# Supplementary material for: Human TLR8 induces inflammatory bone marrow erythromyeloblastic islands and anemia in SLE-prone mice
Source: Life Sci Alliance. 2023 Jul 26;6(10):e202302241. doi: 10.26508/lsa.202302241 (PMC10372407; doi:10.26508/lsa.202302241)
Supplement: Supplementary file 1 [file LSA-2023-02241_TableS1.xlsx]

## Sheet: Sheet1
Supplementary Table​ 1. Blood counts in control mice
	Hgb g/dl​	RBC x 106/μl​	RDW​	MCV​	MCH /fL​	MCHC g/dL​	CHCM/g/dL​	CH/ pg​	Retic%​	Plt x 106/ml​	Neut x 106/ml​
Sle1.Yaa​ (26)	14.5731	8.43923	16.4192	50.8462	17.2923	34.1115	28.6269	14.4846	8.95615	246.385	1.36399
StD	1.94453	0.989697	2.20733	3.63183	1.32923	2.56445	2.40121	1.18571	6.31107	336.741	1.72162
p value​	ns​	ns​	ns​	ns​	ns​	ns​	ns​	ns​	ns​	ns​	ns​
B6.Yaa (12)	14.7083	10.9458	13.9	46.8333	16.0583	34.3	29.4583	13.775	3.34	753.25	0.611762
StD	1.51353	0.82408	1.08858	1.00857	0.423199	0.571548	0.345105	0.372212	0.708143	254.953	0.619037
huTLR8tg B6.Yaa (13)	15.3846	9.52923	14.4769	44.4308	14.7923	33.5615	28.2417	13.2417	4.03154	1090.31	0.958736
StD	1.83716	1.3615	1.88114	6.48885	3.54302	2.92168	2.40882	0.569295	1.26327	289.978	0.973228
p value​	ns​	ns​	ns​	ns​	ns​	ns​	ns​	ns​	ns​	ns​	ns​
