# Supplementary material for: Human TLR8 induces inflammatory bone marrow erythromyeloblastic islands and anemia in SLE-prone mice
Source: Life Sci Alliance. 2023 Jul 26;6(10):e202302241. doi: 10.26508/lsa.202302241 (PMC10372407; doi:10.26508/lsa.202302241)
Supplement: Supplementary file 2 [file LSA-2023-02241_TableS2.xlsx]

## Sheet: Sheet1
Supplementary Table 2: Antibodies used for flow cytometry
Antibody	Clone	Color	Company	Catalog#
Erythroid progenitor panel
SCA1	E13-161.7	PE	BioLegend	122508
CD135	A2F10.1	PE-CF594	BD Horizon	562537
CD55	RIKO-3	PE-Cy7	BioLegend	131814
CD117 (cKIT)	ACK2	APC	BioLegend	135108
CD49F	GoH3	APC/Fire 750	BioLegend	313632
CD48	HM48-1	BV650	BD OptiBuild	740481
CD150	TC15-12F12.2	BV785	BioLegend	115937
CD105	MJ7/18	BUV395	BD OptiBuild	740316
CD71	RI7217	PC5.5	BioLegend	113816
Live dead		AmCyan	Invitrogen	L34966
Dump 1
CD11c	HL3	FITC	BD Biosciences	553801
B220	RA3-6B2	FITC	BD Biosciences	553088
Ly6G	RB6-8C5	FITC	Invitrogen	53-5931-82
NK-1.1	PK136	FITC	BioLegend	108706
Ter-119	TER-119	FITC	eBioscience	11-5921-81
Ly6C	AL-21	FITC	BD Biosciences	553104
Dump 2
CD19	6D5	Pacific Blue	BioLegend	115523
CD3	17A2	eFluor450	eBioscience	48-0032-82
CD8a	53-6.7	Pacific Blue	BioLegend	100725
CD4	RM4-5	BV421	BD OptiBuild	740007
Erythroblastic island panel 1
Mertk	REA 477	APC	Miltenyi	130-107-479
CD106 (VCAM)	429 (MVCAM.A)	AF488	BioLegend	105710
CD169 (Siglec-1)	3D6.112	PE-Dazzle	BioLegend	142423
F4/80	BM8	PE	BioLegend	123110
CD19	6D5	Pacific Blue	BioLegend	115523
CD3	17A2	eFluor450	eBioscience	48-0032-82
Ter-119	TER-119	BV785	BioLegend	116245
Ly6G	1A8	APC/Fire 750	BioLegend	127652
Live dead		AmCyan	Invitrogen	L34966
Erythroblastic island panel 2
CD106 (VCAM)	429 (MVCAM.A)	AF488	BioLegend	105710
Live dead		AmCyan	Invitrogen	L34966
CD81	Eat2	PE	BD Biosciences	559519
Ly6C	AL-21	ECD	BD Biosciences	AL-21
CD64 (FcRI)	X54-4/7.1	PerCP	Invitrogen	46-0641-82
FCRL5	-	APC	R&D Systems	FAB6757A
Cd11b	M1/70	AF700	BD Biosciences	564985
CD16.2 (FcRIV)	9E9	bv711	BioLegend	149529
XCR1	ZET	BV785	BioLegend	148225
CD45.2	104	buv395	BD Biosciences	564616
F4/80	T45-2342	buv496	BD Biosciences	750644
Ccr2	475301	BUV661	BD Biosciences	750042
Ly6G	1A8	buv805	BD Biosciences	741994
Dump
CD3	17A1	BV421	Invitrogen	48-0032-82
CD19	6D5	BV421	BioLegend	115523
CD56	809220	BV421	BD Biosciences	748094
CD138	281-2	BV421	BD Biosciences	562610
Erythroid panel 1
Ter 119	Ter-119	FITC	BD Biosciences	557915
CD44	IM7	APC	BD Biosciences	559250
Dump
CD45R	RA3-6B2	APC-Cy7	BD Biosciences	552094
Ly6G/C	RB6-8C5	APC-Cy7	BD Biosciences	557661
CD11b	M1/70	APC-Cy7	BD Biosciences	557657
Erythroid panel 2
CD133	315-2C11	PE-Cy7	BioLegend	141210
CD34	RAM34	Biotin	Invitrogen	13-0341-82
Streptavidin		PE	Southern Biotech	7105-09L
CD117 (CKIT)	2B8	APC	BioLegend	105812
CD71	RI7217	PC5.5	BioLegend	113816
Ter119	TER-119	BV785	BioLegend	116245
Live dead		AmCyan	Invitrogen	L34966
Dump 1
CD11c	HL3	FITC	BD Biosciences	553801
B220	RA3-6B2	FITC	BD Biosciences	553088
Ly6G	RB6-8C5	FITC	Invitrogen	53-5931-82
NK-1.1	PK136	FITC	BioLegend	108706
Ly6C	AL-21	FITC	BD Biosciences	553104
Dump 2
CD11b	M1/70	Pacific Blue	BioLegend	101224
CD3	17A2	eFluor450	eBioscience	48-0032-82
CD4	RM4-5	BV421	BD OptiBuild	740007
CD8	53-6.7	Pacific Blue	BioLegend	100725
Myeloid progenitor panel
CD11b	M1/70	PE-Cy7	BioLegend	101216
Ly6G	1A8	PerCP-Cy5.5	BioLegend	127616
Ly6C	HK1.4	BV786	BioLegend	128041
CD16/32	93	BUV395	BD Biosciences	740217
CD34	RAM34	BV421	BD Horizon	562608
CD117	2B8	APC	BioLegend	105812
CD115	AFS98	BV605	BioLegend	135517
CD106 (VCAM)	429	PE	BioLegend	105714
Live dead		AmCyan	Invitrogen	L34966
Dump
CD3	17A2	Biotin	BioLegend	100244
CD4	GK1.5	Biotin	BioLegend	100404
CD8	53-6.7	Biotin	BioLegend	100704
CD19	6D5	Biotin	BioLegend	115504
CD45R	RA3-6B2	Biotin	BioLegend	103204
Ter119	TER-119	Biotin	BioLegend	116204
CD127	A7R34	Biotin	BioLegend	135006
Streptavidin	-	APC Cy7	BD Biosciences	554083
Spleen stains
B cell panel
IgG		FITC	Southern Biotech	1033-30
TACI	8F10	PE	BioLegend	133404
CD3	17A2	ECD	BioLegend	100246
CXCR4	L276F12	PC5.5	BioLegend	146510
CD95	Jo2	PECY7	BD Biosciences	557653
IgM		AF647	BD Biosciences	550676
CD24	M1/69	AF700	BioLegend	101836
CD19	6D5	A750	BioLegend	115558
T&B Cell Activation Antigen	GL7	BV421	BD Biosciences	562967
Live dead		AmCyan	Invitrogen	L34966
CD21	7G6	BV605	BD Biosciences	747763
IgD	11-26c.2a	BV650	BioLegend	405721
CD138	281-2	BV711	BD Biosciences	563193
CD86	GL-1	BV786	BioLegend	105043
T cell panel
CD8a	53-6.7	FITC	BioLegend	100723
CXCR5		Biotin	BD Biosciences	551960
SA		PE	BD Biosciences	554061
CD3	17A2	ECD	BioLegend	100246
CCR7	4B12	PC5.5	BD Biosciences	560812
PD1	29F.1A12	PECY7	BioLegend	135216
Bcl6 (intra)	K112-91	AF647	BD Biosciences	561525
CD11b	M1/70	AF700	BD Biosciences	557960
CD19	6D5	A750	BioLegend	115558
PSGL1	2PH1	BV421	BD Biosciences	562807
LD		AmCyan	Invitrogen	L34966
CD4	RM4-5	BV650	BIoLegend	100546
CD44	IM7	BV786	BioLegend	103059
CD16/32	2.4G2	-	BD Biosciences	553142
Myeloid panel 1
Ly6C	AL-21	FITC	BD Biosciences	553104
CD64	X54-5/7.1	PE	BioLegend	139304
CD3	17A2	ECD	BioLegend	100246
CD14	Sa2-B	PC5.5	Invitrogen	45-0141-80
CD8a	53-6.7	PECY7	Invitrogen	25-0081-82
Ly6G	1A8	AF647	BD Biosciences	560599
CD11c	HL3	AF700	BD Biosciences	560583
CD19	6D5	A750	BioLegend	115558
CD11b	M1/70	BV421	BioLegend	101224
Live dead		AmCyan	Invitrogen	L34966
CD4	RM4-5	BV650	BIoLegend	100546
CD86	GL-1	BV786	BioLegend	105043
CD16/32	2.4G2	-	BD Biosciences	553142
Myeloid panel 2 (hemophagocytosis)
CD64 (FCRI)	X54-4/7.1	Percpef710	Invitrogen	46-0641-82
CD106 (VCAM)	429 (MVCAM.A)	AF488	BioLegend	105710
Cd11b	M1/70	APC-R700	BD	564985
CD45	30-F11	BV785	BioLegend	103149
Ly6G	1A8	PE	BioLegend	127607
Siglec-F	E50-2440	PE	BD	552126
Ly6C	HK1.4	BV510	BioLegend	128033
CD31	390	Pe-Cy7	BioLegend	102418
LIVE/DEAD™ Fixable Yellow	-	BV605	Invitrogen	L34968
TER-119	Ter-119 extracellular	Biotin	BioLegend	116202
TER-119	Ter-119 intracellular	APC	BioLegend	116212
F4/80	BM8	APC/Fire 750	BioLegend	123152
CD11c	HL3	FITC	BD	553801
Imagestream analysis
CD169 (Siglec-1)	SER-4	PE	Invitrogen	12-5755-82
CD106 (VCAM)	429 (MVCAM.A)	AF488	BioLegend	105710
Mertk	REA 477	APC	Miltenyi	130-107-479
F4/80	BM8	A750	BioLegend	123152
CD11b	M1/70	BV510	BioLegend	101245
CD71	C2	BV421	BD Biosciences	747755
Immunohistochemistry
F4/80	BM8	PE	Biolegend	123110
Ter119	Ter-119	FITC	BD Biosciences	557915
CD11b	M1/70	AF700	BD Biosciences	557960
B220	RA3-6B2	BV421	Biolegend	103239
Macrophage Sort panel
CD45	30-F11	Pacific Blue	BioLegend	103126
Live dead		AmCyan	Invitrogen	L34966
CD106 (VCAM)	429	AF488	Biolegend	105710
F4/80	BM8	PE	Biolegend	123110
CD169 (Siglec-1)	3D6.112	PE-Dazzle	BioLegend	142423
Ly6G	1A8	PerCP-Cy5.5	BioLegend	127616
Ly6C	HK1.4	PE-Cy7	BioLegend	128018
CD11b	M1/70	AF700	BD Biosciences	557960
Mertk	REA 477	APC	Miltenyi	130-107-479
EasySep™ Mouse CD45 Positive Selection Kit	-	-	Stem Cell	18945
Erythroid progenitor sort panel
CD45	30-F11	Pacific Blue	BioLegend	103126
Live dead		AmCyan	Invitrogen	L34966
Ter-119	TER-119	FITC	eBioscience	11-5921-81
SCA1	E13-161.7	PE	BioLegend	122508
CD34	MEC14.7	PE-Dazzle	BioLegend	119330
CD71	RI7217	PC5.5	BioLegend	113816
CD55	RIKO-3	PE-Cy7	BioLegend	131814
CD11b	M1/70	AF700	BD Biosciences	557960
CD117 (cKIT)	ACK2	APC	BioLegend	135108
EasySep™ Mouse Hematopoietic Progenitor Cell Isolation Kit	-	-	Stem Cell	19856
Bone marrow chimeras
A. B cell/myeloid stain
Live dead
CD4	GK1.5	AF647	Invitrogen	17-0041-81
CD8	53-6.7	BV650	BioLegend	100741
CD19	6D5	A750	BioLegend	115558
CD11b	M1/70	AF700	BD Biosciences	557960
CD45.1	A20	PE-CF594	BioLegend	110748
CD45.2	104	AF488	BioLegend	109816
B. Myeloid cell subset stain
Live dead
CD4	RM4-5	BV650	BIoLegend	100546
CD8	53-6.7	PE-Cy7	Invitrogen	25-0081-82
CD11b	M1/70	BV421	BioLegend	101224
Ly6G	1A8	AF647	BD Biosciences	560599
Ly6C	Al-21	AF488	BD	553104
CD11c	HL3	AF700	BD Biosciences	560583
CD45.1	A20	PE-CF594	BioLegend	110748
CD45.2	104	PerCP-Cy5.5	BioLegend	109828
