# Supplementary material for: Human TLR8 induces inflammatory bone marrow erythromyeloblastic islands and anemia in SLE-prone mice
Source: Life Sci Alliance. 2023 Jul 26;6(10):e202302241. doi: 10.26508/lsa.202302241 (PMC10372407; doi:10.26508/lsa.202302241)
Supplement: Supplementary file 3 [file LSA-2023-02241_TableS3.xlsx]

## Sheet: Sheet1
Supplementary Table 3: Cluster*-associated genes
gene	p_val	avg_logFC	pct.1	pct.2	p_val_adj	cluster*			*Cluster
Tmem14c	0	1.76647	0.991	0.536	0	0			18	E0
Mgst3	0	1.71359	0.984	0.276	0	0			3	E1
Hist1h2ap	0	1.53441	0.962	0.562	0	0			0	E2
Blvrb	0	1.46189	0.998	0.538	0	0			1	E3
Ctse	0	1.45717	0.986	0.296	0	0			15	E4
Rrm2	0	1.45601	0.986	0.324	0	0			2	E5
Cpox	0	1.42095	0.992	0.329	0	0			28	E6
Dek	0	1.37992	0.999	0.551	0	0			4	E7
Car2	0	1.32292	0.998	0.53	0	0			10	G0
Hist1h1b	0	1.31758	0.942	0.361	0	0			11	G1
Prdx2	0	1.31018	0.998	0.665	0	0			7	G2
Hemgn	0	1.29174	0.983	0.251	0	0			8	G3
Aqp1	0	1.28304	0.983	0.26	0	0			27	G4
Mki67	0	1.24705	0.998	0.487	0	0			12	G5
Alad	0	1.22437	0.981	0.29	0	0			20	G6
Hist1h2ae	0	1.19147	0.843	0.328	0	0			5	M0
Cldn13	0	1.18287	0.958	0.228	0	0			22	M1
Slbp	0	1.18246	0.96	0.357	0	0			16	M2
Anp32b	0	1.17581	0.994	0.672	0	0			17	M3
Cd24a	0	1.16441	0.999	0.673	0	0			21	M4
Glrx5	0	1.16436	0.994	0.548	0	0			26	M5
Birc5	0	1.14748	0.983	0.396	0	0			9	M6
Tspan33	0	1.12369	0.987	0.291	0	0			19	Pro0
Ubac1	0	1.11559	0.969	0.304	0	0			25	Pro1
Tfrc	0	1.10367	0.982	0.41	0	0
Pcna	0	1.10121	0.951	0.352	0	0
Mcm7	0	1.09602	0.956	0.291	0	0
Atpif1	0	1.09037	0.997	0.723	0	0
Rhd	0	1.07101	0.982	0.27	0	0
Slc4a1	0	1.06842	0.994	0.374	0	0
Zfpm1	0	1.05564	0.977	0.305	0	0
Ccnd3	0	1.05337	0.951	0.481	0	0
Smim1	0	1.04629	0.89	0.134	0	0
Hebp1	0	1.03961	0.943	0.223	0	0
Lig1	0	1.03304	0.951	0.257	0	0
Hmbs	0	1.02917	0.993	0.437	0	0
Smc2	0	1.02805	0.961	0.36	0	0
Rrm1	0	1.0277	0.954	0.326	0	0
Sptb	0	1.02236	0.973	0.248	0	0
Gypa	0	1.013	0.987	0.332	0	0
Bsg	0	0.984475	0.99	0.618	0	0
Prc1	0	0.968897	0.922	0.275	0	0
Klf1	0	0.965049	0.887	0.177	0	0
Top2a	0	0.962149	0.977	0.393	0	0
Mcm3	0	0.953117	0.921	0.262	0	0
Tubb5	0	0.935914	0.992	0.599	0	0
Mcm6	0	0.923761	0.915	0.26	0	0
Ptdss2	0	0.923671	0.913	0.21	0	0
Atad2	0	0.919167	0.935	0.32	0	0
Abcb10	0	0.918951	0.924	0.254	0	0
Tubb4b	0	0.918558	0.988	0.543	0	0
Uhrf1	0	0.918078	0.917	0.236	0	0
Urod	0	0.916747	0.97	0.373	0	0
Mcm2	0	0.916095	0.904	0.23	0	0
Hagh	0	0.911938	0.961	0.394	0	0
Gstm5	0	0.904925	0.815	0.124	0	0
Slc38a5	0	0.903872	0.902	0.166	0	0
Abcg2	0	0.899852	0.906	0.205	0	0
Orc6	0	0.895997	0.902	0.228	0	0
Ccne1	0	0.894761	0.84	0.122	0	0
Ank1	0	0.889696	0.944	0.23	0	0
Spta1	0	0.882378	0.957	0.262	0	0
Ermap	0	0.879476	0.966	0.251	0	0
Hist1h1e	0	0.878501	0.927	0.428	0	0
Acp1	0	0.877043	0.955	0.433	0	0
Ncapg2	0	0.872909	0.912	0.236	0	0
Car1	0	0.869644	0.794	0.168	0	0
Josd2	0	0.869275	0.872	0.213	0	0
Dtl	0	0.865775	0.841	0.199	0	0
Rhag	0	0.865765	0.916	0.216	0	0
Ccna2	0	0.860021	0.909	0.286	0	0
E2f2	0	0.858778	0.979	0.427	0	0
Cdca3	0	0.858469	0.944	0.321	0	0
Clspn	0	0.858129	0.893	0.224	0	0
Arf5	0	0.855034	0.992	0.737	0	0
Tk1	0	0.851337	0.896	0.228	0	0
Ccnb2	0	0.842756	0.925	0.311	0	0
Fam210b	0	0.842492	0.903	0.245	0	0
Tyms	0	0.840251	0.9	0.251	0	0
Gmnn	0	0.835351	0.917	0.29	0	0
Pabpc4	0	0.830201	0.9	0.286	0	0
Nxpe2	0	0.829374	0.887	0.204	0	0
Smc4	0	0.828299	0.976	0.481	0	0
Odc1	0	0.823896	0.979	0.511	0	0
Fam117a	0	0.814045	0.909	0.359	0	0
Fbxo5	0	0.810906	0.816	0.18	0	0
Tuba1b	0	0.810356	0.984	0.552	0	0
Sox6	0	0.809923	0.919	0.218	0	0
E2f8	0	0.802436	0.84	0.194	0	0
Metap2	0	0.802071	0.995	0.582	0	0
Lmna	0	0.801243	0.927	0.289	0	0
Prdx3	0	0.800952	0.858	0.271	0	0
Mcm5	0	0.79789	0.898	0.262	0	0
Stard10	0	0.794151	0.761	0.151	0	0
Cdc6	0	0.792142	0.814	0.13	0	0
Mcm4	0	0.791897	0.823	0.197	0	0
Hist1h1a	0	0.782409	0.768	0.132	0	0
Tipin	0	0.77571	0.888	0.262	0	0
Pigq	0	0.775307	0.924	0.279	0	0
H2afx	0	0.771495	0.893	0.365	0	0
Cenpk	0	0.768813	0.842	0.201	0	0
Icam4	0	0.768054	0.87	0.17	0	0
Cdca8	0	0.767578	0.929	0.33	0	0
Ccdc34	0	0.765305	0.884	0.282	0	0
Pclaf	0	0.761397	0.929	0.294	0	0
Hmmr	0	0.760505	0.855	0.244	0	0
Fen1	0	0.756315	0.865	0.244	0	0
Uros	0	0.754793	0.81	0.16	0	0
Ncapd3	0	0.750858	0.894	0.271	0	0
Slc43a3	0	0.747565	0.861	0.256	0	0
Esco2	0	0.745373	0.828	0.211	0	0
Gclm	0	0.740809	0.967	0.487	0	0
Ndufb9	0	0.740591	0.97	0.612	0	0
Add2	0	0.737061	0.878	0.198	0	0
Rplp0	0	0.734751	0.996	0.909	0	0
Dnajc9	0	0.734193	0.902	0.304	0	0
Cdc25b	0	0.733723	0.82	0.212	0	0
Hmgb2	0	0.730607	0.998	0.781	0	0
Hmgb3	0	0.72941	0.89	0.287	0	0
Lockd	0	0.728099	0.868	0.281	0	0
Fech	0	0.726598	0.965	0.359	0	0
Carhsp1	0	0.725564	0.93	0.369	0	0
Cenpf	0	0.722394	0.898	0.298	0	0
Dck	0	0.720617	0.863	0.267	0	0
Smc1a	0	0.718092	0.959	0.48	0	0
Rfc4	0	0.717838	0.817	0.191	0	0
Dmtn	0	0.713859	0.881	0.186	0	0
Tmpo	0	0.711335	0.954	0.445	0	0
Gclc	0	0.710776	0.843	0.215	0	0
Ube2c	0	0.70681	0.929	0.449	0	0
Bcas2	0	0.706062	0.849	0.4	0	0
Hdgf	0	0.703678	0.953	0.487	0	0
Slc25a37	0	0.70181	0.984	0.434	0	0
Fam241a	0	0.701251	0.89	0.359	0	0
Rpa2	0	0.701122	0.842	0.215	0	0
Lpcat1	0	0.697013	0.834	0.244	0	0
Cdk1	0	0.696767	0.819	0.269	0	0
Bola3	0	0.688527	0.902	0.367	0	0
Tal1	0	0.687938	0.835	0.2	0	0
Nudt4	0	0.686213	0.93	0.424	0	0
Tpx2	0	0.683001	0.855	0.269	0	0
Dnmt1	0	0.682244	0.883	0.312	0	0
Ssbp3	0	0.681904	0.833	0.249	0	0
H3f3a	0	0.679737	0.999	0.922	0	0
Scoc	0	0.677905	0.77	0.167	0	0
Ifrd2	0	0.676391	0.862	0.243	0	0
Rad23a	0	0.67324	0.947	0.432	0	0
Gypc	0	0.673205	0.79	0.167	0	0
Mns1	0	0.671476	0.843	0.214	0	0
Hpf1	0	0.671296	0.879	0.324	0	0
Cox6a1	0	0.66427	0.969	0.638	0	0
2021-03-05	0	0.662954	0.933	0.424	0	0
Atad5	0	0.65775	0.769	0.145	0	0
Tac2	0	0.657627	0.415	0.023	0	0
Ybx3	0	0.656783	0.964	0.499	0	0
Ehbp1l1	0	0.653658	0.926	0.388	0	0
Rpl41	0	0.652575	0.998	0.936	0	0
Cenpa	0	0.651248	0.903	0.372	0	0
Supt16	0	0.646395	0.918	0.393	0	0
Rps2	0	0.645104	0.996	0.865	0	0
Anapc5	0	0.644999	0.942	0.43	0	0
Hist1h4d	0	0.638977	0.736	0.194	0	0
Nusap1	0	0.638973	0.836	0.297	0	0
Pck2	0	0.636791	0.827	0.235	0	0
Prim1	0	0.636651	0.779	0.171	0	0
E2f4	0	0.636349	0.823	0.255	0	0
Acp5	0	0.635655	0.794	0.152	0	0
Isg20	0	0.63446	0.93	0.345	0	0
Gata1	0	0.632425	0.771	0.139	0	0
Lbr	0	0.629574	0.966	0.52	0	0
Hist1h1d	0	0.629001	0.713	0.203	0	0
Cenph	0	0.626475	0.745	0.153	0	0
Dlgap5	0	0.626469	0.791	0.211	0	0
Incenp	0	0.625676	0.841	0.29	0	0
Cbx3	0	0.62507	0.94	0.458	0	0
Ube2s	0	0.624763	0.985	0.643	0	0
Mpst	0	0.62407	0.842	0.279	0	0
Atp5b	0	0.623743	0.976	0.713	0	0
Psip1	0	0.622657	0.896	0.34	0	0
Glo1	0	0.620531	0.822	0.323	0	0
Abcb4	0	0.618873	0.795	0.181	0	0
Nasp	0	0.61757	0.835	0.3	0	0
Asf1b	0	0.616671	0.779	0.207	0	0
Baz1b	0	0.615581	0.913	0.37	0	0
Kif11	0	0.612483	0.824	0.26	0	0
Nsd2	0	0.611352	0.829	0.252	0	0
Slc43a1	0	0.609634	0.857	0.207	0	0
Psmf1	0	0.608581	0.781	0.201	0	0
Cdt1	0	0.608356	0.722	0.16	0	0
Hist2h2ac	0	0.607631	0.648	0.135	0	0
Kif15	0	0.607183	0.82	0.236	0	0
Gpx4	0	0.606743	0.987	0.707	0	0
Aldh1a1	0	0.606453	0.692	0.119	0	0
Hbb-bt	0	0.605202	1	0.866	0	0
Samd14	0	0.603664	0.801	0.158	0	0
Phf10	0	0.603448	0.798	0.236	0	0
Hmgb1	0	0.602602	0.992	0.714	0	0
Btnl10	0	0.601886	0.793	0.156	0	0
Prkar2b	0	0.601551	0.818	0.266	0	0
Atp5h	0	0.599433	0.983	0.732	0	0
Gid8	0	0.599106	0.775	0.237	0	0
Ift140	0	0.596373	0.741	0.157	0	0
Ncapd2	0	0.593819	0.807	0.23	0	0
H2afz	0	0.593619	0.995	0.791	0	0
Hist1h2ab	0	0.591539	0.641	0.15	0	0
Cbx5	0	0.589392	0.811	0.264	0	0
Stom	0	0.586927	0.901	0.328	0	0
Smarca5	0	0.584422	0.946	0.515	0	0
Tmx1	0	0.582736	0.845	0.288	0	0
Pole3	0	0.582058	0.808	0.227	0	0
Gpx1	0	0.581121	0.998	0.878	0	0
Blm	0	0.580118	0.744	0.165	0	0
Cenpe	0	0.579344	0.812	0.276	0	0
Gps2	0	0.579201	0.837	0.269	0	0
Apeh	0	0.578578	0.786	0.219	0	0
Rbbp4	0	0.577567	0.907	0.421	0	0
Rpl8	0	0.577503	0.998	0.879	0	0
Rb1	0	0.576599	0.814	0.259	0	0
Ppox	0	0.575877	0.803	0.2	0	0
Srrm1	0	0.574996	0.951	0.516	0	0
Cox6b2	0	0.574954	0.735	0.205	0	0
Tuba4a	0	0.574591	0.981	0.578	0	0
Hars	0	0.574415	0.766	0.22	0	0
A430005L14Rik	0	0.5743	0.749	0.186	0	0
Eif2ak1	0	0.572898	0.94	0.363	0	0
Siva1	0	0.57108	0.866	0.324	0	0
Mybl2	0	0.570215	0.728	0.131	0	0
Alas2	0	0.569496	0.982	0.323	0	0
Grina	0	0.569421	0.976	0.556	0	0
Ppm1g	0	0.568567	0.865	0.334	0	0
Pla2g16	0	0.566458	0.886	0.333	0	0
Cdkn3	0	0.566397	0.772	0.228	0	0
Rpa1	0	0.566297	0.774	0.191	0	0
Rad21	0	0.565619	0.907	0.4	0	0
Fam53b	0	0.564103	0.889	0.31	0	0
Picalm	0	0.564031	0.917	0.484	0	0
Cks2	0	0.560727	0.908	0.472	0	0
Eef1d	0	0.560426	0.969	0.617	0	0
Dtymk	0	0.559873	0.85	0.304	0	0
Herc1	0	0.558692	0.945	0.466	0	0
Lpcat3	0	0.558652	0.729	0.215	0	0
Knl1	0	0.557415	0.798	0.246	0	0
Comt	0	0.55442	0.778	0.253	0	0
Mgll	0	0.553459	0.785	0.207	0	0
Rad51ap1	0	0.551917	0.723	0.147	0	0
Ccnb1	0	0.550831	0.743	0.216	0	0
Eif1	0	0.549964	0.998	0.908	0	0
Ormdl3	0	0.549169	0.753	0.181	0	0
Ezh2	0	0.547356	0.863	0.31	0	0
Usp7	0	0.54645	0.918	0.461	0	0
Eny2	0	0.545189	0.852	0.349	0	0
Hat1	0	0.54395	0.774	0.233	0	0
Brca1	0	0.543435	0.686	0.129	0	0
Wdhd1	0	0.542504	0.712	0.151	0	0
Rnf187	0	0.541857	0.898	0.383	0	0
Suz12	0	0.541684	0.864	0.335	0	0
Agfg2	0	0.541532	0.719	0.158	0	0
Gfi1b	0	0.541066	0.59	0.086	0	0
Snx3	0	0.539265	0.916	0.499	0	0
Wapl	0	0.537929	0.913	0.481	0	0
Ctbp1	0	0.535211	0.884	0.41	0	0
Atp2b4	0	0.533297	0.83	0.259	0	0
Ccne2	0	0.53315	0.549	0.087	0	0
Pnp	0	0.527562	0.911	0.483	0	0
Alyref	0	0.527317	0.867	0.379	0	0
Zfp367	0	0.527197	0.671	0.147	0	0
Hist1h4i	0	0.526883	0.748	0.28	0	0
Leprot	0	0.525875	0.746	0.228	0	0
Pkhd1l1	0	0.525648	0.624	0.069	0	0
Rnf123	0	0.525235	0.817	0.231	0	0
Anp32e	0	0.524781	0.922	0.461	0	0
Pdzk1ip1	0	0.52448	0.707	0.175	0	0
Crip2	0	0.523602	0.697	0.125	0	0
Daam1	0	0.523152	0.683	0.142	0	0
Eid1	0	0.522623	0.767	0.276	0	0
1700037H04Rik	0	0.522042	0.726	0.19	0	0
Spc24	0	0.519862	0.814	0.274	0	0
Asns	0	0.519735	0.615	0.156	0	0
Pola1	0	0.518851	0.707	0.154	0	0
Raly	0	0.518617	0.935	0.509	0	0
Hnrnpa2b1	0	0.516097	0.984	0.711	0	0
Ran	0	0.515539	0.97	0.59	0	0
Pdap1	0	0.515235	0.888	0.4	0	0
Hnrnpd	0	0.514572	0.965	0.547	0	0
Ncaph2	0	0.514366	0.817	0.302	0	0
Kel	0	0.513685	0.797	0.183	0	0
Rnaseh2b	0	0.51367	0.764	0.236	0	0
Ago2	0	0.513619	0.9	0.441	0	0
Gm867	0	0.513282	0.682	0.123	0	0
Spire1	0	0.51251	0.745	0.157	0	0
Snrpe	0	0.510943	0.946	0.54	0	0
Fn3k	0	0.510867	0.665	0.111	0	0
Kif22	0	0.510805	0.735	0.188	0	0
Minpp1	0	0.510554	0.73	0.187	0	0
Reep5	0	0.510168	0.954	0.554	0	0
Chaf1b	0	0.508916	0.668	0.133	0	0
Pgp	0	0.508859	0.842	0.318	0	0
Mrps36	0	0.50732	0.798	0.287	0	0
Ncapg	0	0.506419	0.719	0.185	0	0
Stk11	0	0.505687	0.859	0.383	0	0
Spc25	0	0.504902	0.732	0.198	0	0
Ces2g	0	0.504431	0.73	0.136	0	0
Cmc2	0	0.504146	0.763	0.249	0	0
Fundc2	0	0.500975	0.814	0.326	0	0
Casp8ap2	0	0.500797	0.722	0.222	0	0
Isca1	0	0.499002	0.9	0.399	0	0
Ssrp1	0	0.49761	0.871	0.375	0	0
Hjurp	0	0.496146	0.835	0.351	0	0
Bbc3	0	0.495517	0.682	0.221	0	0
Tmod1	0	0.495299	0.762	0.17	0	0
Tspo2	0	0.494414	0.899	0.257	0	0
Rangap1	0	0.492988	0.835	0.312	0	0
Psmd9	0	0.492443	0.765	0.252	0	0
Arhgap23	0	0.492206	0.664	0.123	0	0
Hs6st1	0	0.490242	0.733	0.177	0	0
Mtfr1	0	0.489911	0.713	0.167	0	0
Ndufv1	0	0.489496	0.783	0.29	0	0
Pnpo	0	0.489287	0.725	0.247	0	0
Oaz1	0	0.488988	0.997	0.892	0	0
Atp5j2	0	0.488948	0.96	0.644	0	0
Pcmt1	0	0.487882	0.867	0.395	0	0
Luc7l2	0	0.487761	0.985	0.65	0	0
Brca2	0	0.486224	0.647	0.145	0	0
Slc16a10	0	0.486084	0.815	0.258	0	0
Cyb5r3	0	0.485631	0.729	0.234	0	0
Svbp	0	0.485199	0.803	0.296	0	0
D030056L22Rik	0	0.482197	0.654	0.137	0	0
Paqr9	0	0.482138	0.75	0.153	0	0
Atp5o.1	0	0.481357	0.925	0.514	0	0
Ptpa	0	0.480786	0.853	0.369	0	0
Slc25a38	0	0.47958	0.726	0.185	0	0
Abcb6	0	0.479378	0.66	0.106	0	0
Eif2s2	0	0.478962	0.93	0.552	0	0
Ndufa4	0	0.478917	0.949	0.627	0	0
Dhfr	0	0.4786	0.631	0.121	0	0
Kif23	0	0.478444	0.756	0.242	0	0
Cd59a	0	0.477536	0.533	0.07	0	0
Srsf10	0	0.47735	0.842	0.359	0	0
Tcf19	0	0.477063	0.519	0.075	0	0
Hras	0	0.476961	0.795	0.285	0	0
Memo1	0	0.476949	0.757	0.246	0	0
Cd82	0	0.475636	0.835	0.328	0	0
Kif4	0	0.475227	0.716	0.19	0	0
Klf3	0	0.474961	0.831	0.34	0	0
Dnajc8	0	0.474847	0.883	0.473	0	0
Fignl1	0	0.474688	0.611	0.106	0	0
Cox5b	0	0.474316	0.954	0.636	0	0
Smc3	0	0.47379	0.883	0.386	0	0
Paics	0	0.473446	0.761	0.232	0	0
Gtf2a2	0	0.472958	0.83	0.351	0	0
Txnrd2	0	0.472929	0.762	0.218	0	0
Ranbp10	0	0.472413	0.918	0.31	0	0
Epb42	0	0.472276	0.826	0.206	0	0
Ube2e3	0	0.468684	0.832	0.332	0	0
Phf5a	0	0.467192	0.833	0.359	0	0
Psmc3	0	0.466429	0.859	0.421	0	0
Diaph3	0	0.466168	0.726	0.225	0	0
Cep290	0	0.464713	0.574	0.105	0	0
Epor	0	0.464586	0.66	0.119	0	0
Slc16a1	0	0.463828	0.772	0.226	0	0
Tmem9	0	0.463561	0.639	0.102	0	0
Serinc3	0	0.463505	0.976	0.725	0	0
Rfc2	0	0.46251	0.82	0.309	0	0
Txnl1	0	0.460487	0.899	0.461	0	0
Hist1h3c	0	0.459535	0.62	0.145	0	0
Cdkn2c	0	0.459084	0.689	0.184	0	0
Aspm	0	0.458812	0.678	0.189	0	0
Dut	0	0.458537	0.867	0.326	0	0
Aars	0	0.457815	0.708	0.206	0	0
Eri1	0	0.457648	0.732	0.241	0	0
Kmt5a	0	0.456331	0.869	0.414	0	0
Gins4	0	0.455075	0.685	0.179	0	0
Rnaseh2c	0	0.454772	0.912	0.476	0	0
Endod1	0	0.453478	0.691	0.152	0	0
Add1	0	0.452492	0.854	0.38	0	0
Hnrnpab	0	0.452337	0.945	0.503	0	0
Fbxo7	0	0.452225	0.72	0.185	0	0
Cyb5a	0	0.450834	0.884	0.429	0	0
Usp1	0	0.450817	0.809	0.305	0	0
Mier3	0	0.449773	0.639	0.146	0	0
Stmn1	0	0.447519	0.947	0.427	0	0
Tacc3	0	0.447483	0.707	0.234	0	0
Mbd2	0	0.447052	0.884	0.469	0	0
Hist1h3e	0	0.447031	0.565	0.124	0	0
Neil3	0	0.44679	0.653	0.155	0	0
Hist3h2ba	0	0.446612	0.604	0.148	0	0
Dhrs11	0	0.445932	0.736	0.22	0	0
Mrpl14	0	0.445218	0.79	0.31	0	0
Nudt9	0	0.444966	0.663	0.154	0	0
Arl4a	0	0.443649	0.919	0.352	0	0
Fth1	0	0.443164	1	0.958	0	0
Pqlc1	0	0.442271	0.719	0.239	0	0
Stx2	0	0.441661	0.664	0.178	0	0
Gse1	0	0.441204	0.727	0.204	0	0
Clic4	0	0.440918	0.861	0.325	0	0
Tsn	0	0.439573	0.863	0.401	0	0
Slc29a1	0	0.438553	0.695	0.15	0	0
Dusp8	0	0.437071	0.578	0.102	0	0
Racgap1	0	0.436502	0.756	0.245	0	0
Cd47	0	0.435369	0.985	0.753	0	0
Vars	0	0.434387	0.84	0.339	0	0
Trak2	0	0.43402	0.891	0.344	0	0
Atg4b	0	0.433872	0.676	0.17	0	0
Atp5d	0	0.433593	0.94	0.594	0	0
Luc7l3	0	0.433416	0.836	0.362	0	0
2021-03-08	0	0.432482	0.78	0.221	0	0
Hba-a1	0	0.432018	1	0.89	0	0
Trim59	0	0.431794	0.767	0.24	0	0
Thoc7	0	0.431247	0.817	0.349	0	0
Spag5	0	0.431023	0.651	0.169	0	0
Chaf1a	0	0.430866	0.658	0.161	0	0
Psmc6	0	0.428809	0.808	0.361	0	0
Fam111a	0	0.42797	0.767	0.322	0	0
Epn1	0	0.427718	0.804	0.344	0	0
Hint1	0	0.426246	0.969	0.602	0	0
Cox4i1	0	0.425905	0.988	0.793	0	0
Ap2a1	0	0.425321	0.641	0.178	0	0
Ncaph	0	0.424304	0.609	0.135	0	0
Cyc1	0	0.421707	0.831	0.369	0	0
Cox7a2	0	0.420717	0.944	0.65	0	0
Mis18bp1	0	0.420503	0.658	0.173	0	0
Slc6a9	0	0.420139	0.659	0.118	0	0
Rif1	0	0.420099	0.706	0.231	0	0
Sgo1	0	0.419403	0.652	0.161	0	0
Pbrm1	0	0.419244	0.866	0.448	0	0
Rfwd3	0	0.418699	0.665	0.176	0	0
Fxn	0	0.418532	0.68	0.168	0	0
Abhd16a	0	0.417966	0.663	0.193	0	0
Necap2	0	0.417408	0.771	0.309	0	0
Cep76	0	0.417405	0.63	0.122	0	0
Hipk2	0	0.416961	0.723	0.281	0	0
Aurkb	0	0.416778	0.633	0.178	0	0
Syngr1	0	0.416399	0.584	0.114	0	0
Zfp644	0	0.415938	0.838	0.37	0	0
Gpsm2	0	0.415527	0.592	0.114	0	0
Wipi2	0	0.414809	0.734	0.244	0	0
Smap1	0	0.413763	0.876	0.466	0	0
Kcnn4	0	0.412637	0.808	0.286	0	0
Mthfd2	0	0.412497	0.612	0.212	0	0
Arl6ip6	0	0.411929	0.618	0.166	0	0
Atp5f1	0	0.411634	0.957	0.66	0	0
E2f1	0	0.411526	0.596	0.135	0	0
Smc6	0	0.410614	0.851	0.377	0	0
Mrpl18	0	0.410502	0.854	0.392	0	0
Rfc3	0	0.409828	0.576	0.147	0	0
Apol8	0	0.409478	0.604	0.12	0	0
Minos1	0	0.409404	0.898	0.505	0	0
Pycr2	0	0.40904	0.695	0.22	0	0
Tmem56	0	0.408939	0.534	0.066	0	0
Smox	0	0.40871	0.782	0.254	0	0
Lmo2	0	0.407757	0.856	0.451	0	0
Ndufb10	0	0.406438	0.901	0.49	0	0
Myh10	0	0.405886	0.488	0.073	0	0
Ywhah	0	0.405516	0.924	0.519	0	0
Tuba1c	0	0.404493	0.811	0.406	0	0
Lrwd1	0	0.403183	0.652	0.173	0	0
Itga4	0	0.403166	0.844	0.39	0	0
Isca2	0	0.402699	0.653	0.215	0	0
Plk4	0	0.402647	0.717	0.232	0	0
Crlf3	0	0.401545	0.785	0.33	0	0
Prkab1	0	0.400859	0.68	0.197	0	0
Slc25a21	0	0.400129	0.557	0.079	0	0
Prim2	0	0.399182	0.593	0.128	0	0
Micall2	0	0.398899	0.538	0.083	0	0
Psmd1	0	0.397757	0.752	0.298	0	0
Rfc1	0	0.397717	0.73	0.274	0	0
Srsf3	0	0.395454	0.963	0.631	0	0
Ddx39	0	0.395073	0.774	0.321	0	0
Usp15	0	0.394224	0.873	0.483	0	0
Pi4k2b	0	0.393575	0.642	0.17	0	0
C530008M17Rik	0	0.392623	0.54	0.082	0	0
Map2k3	0	0.392433	0.837	0.395	0	0
Wipi1	0	0.392368	0.64	0.198	0	0
Fahd1	0	0.391949	0.62	0.134	0	0
Psmd11	0	0.390229	0.811	0.367	0	0
Rnaseh2a	0	0.38955	0.627	0.155	0	0
Cdr2	0	0.389348	0.862	0.254	0	0
Atg4d	0	0.388369	0.677	0.199	0	0
Tfdp2	0	0.386712	0.924	0.345	0	0
Ctcf	0	0.386703	0.87	0.421	0	0
Topbp1	0	0.386666	0.783	0.278	0	0
Cit	0	0.386241	0.702	0.225	0	0
Clcn3	0	0.385516	0.909	0.369	0	0
Tmem234	0	0.385315	0.888	0.494	0	0
Psma1	0	0.384834	0.842	0.422	0	0
St3gal6	0	0.383661	0.606	0.134	0	0
Trim10	0	0.383266	0.865	0.248	0	0
Uqcr11	0	0.382821	0.896	0.524	0	0
Rpain	0	0.382166	0.592	0.13	0	0
Klhdc2	0	0.381814	0.69	0.23	0	0
Ddit3	0	0.381543	0.623	0.203	0	0
Cisd1	0	0.380908	0.674	0.192	0	0
Asb17os	0	0.380581	0.505	0.083	0	0
Aurka	0	0.380502	0.612	0.163	0	0
Plek2	0	0.379239	0.449	0.064	0	0
Ap2a2	0	0.378582	0.798	0.331	0	0
Cenpp	0	0.377979	0.579	0.121	0	0
Cenpw	0	0.377309	0.681	0.226	0	0
Usp25	0	0.377262	0.823	0.401	0	0
Zcrb1	0	0.376431	0.816	0.404	0	0
Hace1	0	0.376093	0.617	0.142	0	0
Spsb3	0	0.375774	0.686	0.206	0	0
Brpf3	0	0.375601	0.665	0.174	0	0
Adam10	0	0.375068	0.789	0.354	0	0
Napa	0	0.374239	0.817	0.366	0	0
Hirip3	0	0.37391	0.641	0.182	0	0
Mier1	0	0.373213	0.847	0.417	0	0
Sars	0	0.372732	0.69	0.274	0	0
Dnajb1	0	0.372293	0.839	0.37	0	0
Slc14a1	0	0.371649	0.649	0.147	0	0
Chchd10	0	0.370178	0.814	0.268	0	0
Parvb	0	0.370029	0.657	0.124	0	0
Rgcc	0	0.369771	0.813	0.367	0	0
2021-09-08	0	0.369416	0.582	0.099	0	0
Slc20a1	0	0.369116	0.692	0.256	0	0
Wdr76	0	0.368588	0.538	0.107	0	0
Tmem120b	0	0.367432	0.525	0.067	0	0
Ahi1	0	0.367316	0.561	0.12	0	0
Donson	0	0.367201	0.545	0.093	0	0
Nenf	0	0.367142	0.664	0.176	0	0
Prkag1	0	0.366924	0.68	0.24	0	0
Hk1	0	0.366595	0.749	0.306	0	0
Cdc42ep3	0	0.366097	0.663	0.272	0	0
Prnp	0	0.365157	0.55	0.103	0	0
Nuf2	0	0.36509	0.615	0.161	0	0
Mrpl51	0	0.364825	0.813	0.367	0	0
Elof1	0	0.363485	0.728	0.277	0	0
Pkig	0	0.363389	0.809	0.325	0	0
Narf	0	0.362894	0.702	0.246	0	0
Nsmce4a	0	0.361751	0.813	0.365	0	0
Hcfc1	0	0.360756	0.707	0.256	0	0
Dbf4	0	0.36036	0.699	0.246	0	0
Zfp410	0	0.360305	0.564	0.13	0	0
Mrpl28	0	0.360089	0.718	0.275	0	0
Ackr1	0	0.359792	0.545	0.097	0	0
Kifc1	0	0.35715	0.58	0.137	0	0
Ccp110	0	0.357086	0.553	0.101	0	0
Rab3il1	0	0.356553	0.699	0.181	0	0
Ap2m1	0	0.354215	0.85	0.456	0	0
Nap1l4	0	0.353964	0.803	0.34	0	0
Wbp11	0	0.352988	0.811	0.367	0	0
Zwint	0	0.352903	0.689	0.239	0	0
Mfsd2b	0	0.352821	0.62	0.124	0	0
Srsf1	0	0.351704	0.797	0.349	0	0
Celf1	0	0.351614	0.757	0.309	0	0
Sec14l2	0	0.351361	0.462	0.038	0	0
Plk1	0	0.350166	0.556	0.158	0	0
Xpnpep1	0	0.350054	0.603	0.166	0	0
Nelfcd	0	0.349287	0.634	0.182	0	0
Svip	0	0.348934	0.589	0.172	0	0
Cep57	0	0.348886	0.672	0.225	0	0
Actn4	0	0.34859	0.785	0.353	0	0
Rbm38	0	0.347884	0.86	0.39	0	0
Pnp2	0	0.34784	0.546	0.122	0	0
Rbbp8	0	0.3477	0.626	0.189	0	0
Brd8	0	0.347411	0.737	0.309	0	0
Usp45	0	0.347188	0.537	0.119	0	0
Mrpl20	0	0.346927	0.846	0.443	0	0
Ckap2l	0	0.346342	0.621	0.174	0	0
Zranb2	0	0.345932	0.736	0.303	0	0
2021-03-02	0	0.34532	0.909	0.44	0	0
Mknk2	0	0.345305	0.762	0.329	0	0
Mcm10	0	0.344449	0.523	0.103	0	0
Aplp2	0	0.343992	0.78	0.311	0	0
Polr2c	0	0.342776	0.75	0.324	0	0
Rnf168	0	0.342429	0.561	0.144	0	0
Psmd7	0	0.3416	0.796	0.328	0	0
Optn	0	0.341531	0.611	0.167	0	0
Eif3j1	0	0.340609	0.781	0.339	0	0
Pbk	0	0.339757	0.552	0.14	0	0
Asf1a	0	0.339692	0.668	0.212	0	0
Cdca5	0	0.339119	0.527	0.118	0	0
Gpr146	0	0.337878	0.595	0.162	0	0
Mylk3	0	0.337741	0.495	0.088	0	0
Retreg2	0	0.337557	0.621	0.21	0	0
Tlnrd1	0	0.33705	0.612	0.178	0	0
Traf4	0	0.33636	0.491	0.088	0	0
Ssx2ip	0	0.336161	0.543	0.113	0	0
Mxd3	0	0.336083	0.486	0.109	0	0
Cln8	0	0.335802	0.687	0.215	0	0
Ap1b1	0	0.33569	0.587	0.163	0	0
Prelid3b	0	0.33529	0.71	0.263	0	0
Mrps18c	0	0.335258	0.768	0.345	0	0
Stradb	0	0.334288	0.635	0.191	0	0
Mad2l1	0	0.334275	0.61	0.177	0	0
Cdk2	0	0.334012	0.564	0.159	0	0
Mboat2	0	0.333748	0.467	0.057	0	0
Arrb1	0	0.33326	0.703	0.259	0	0
Orc2	0	0.332873	0.561	0.133	0	0
Bub3	0	0.332735	0.778	0.349	0	0
Nup50	0	0.331824	0.705	0.274	0	0
Gde1	0	0.331444	0.628	0.227	0	0
Fam234b	0	0.33133	0.52	0.093	0	0
Cenpm	0	0.331108	0.556	0.142	0	0
Tceal8	0	0.331086	0.437	0.109	0	0
Rgs12	0	0.330974	0.525	0.101	0	0
Kntc1	0	0.330637	0.497	0.084	0	0
Orc1	0	0.330436	0.487	0.083	0	0
Hist1h4h	0	0.330013	0.525	0.145	0	0
Tom1l1	0	0.328808	0.517	0.092	0	0
Rpa3	0	0.328634	0.645	0.211	0	0
Bcl2l13	0	0.328072	0.554	0.139	0	0
Pla2g12a	0	0.327872	0.587	0.148	0	0
Rdx	0	0.327413	0.758	0.338	0	0
Cdc20	0	0.326747	0.601	0.209	0	0
Paxip1	0	0.326671	0.566	0.138	0	0
Bex3	0	0.326252	0.669	0.218	0	0
Nudt21	0	0.325876	0.776	0.347	0	0
Khsrp	0	0.325044	0.674	0.252	0	0
Cars	0	0.324079	0.554	0.144	0	0
Ccnf	0	0.323795	0.484	0.107	0	0
Psmc2	0	0.323569	0.733	0.324	0	0
Anln	0	0.323409	0.538	0.145	0	0
Pmf1	0	0.323008	0.687	0.245	0	0
Mkln1	0	0.322337	0.806	0.38	0	0
Rnf26	0	0.320482	0.579	0.177	0	0
Dnajb2	0	0.320104	0.681	0.195	0	0
Tmem60	0	0.320019	0.601	0.181	0	0
Ammecr1	0	0.319584	0.555	0.141	0	0
Larp1b	0	0.319252	0.706	0.275	0	0
Bard1	0	0.319188	0.472	0.082	0	0
Cabin1	0	0.318855	0.759	0.333	0	0
Klf11	0	0.318674	0.496	0.133	0	0
St3gal5	0	0.315484	0.896	0.368	0	0
Gabpb2	0	0.314965	0.626	0.202	0	0
Slc11a2	0	0.314582	0.539	0.107	0	0
Rabggtb	0	0.314405	0.602	0.165	0	0
Rfesd	0	0.31333	0.522	0.121	0	0
Nrf1	0	0.313255	0.625	0.197	0	0
Usp39	0	0.312283	0.626	0.214	0	0
Gch1	0	0.31224	0.718	0.23	0	0
Pitrm1	0	0.311766	0.579	0.144	0	0
Ppm1d	0	0.311633	0.593	0.169	0	0
Syce2	0	0.311562	0.613	0.156	0	0
Hnrnpr	0	0.311143	0.759	0.34	0	0
Cks1b	0	0.310978	0.799	0.351	0	0
Camsap2	0	0.310964	0.493	0.085	0	0
2310022B05Rik	0	0.310942	0.518	0.094	0	0
Ccdc82	0	0.310322	0.588	0.181	0	0
Vdac3	0	0.310256	0.827	0.391	0	0
Srrt	0	0.309739	0.787	0.368	0	0
Armc1	0	0.309012	0.61	0.195	0	0
Abcg4	0	0.308845	0.445	0.038	0	0
Arhgef12	0	0.307687	0.734	0.218	0	0
Acadl	0	0.306959	0.782	0.357	0	0
Ska1	0	0.306739	0.583	0.163	0	0
Pak1ip1	0	0.305608	0.701	0.314	0	0
Slc7a1	0	0.304817	0.619	0.192	0	0
Odf2	0	0.304771	0.663	0.254	0	0
Xk	0	0.304472	0.459	0.077	0	0
Ckap2	0	0.304197	0.55	0.148	0	0
Gucd1	0	0.302234	0.606	0.175	0	0
Mfhas1	0	0.301928	0.476	0.093	0	0
Oard1	0	0.301873	0.591	0.183	0	0
Bub1	0	0.30154	0.529	0.143	0	0
Eif4enif1	0	0.300544	0.619	0.203	0	0
Cdc45	0	0.299906	0.516	0.127	0	0
5430401H09Rik	0	0.299655	0.536	0.119	0	0
Scrn3	0	0.299034	0.478	0.088	0	0
Samd11	0	0.298131	0.521	0.105	0	0
R3hdm1	0	0.297833	0.787	0.349	0	0
Ift27	0	0.297624	0.531	0.142	0	0
Golim4	0	0.29724	0.64	0.254	0	0
Get4	0	0.297112	0.593	0.189	0	0
Pml	0	0.296849	0.571	0.168	0	0
Fbxo3	0	0.295911	0.57	0.186	0	0
Hist1h2bj	0	0.29525	0.453	0.111	0	0
Hist1h3a	0	0.29524	0.441	0.096	0	0
Tango2	0	0.295162	0.502	0.109	0	0
Josd1	0	0.294743	0.505	0.139	0	0
Crat	0	0.294591	0.55	0.165	0	0
Taf1	0	0.294001	0.632	0.222	0	0
Hist1h3f	0	0.293772	0.421	0.081	0	0
Cited4	0	0.293636	0.492	0.078	0	0
Atf7ip	0	0.293586	0.752	0.343	0	0
Tubgcp2	0	0.293132	0.502	0.124	0	0
Plpp1	0	0.292924	0.454	0.065	0	0
Srsf4	0	0.292727	0.652	0.232	0	0
Samd1	0	0.292294	0.576	0.17	0	0
Usp32	0	0.291683	0.696	0.251	0	0
Pkn2	0	0.291635	0.842	0.408	0	0
Mylpf	0	0.291498	0.452	0.074	0	0
Helb	0	0.291339	0.528	0.15	0	0
Kif18a	0	0.290929	0.522	0.128	0	0
Med19	0	0.290653	0.531	0.133	0	0
Cpsf2	0	0.290574	0.64	0.232	0	0
1110004F10Rik	0	0.288885	0.722	0.316	0	0
Hectd4	0	0.288661	0.725	0.249	0	0
Ube2t	0	0.288204	0.476	0.109	0	0
Mdc1	0	0.287308	0.47	0.1	0	0
Pold3	0	0.286902	0.56	0.162	0	0
Pdzd11	0	0.285531	0.576	0.179	0	0
Tubg1	0	0.284805	0.512	0.126	0	0
Fcho1	0	0.284655	0.543	0.162	0	0
Espl1	0	0.283121	0.476	0.112	0	0
Tapt1	0	0.282879	0.552	0.146	0	0
Sgo2a	0	0.282389	0.527	0.152	0	0
Slc30a9	0	0.281923	0.628	0.216	0	0
Ahctf1	0	0.281632	0.641	0.224	0	0
Fam212a	0	0.281337	0.485	0.107	0	0
Cenpu	0	0.280459	0.476	0.112	0	0
Herc2	0	0.280015	0.613	0.232	0	0
Stil	0	0.279684	0.452	0.119	0	0
Cisd2	0	0.279456	0.702	0.302	0	0
Foxo3	0	0.27901	0.685	0.253	0	0
Actl6a	0	0.278876	0.695	0.267	0	0
Apip	0	0.278755	0.57	0.18	0	0
Depdc1a	0	0.278678	0.507	0.125	0	0
Pithd1	0	0.277171	0.625	0.217	0	0
Hbq1b	0	0.277025	0.464	0.114	0	0
Rad54l	0	0.276589	0.434	0.078	0	0
St3gal2	0	0.276221	0.533	0.151	0	0
Kif14	0	0.276213	0.472	0.115	0	0
Hist1h2bb	0	0.275998	0.4	0.085	0	0
Hist1h2an	0	0.275981	0.406	0.07	0	0
Klhl12	0	0.275606	0.616	0.203	0	0
Vrk1	0	0.274941	0.658	0.267	0	0
Ppp2r5b	0	0.274585	0.497	0.114	0	0
Cenpq	0	0.27454	0.616	0.238	0	0
Yod1	0	0.274262	0.584	0.169	0	0
Slc6a20a	0	0.273927	0.37	0.031	0	0
Bub1b	0	0.273827	0.541	0.177	0	0
Ankrd54	0	0.27366	0.515	0.128	0	0
Nsmce1	0	0.273619	0.636	0.243	0	0
Akip1	0	0.273278	0.465	0.089	0	0
Tceal9	0	0.273006	0.614	0.226	0	0
Cenpl	0	0.271445	0.514	0.133	0	0
Sgk3	0	0.271356	0.579	0.217	0	0
Pgrmc2	0	0.271143	0.489	0.143	0	0
Ppwd1	0	0.270704	0.605	0.221	0	0
Cs	0	0.270545	0.665	0.279	0	0
Rbl1	0	0.269958	0.5	0.139	0	0
Ncoa7	0	0.269621	0.662	0.241	0	0
Pbx3	0	0.269266	0.387	0.076	0	0
Ache	0	0.268875	0.451	0.089	0	0
Cul4a	0	0.268459	0.645	0.23	0	0
Casp2	0	0.268231	0.502	0.129	0	0
Rad51	0	0.26775	0.485	0.107	0	0
Cdca4	0	0.266822	0.494	0.129	0	0
Zfand2b	0	0.26653	0.601	0.231	0	0
Higd1a	0	0.265994	0.722	0.303	0	0
Nup210	0	0.265878	0.705	0.285	0	0
Ubxn2a	0	0.265804	0.618	0.217	0	0
Btrc	0	0.264975	0.58	0.165	0	0
Hist1h2bn	0	0.26408	0.396	0.079	0	0
Ikzf5	0	0.263605	0.519	0.148	0	0
Gm16867	0	0.263589	0.476	0.111	0	0
Immt	0	0.263164	0.702	0.293	0	0
Mical3	0	0.262971	0.498	0.117	0	0
Gins2	0	0.262714	0.492	0.118	0	0
Ttll12	0	0.262709	0.498	0.117	0	0
Nde1	0	0.262708	0.56	0.168	0	0
Zfp280d	0	0.262512	0.532	0.164	0	0
Vopp1	0	0.261994	0.537	0.15	0	0
Nipa1	0	0.261808	0.45	0.078	0	0
Hist1h3d	0	0.261648	0.416	0.111	0	0
C1qtnf12	0	0.261437	0.6	0.183	0	0
Cenpn	0	0.260472	0.465	0.1	0	0
Mob2	0	0.260458	0.602	0.217	0	0
Pola2	0	0.260334	0.463	0.095	0	0
Tpm1	0	0.260212	0.73	0.276	0	0
Ppm1l	0	0.259853	0.393	0.067	0	0
Oaf	0	0.259829	0.417	0.064	0	0
Bsdc1	0	0.259081	0.813	0.332	0	0
Cdc123	0	0.258943	0.638	0.241	0	0
Ect2	0	0.258616	0.517	0.143	0	0
Snrnp25	0	0.258338	0.617	0.231	0	0
Ampd3	0	0.258162	0.496	0.139	0	0
Cep295	0	0.257191	0.509	0.152	0	0
Tmem33	0	0.256465	0.602	0.233	0	0
Rad18	0	0.25565	0.496	0.13	0	0
Tspan8	0	0.255504	0.512	0.12	0	0
Hbb-bs	0	0.255093	1	0.968	0	0
Pmm1	0	0.254885	0.485	0.134	0	0
Pcnt	0	0.252634	0.586	0.208	0	0
Fancl	0	0.251788	0.45	0.082	0	0
Myef2	0	0.251508	0.495	0.12	0	0
Kif18b	0	0.251382	0.427	0.095	0	0
Hist1h2be	0	0.251122	0.411	0.1	0	0
Pole	0	0.250878	0.428	0.09	0	0
Srsf2	5.37e-308	0.389485	0.933	0.548	1.06e-303	0
Serbp1	3.22e-306	0.396749	0.976	0.655	6.33e-302	0
Gsk3a	1.95e-305	0.254936	0.627	0.251	3.84e-301	0
Usp14	9.95e-305	0.251962	0.689	0.288	1.96e-300	0
Gtpbp2	4.72e-304	0.267206	0.716	0.306	9.28e-300	0
Cir1	1.1e-302	0.295441	0.756	0.341	2.17e-298	0
Gm10076	1.36e-301	0.582089	0.985	0.806	2.68e-297	0
Tcp1	1.97e-296	0.287117	0.84	0.421	3.87e-292	0
Pcif1	2.77e-296	0.266902	0.698	0.302	5.45e-292	0
Ppp1r15a	1.11e-294	0.320998	0.968	0.548	2.18e-290	0
Rps27l	1.6e-294	0.329847	0.894	0.499	3.16e-290	0
Uqcrfs1	1.98e-294	0.296848	0.826	0.423	3.89e-290	0
Sumo2	3.47e-294	0.367232	0.942	0.572	6.83e-290	0
Ndufb7	1.44e-293	0.380273	0.94	0.568	2.82e-289	0
Fam104a	2.25e-293	0.319989	0.832	0.444	4.42e-289	0
Apobec3	8.7e-293	0.270174	0.826	0.4	1.71e-288	0
Sec61g	4.03e-292	0.424763	0.969	0.707	7.93e-288	0
Eif3a	4.97e-292	0.394796	0.921	0.531	9.78e-288	0
Tpt1	5.18e-292	0.346813	0.999	0.965	1.02e-287	0
Slc25a39	2.7e-290	0.272044	0.844	0.391	5.31e-286	0
Ndufs6	1.1e-289	0.316039	0.84	0.44	2.16e-285	0
Zbtb7a	5.38e-289	0.303093	0.75	0.348	1.06e-284	0
Rbm3	1.31e-287	0.412822	0.98	0.714	2.59e-283	0
Emc10	7.39e-287	0.265169	0.717	0.315	1.45e-282	0
Apol11b	5.7e-284	0.411794	0.582	0.209	1.12e-279	0
Ptp4a3	1.27e-283	0.309308	0.848	0.407	2.51e-279	0
Azin1	4.02e-283	0.266952	0.828	0.43	7.91e-279	0
Ndufb8	1.49e-282	0.335266	0.874	0.477	2.94e-278	0
Supt4a	2.88e-282	0.351486	0.911	0.574	5.66e-278	0
Ndufb4	2.01e-281	0.285857	0.77	0.397	3.95e-277	0
Eif4g1	3.3e-281	0.29123	0.799	0.394	6.49e-277	0
Mpp1	5.38e-281	0.304638	0.822	0.428	1.06e-276	0
Vps35	6.58e-281	0.260115	0.736	0.347	1.29e-276	0
Tcea1	1.81e-279	0.277436	0.72	0.344	3.57e-275	0
Asap1	1.94e-279	0.305983	0.792	0.401	3.81e-275	0
Ubald2	2.58e-279	0.312515	0.879	0.492	5.07e-275	0
Sarnp	4.3e-279	0.252097	0.749	0.369	8.47e-275	0
Bud31	7.8e-279	0.277746	0.738	0.356	1.53e-274	0
Tmem256	3.89e-278	0.353285	0.86	0.486	7.64e-274	0
Pnn	4.39e-278	0.290213	0.764	0.351	8.64e-274	0
Psmd13	1.42e-277	0.287709	0.797	0.401	2.79e-273	0
Rplp1	1.91e-277	0.487726	0.997	0.911	3.75e-273	0
Lsm4	1.26e-276	0.306847	0.835	0.432	2.47e-272	0
Ggnbp2	7.75e-275	0.301472	0.832	0.444	1.53e-270	0
Ppp1r15b	1.26e-273	0.281309	0.731	0.343	2.47e-269	0
Atf1	5.08e-273	0.262443	0.679	0.305	9.99e-269	0
Psmd4	6.52e-273	0.295813	0.848	0.474	1.28e-268	0
Rab5a	5.17e-272	0.269108	0.669	0.297	1.02e-267	0
Maz	7.95e-272	0.250283	0.735	0.331	1.56e-267	0
Hadha	1.39e-271	0.268424	0.714	0.331	2.74e-267	0
Ubtf	1.99e-271	0.267435	0.769	0.365	3.91e-267	0
Nap1l1	2.76e-271	0.288459	0.918	0.495	5.42e-267	0
Bclaf1	4.83e-271	0.315128	0.877	0.476	9.49e-267	0
1700020I14Rik	2.12e-270	0.276351	0.771	0.393	4.17e-266	0
D1Ertd622e	7.74e-270	0.261382	0.653	0.278	1.52e-265	0
Tecr	1.81e-269	0.372715	0.86	0.449	3.57e-265	0
Numa1	2.17e-269	0.271109	0.684	0.302	4.26e-265	0
Eif3k	1.52e-267	0.369102	0.941	0.601	2.99e-263	0
Uqcrq	1.28e-266	0.305993	0.927	0.587	2.51e-262	0
Stag1	5.91e-266	0.256526	0.638	0.274	1.16e-261	0
Rps6	7.06e-265	0.466273	0.989	0.818	1.39e-260	0
1810037I17Rik	1.33e-263	0.362678	0.854	0.476	2.62e-259	0
Trir	2.27e-260	0.294277	0.84	0.481	4.47e-256	0
Uqcrc1	7.17e-260	0.28199	0.75	0.362	1.41e-255	0
Uqcrh	1.41e-257	0.324088	0.956	0.716	2.78e-253	0
Atp5g3	2.03e-257	0.26574	0.868	0.483	3.99e-253	0
Bag1	2e-256	0.290445	0.866	0.488	3.94e-252	0
Rps26	3.45e-256	0.415113	0.992	0.855	6.79e-252	0
Tprgl	5.05e-256	0.295408	0.821	0.446	9.94e-252	0
D8Ertd738e	5.45e-255	0.321676	0.911	0.545	1.07e-250	0
Ndufa11	9.94e-255	0.263794	0.829	0.447	1.96e-250	0
Ndufa2	2.21e-254	0.306829	0.899	0.563	4.34e-250	0
Mrps24	4.18e-253	0.266042	0.738	0.356	8.22e-249	0
Ppp1cc	6e-252	0.270971	0.849	0.445	1.18e-247	0
Sap18	2.46e-250	0.257096	0.776	0.396	4.83e-246	0
Hsp90aa1	7.34e-245	0.329446	0.982	0.725	1.44e-240	0
Srsf11	8.63e-245	0.272628	0.904	0.534	1.7e-240	0
Cox6b1	7.91e-244	0.303266	0.932	0.643	1.56e-239	0
Map2k2	7.53e-240	0.260035	0.782	0.405	1.48e-235	0
Dlst	1.4e-237	0.256791	0.755	0.376	2.76e-233	0
Txnip	4.02e-237	0.346293	0.855	0.495	7.9e-233	0
Cox17	6.13e-237	0.327586	0.809	0.485	1.21e-232	0
Cox7c	1.37e-236	0.345644	0.945	0.657	2.69e-232	0
Med13l	6.66e-231	0.274177	0.722	0.362	1.31e-226	0
Rpsa	1.1e-230	0.469005	0.997	0.881	2.16e-226	0
Atp5a1	4.98e-230	0.29916	0.936	0.613	9.8e-226	0
Sp3	1.29e-229	0.251069	0.659	0.306	2.54e-225	0
Ucp2	7.37e-229	0.297918	0.981	0.762	1.45e-224	0
Cast	7.75e-229	0.250766	0.778	0.402	1.52e-224	0
Cox6c	1.16e-228	0.311184	0.95	0.686	2.29e-224	0
Hnrnpul2	3.63e-226	0.260154	0.817	0.431	7.13e-222	0
Rpl14	5.18e-226	0.440174	0.984	0.776	1.02e-221	0
Cltc	6.47e-226	0.261263	0.841	0.488	1.27e-221	0
Uqcr10	9e-225	0.254943	0.867	0.53	1.77e-220	0
Tra2b	1.02e-217	0.274296	0.932	0.57	2.01e-213	0
Hnrnpu	7.07e-217	0.304867	0.968	0.639	1.39e-212	0
Hnrnpa3	8.26e-212	0.324072	0.965	0.633	1.63e-207	0
Elob	3.69e-209	0.256978	0.931	0.661	7.25e-205	0
Rpl28	1.44e-207	0.385314	0.993	0.895	2.83e-203	0
Rplp2	2.74e-204	0.343656	0.998	0.902	5.38e-200	0
Rpl7	9.6e-202	0.375342	0.995	0.859	1.89e-197	0
Rpl23a	2.12e-198	0.354315	0.988	0.826	4.16e-194	0
Dynll1	1.52e-196	0.257947	0.872	0.545	2.99e-192	0
Rps3a1	4.81e-195	0.363094	0.998	0.903	9.46e-191	0
Tma7	1.49e-193	0.274437	0.908	0.587	2.93e-189	0
H2afj	2.17e-187	0.265675	0.965	0.679	4.28e-183	0
Rpl29	5.55e-187	0.35434	0.985	0.744	1.09e-182	0
Rps3	1.39e-183	0.347854	0.994	0.863	2.73e-179	0
Rpl21	6.56e-183	0.323461	0.995	0.873	1.29e-178	0
Rack1	1.3e-182	0.364799	0.99	0.79	2.56e-178	0
Rpl35	1.55e-181	0.325862	0.978	0.772	3.05e-177	0
Arl6ip1	1.63e-179	0.274229	0.849	0.526	3.21e-175	0
Cox8a	1.62e-177	0.26171	0.976	0.766	3.19e-173	0
Rpl15	5.73e-170	0.345835	0.989	0.801	1.13e-165	0
Rpl3	6.66e-170	0.328803	0.993	0.803	1.31e-165	0
Rps18	1.39e-169	0.38429	0.987	0.808	2.73e-165	0
Rps12	8.17e-165	0.338469	0.999	0.927	1.61e-160	0
Rpl36a	1.12e-162	0.276134	0.971	0.711	2.2e-158	0
Rps16	1.72e-160	0.330311	0.997	0.901	3.37e-156	0
Rpl22l1	7.47e-160	0.275602	0.912	0.627	1.47e-155	0
Rps7	2.34e-158	0.314739	0.995	0.863	4.61e-154	0
Rpl4	5.49e-154	0.314323	0.971	0.741	1.08e-149	0
Rpl7a	1.4e-147	0.27664	0.984	0.804	2.76e-143	0
Rps10	1.78e-145	0.309509	0.995	0.892	3.5e-141	0
Rps19	2.13e-145	0.299223	0.994	0.869	4.19e-141	0
Rps17	2.79e-145	0.259119	0.976	0.751	5.49e-141	0
Rpl13	3.08e-144	0.320306	0.997	0.927	6.06e-140	0
Rps15a	1.23e-143	0.255942	0.992	0.864	2.42e-139	0
Rps4x	2.89e-139	0.305147	0.995	0.843	5.69e-135	0
Rps15	4.14e-133	0.292774	0.995	0.827	8.14e-129	0
Eef2	1.35e-132	0.259734	0.977	0.744	2.65e-128	0
Rps23	9.74e-129	0.26886	0.994	0.87	1.92e-124	0
Rpl6	3.4e-124	0.251475	0.988	0.841	6.68e-120	0
Rpl10a	3.55e-119	0.254517	0.985	0.777	6.97e-115	0
Rps5	1.64e-114	0.255896	0.993	0.834	3.22e-110	0
Hist1h2ap1	0	1.69163	0.985	0.561	0	1		E3
Hemgn1	0	1.67632	0.98	0.253	0	1
Slc4a11	0	1.64438	0.995	0.376	0	1
Ube2c1	0	1.63044	0.96	0.448	0	1
Mki671	0	1.62978	0.997	0.488	0	1
Cenpf1	0	1.62763	0.95	0.295	0	1
Rhd1	0	1.61682	0.977	0.272	0	1
Hist1h2ae1	0	1.54412	0.911	0.324	0	1
Gypa1	0	1.46145	0.982	0.334	0	1
Cdkn2d	0	1.4339	0.921	0.412	0	1
Tspan331	0	1.43295	0.978	0.293	0	1
Sptb1	0	1.41591	0.97	0.25	0	1
Hist1h1b1	0	1.38107	0.96	0.362	0	1
Prdx21	0	1.36865	0.996	0.666	0	1
H2afx1	0	1.35582	0.949	0.362	0	1
Cd24a1	0	1.34797	0.993	0.675	0	1
Spta11	0	1.32781	0.946	0.265	0	1
Slc25a371	0	1.31956	0.991	0.435	0	1
Ube2s1	0	1.31073	0.982	0.644	0	1
Birc51	0	1.29937	0.975	0.398	0	1
Dmtn1	0	1.29364	0.912	0.186	0	1
Cpox1	0	1.25968	0.967	0.332	0	1
Aqp11	0	1.23853	0.948	0.265	0	1
Prc11	0	1.23339	0.929	0.277	0	1
Hbb-bs1	0	1.20643	1	0.968	0	1
Ctse1	0	1.20384	0.963	0.3	0	1
Tubb4b1	0	1.20166	0.973	0.545	0	1
Cdca31	0	1.19435	0.925	0.324	0	1
Hba-a11	0	1.19153	1	0.89	0	1
Hbb-bt1	0	1.17282	0.999	0.866	0	1
Klf31	0	1.16874	0.909	0.335	0	1
Ank11	0	1.16754	0.933	0.233	0	1
Bsg1	0	1.16694	0.981	0.62	0	1
E2f21	0	1.16075	0.97	0.429	0	1
Hist3h2ba1	0	1.15749	0.751	0.138	0	1
Hmbs1	0	1.1352	0.99	0.439	0	1
Smc41	0	1.12844	0.974	0.482	0	1
Sox61	0	1.1259	0.92	0.22	0	1
Car21	0	1.12506	0.999	0.532	0	1
Tspo21	0	1.11204	0.881	0.26	0	1
Alad1	0	1.10863	0.942	0.295	0	1
Cdca81	0	1.10477	0.926	0.332	0	1
Gch11	0	1.09226	0.832	0.223	0	1
Tmpo1	0	1.083	0.942	0.448	0	1
Alas21	0	1.07522	0.985	0.325	0	1
Zfpm11	0	1.0529	0.951	0.309	0	1
Dek1	0	1.05112	0.979	0.554	0	1
Smc21	0	1.05108	0.941	0.363	0	1
Tmod11	0	1.04394	0.845	0.166	0	1
Gclm1	0	1.03744	0.951	0.49	0	1
Lbr1	0	1.03545	0.944	0.523	0	1
Hist1h1e1	0	1.03009	0.929	0.43	0	1
Hist1h1d1	0	1.02856	0.745	0.202	0	1
Ubac11	0	1.02163	0.913	0.31	0	1
Hist1h2ab1	0	1.02149	0.732	0.144	0	1
Fech1	0	1.01862	0.946	0.362	0	1
Icam41	0	1.01746	0.82	0.175	0	1
Glrx51	0	1.00402	0.975	0.55	0	1
Mgst31	0	1.0032	0.881	0.286	0	1
Hist1h4d1	0	1.00212	0.78	0.192	0	1
Hba-a2	0	0.995541	1	0.874	0	1
Nusap11	0	0.989778	0.855	0.297	0	1
Top2a1	0	0.989048	0.972	0.395	0	1
Rad23a1	0	0.982938	0.921	0.435	0	1
H3f3a1	0	0.982836	0.993	0.922	0	1
Hagh1	0	0.97487	0.916	0.399	0	1
Ptp4a31	0	0.968711	0.912	0.403	0	1
Tfrc1	0	0.9675	0.952	0.414	0	1
Tuba1c1	0	0.96653	0.852	0.404	0	1
Ccna21	0	0.966369	0.858	0.292	0	1
Cenpe1	0	0.953181	0.815	0.278	0	1
Hmmr1	0	0.952879	0.817	0.249	0	1
Rrm21	0	0.951557	0.861	0.336	0	1
Esco21	0	0.950414	0.79	0.216	0	1
Cdc25b1	0	0.948143	0.783	0.216	0	1
Stom1	0	0.946688	0.881	0.331	0	1
Rhag1	0	0.943978	0.834	0.225	0	1
Ermap1	0	0.943698	0.916	0.257	0	1
Gm8671	0	0.94132	0.703	0.123	0	1
Abcb101	0	0.928097	0.825	0.263	0	1
Trim591	0	0.922036	0.797	0.239	0	1
Tpx21	0	0.921365	0.827	0.273	0	1
Blvrb1	0	0.915391	0.979	0.541	0	1
Pdzk1ip11	0	0.90915	0.732	0.175	0	1
Kif111	0	0.90853	0.812	0.262	0	1
Tal11	0	0.907718	0.785	0.205	0	1
Knl11	0	0.902354	0.797	0.247	0	1
Abcg21	0	0.900585	0.807	0.214	0	1
Ccnb21	0	0.899461	0.864	0.318	0	1
Pigq1	0	0.893125	0.859	0.286	0	1
Urod1	0	0.890377	0.927	0.378	0	1
Epb421	0	0.885746	0.795	0.211	0	1
Rnf1231	0	0.884368	0.805	0.234	0	1
Eif2ak11	0	0.878662	0.931	0.365	0	1
Anp32b1	0	0.877999	0.985	0.673	0	1
Spc251	0	0.875774	0.746	0.199	0	1
Gypc1	0	0.873817	0.75	0.172	0	1
Atpif11	0	0.873563	0.98	0.725	0	1
Cdk11	0	0.871211	0.817	0.271	0	1
Fzr1	0	0.870498	0.808	0.295	0	1
Lockd1	0	0.866104	0.793	0.289	0	1
Cenpa1	0	0.865668	0.822	0.38	0	1
Lmna1	0	0.865545	0.871	0.295	0	1
Nxpe21	0	0.859329	0.777	0.214	0	1
Nudt41	0	0.858616	0.88	0.43	0	1
Grina1	0	0.850735	0.96	0.559	0	1
Arf51	0	0.849279	0.978	0.739	0	1
Fam210b1	0	0.846311	0.809	0.254	0	1
Kif231	0	0.841441	0.77	0.242	0	1
Ubald21	0	0.836134	0.88	0.493	0	1
Snca	0	0.821637	0.911	0.299	0	1
Cdkn31	0	0.821597	0.75	0.231	0	1
Tfdp21	0	0.817685	0.922	0.346	0	1
Ehbp1l11	0	0.815063	0.864	0.395	0	1
Ncapd31	0	0.812466	0.788	0.281	0	1
Gpx11	0	0.8003	0.996	0.878	0	1
Fam53b1	0	0.799587	0.859	0.313	0	1
Herc11	0	0.797909	0.915	0.469	0	1
Atp2b41	0	0.793841	0.799	0.263	0	1
Btnl101	0	0.793148	0.709	0.164	0	1
Ranbp101	0	0.79098	0.888	0.314	0	1
Klf12	0	0.790582	0.787	0.187	0	1
Hist1h3c1	0	0.786421	0.663	0.143	0	1
Dlgap51	0	0.779072	0.712	0.219	0	1
Rad211	0	0.778092	0.838	0.407	0	1
Kif221	0	0.776291	0.714	0.191	0	1
Ncapg1	0	0.775489	0.717	0.186	0	1
Apol11b1	0	0.775453	0.611	0.208	0	1
Smap11	0	0.774501	0.866	0.468	0	1
Isg201	0	0.772988	0.872	0.351	0	1
Kel1	0	0.768757	0.744	0.189	0	1
Carhsp11	0	0.76616	0.863	0.376	0	1
Diaph31	0	0.764683	0.736	0.226	0	1
Mis18bp11	0	0.763778	0.678	0.172	0	1
Ptdss21	0	0.75905	0.756	0.224	0	1
Tuba1b1	0	0.757277	0.957	0.555	0	1
Tubb51	0	0.751799	0.971	0.602	0	1
Cks1b1	0	0.748232	0.808	0.352	0	1
Aspm1	0	0.747258	0.661	0.192	0	1
Mgll1	0	0.747042	0.739	0.212	0	1
Serinc31	0	0.746129	0.968	0.727	0	1
Slc43a11	0	0.744313	0.79	0.214	0	1
Isca11	0	0.739896	0.863	0.403	0	1
Add21	0	0.7396	0.761	0.209	0	1
Slc6a91	0	0.736262	0.649	0.121	0	1
Asf1b1	0	0.733249	0.685	0.216	0	1
Cldn131	0	0.729599	0.86	0.237	0	1
Incenp1	0	0.725823	0.798	0.295	0	1
Ccdc341	0	0.72176	0.767	0.293	0	1
Dhrs111	0	0.721062	0.723	0.223	0	1
Acp11	0	0.717705	0.869	0.441	0	1
Mxd31	0	0.717247	0.557	0.104	0	1
Ppp1r15a1	0	0.716991	0.973	0.549	0	1
Sgo11	0	0.716732	0.639	0.163	0	1
1951-03-01	0	0.710915	0.866	0.431	0	1
Ppox1	0	0.710561	0.723	0.208	0	1
Fbxo51	0	0.709485	0.657	0.194	0	1
Rangap11	0	0.709345	0.788	0.317	0	1
Cdr21	0	0.706709	0.829	0.258	0	1
Mzt1	0	0.687183	0.674	0.238	0	1
Hmgb21	0	0.686906	0.996	0.781	0	1
Slc38a51	0	0.686841	0.728	0.181	0	1
Rbm381	0	0.681193	0.835	0.393	0	1
Kif41	0	0.680909	0.663	0.195	0	1
Lpcat11	0	0.680354	0.71	0.255	0	1
Mns11	0	0.678597	0.744	0.223	0	1
Anp32e1	0	0.677677	0.885	0.465	0	1
Samd111	0	0.674677	0.575	0.102	0	1
Hist1h2ac	0	0.672945	0.533	0.161	0	1
Arl6ip11	0	0.672296	0.857	0.526	0	1
Racgap11	0	0.670978	0.729	0.249	0	1
Fam241a1	0	0.669675	0.781	0.369	0	1
Mpst1	0	0.669634	0.735	0.289	0	1
Fn3k1	0	0.668081	0.607	0.117	0	1
Rb11	0	0.668076	0.695	0.27	0	1
Tinagl1	0	0.666999	0.507	0.129	0	1
Neil31	0	0.666912	0.603	0.16	0	1
Odc11	0	0.662996	0.913	0.517	0	1
Apol81	0	0.662483	0.598	0.122	0	1
Spire11	0	0.6614	0.664	0.165	0	1
Samd141	0	0.660717	0.682	0.169	0	1
Cdkn2c1	0	0.656972	0.647	0.188	0	1
Ncapg21	0	0.652052	0.699	0.254	0	1
Hist1h1a1	0	0.648169	0.58	0.149	0	1
Ube2l6	0	0.645656	0.899	0.395	0	1
Clcn31	0	0.640346	0.859	0.374	0	1
Brpf31	0	0.638927	0.619	0.179	0	1
Slc16a101	0	0.638544	0.717	0.267	0	1
Gtpbp21	0	0.637139	0.729	0.306	0	1
Anln1	0	0.636464	0.564	0.144	0	1
Creg1	0	0.634829	0.938	0.574	0	1
Smox1	0	0.634194	0.739	0.259	0	1
Tacc31	0	0.62606	0.68	0.238	0	1
Gpx41	0	0.624099	0.958	0.711	0	1
Trak21	0	0.623259	0.829	0.35	0	1
Ift1401	0	0.621663	0.612	0.168	0	1
Spag51	0	0.621541	0.6	0.174	0	1
Dck1	0	0.618462	0.699	0.282	0	1
Arhgef121	0	0.617958	0.71	0.221	0	1
Cks21	0	0.614678	0.848	0.477	0	1
Hbq1b1	0	0.613241	0.562	0.107	0	1
Add11	0	0.61291	0.784	0.387	0	1
Slc16a11	0	0.608241	0.686	0.235	0	1
Hist2h2ac1	0	0.607858	0.563	0.143	0	1
Arl4a1	0	0.607391	0.855	0.359	0	1
Sgo2a1	0	0.606392	0.556	0.151	0	1
Ncapd21	0	0.605397	0.675	0.242	0	1
Mtfr11	0	0.60454	0.617	0.176	0	1
Tk11	0	0.604078	0.701	0.245	0	1
Hist1h1c	0	0.602767	0.909	0.528	0	1
1981-03-01	0	0.600036	0.687	0.23	0	1
Usp71	0	0.599899	0.849	0.468	0	1
Ckap21	0	0.599477	0.565	0.148	0	1
Map2k31	0	0.598287	0.781	0.401	0	1
Ago21	0	0.597983	0.819	0.448	0	1
Calm3	0	0.596486	0.895	0.588	0	1
Trim101	0	0.592158	0.812	0.253	0	1
Ckap5	0	0.591518	0.631	0.24	0	1
Dbf41	0	0.589826	0.656	0.251	0	1
Dnajb21	0	0.589367	0.658	0.198	0	1
2021-03-21	0	0.58931	0.855	0.445	0	1
Cep761	0	0.586056	0.559	0.129	0	1
Metap21	0	0.584894	0.971	0.585	0	1
Slc1a5	0	0.584694	0.745	0.299	0	1
Ect21	0	0.581532	0.532	0.142	0	1
Hist1h3e1	0	0.581512	0.508	0.13	0	1
Pck21	0	0.580877	0.655	0.25	0	1
Otud5	0	0.579291	0.725	0.326	0	1
Larp1b1	0	0.573321	0.661	0.28	0	1
Kif18a1	0	0.572756	0.53	0.128	0	1
Ucp21	0	0.571237	0.962	0.764	0	1
Ckap2l1	0	0.569674	0.589	0.178	0	1
Slc43a31	0	0.569456	0.695	0.271	0	1
Hace11	0	0.566526	0.557	0.148	0	1
E2f81	0	0.565281	0.561	0.217	0	1
Arhgap11a	0	0.561779	0.582	0.218	0	1
Cd821	0	0.55682	0.727	0.337	0	1
Plek21	0	0.554276	0.448	0.065	0	1
Atg4d1	0	0.553378	0.619	0.205	0	1
Slc25a391	0	0.552848	0.795	0.396	0	1
Cenpl1	0	0.551213	0.521	0.133	0	1
Hist1h4i1	0	0.550606	0.651	0.289	0	1
Ccnb11	0	0.546105	0.614	0.228	0	1
Cit1	0	0.543983	0.616	0.233	0	1
Arrb11	0	0.543467	0.672	0.263	0	1
Aurka1	0	0.543385	0.572	0.167	0	1
Hist1h4h1	0	0.537514	0.507	0.148	0	1
Kcnn41	0	0.535084	0.719	0.295	0	1
Tmc6	0	0.534517	0.598	0.222	0	1
Hist1h2bn1	0	0.534187	0.458	0.075	0	1
Hist1h3d1	0	0.531314	0.446	0.11	0	1
Epb41	0	0.525972	0.904	0.443	0	1
Usp321	0	0.525716	0.655	0.255	0	1
Rab3il11	0	0.523933	0.659	0.186	0	1
Abcb41	0	0.521266	0.624	0.196	0	1
Napa1	0	0.516531	0.745	0.373	0	1
Slc7a5	0	0.51375	0.576	0.191	0	1
Slc25a381	0	0.513633	0.591	0.198	0	1
Atf7ip1	0	0.512217	0.708	0.348	0	1
Kifc11	0	0.510632	0.524	0.143	0	1
Cyb5a1	0	0.510626	0.783	0.438	0	1
Epor1	0	0.510243	0.55	0.129	0	1
Depdc1a1	0	0.509771	0.488	0.127	0	1
Cenpk1	0	0.507995	0.605	0.221	0	1
Uros1	0	0.507792	0.59	0.179	0	1
Agfg21	0	0.506294	0.538	0.174	0	1
Ormdl31	0	0.505937	0.606	0.194	0	1
Snx22	0	0.505629	0.453	0.06	0	1
Hectd41	0	0.503637	0.681	0.254	0	1
Ache1	0	0.500762	0.446	0.091	0	1
Ncoa71	0	0.50017	0.637	0.244	0	1
Endod11	0	0.497435	0.542	0.165	0	1
Hist3h2a	0	0.496474	0.45	0.118	0	1
Gata11	0	0.495626	0.575	0.156	0	1
Hist1h3f1	0	0.493527	0.43	0.081	0	1
Kif141	0	0.492914	0.467	0.116	0	1
Ska11	0	0.488782	0.537	0.168	0	1
Hist1h2bj1	0	0.487458	0.453	0.112	0	1
Fhdc1	0	0.48456	0.57	0.131	0	1
Sppl2b	0	0.48368	0.564	0.17	0	1
Ces2g1	0	0.482535	0.561	0.151	0	1
Aurkb1	0	0.480574	0.546	0.186	0	1
Apeh1	0	0.478047	0.61	0.235	0	1
Hist4h4	0	0.477879	0.365	0.06	0	1
Ifrd21	0	0.477366	0.701	0.257	0	1
Tom1l11	0	0.471337	0.493	0.095	0	1
Svbp1	0	0.470451	0.668	0.308	0	1
Hist1h2bb1	0	0.468143	0.426	0.084	0	1
Gclc1	0	0.464829	0.604	0.236	0	1
Hist1h2af	0	0.462778	0.41	0.069	0	1
Hs6st11	0	0.46152	0.551	0.193	0	1
Clk3	0	0.461208	0.649	0.287	0	1
Cpeb4	0	0.460877	0.754	0.353	0	1
St3gal51	0	0.459813	0.804	0.376	0	1
Map4k5	0	0.458744	0.536	0.159	0	1
Spsb31	0	0.456251	0.574	0.216	0	1
Stradb1	0	0.450179	0.545	0.199	0	1
Memo11	0	0.448914	0.614	0.259	0	1
Nde11	0	0.447788	0.514	0.173	0	1
Ankle1	0	0.445222	0.415	0.076	0	1
Crip21	0	0.440269	0.491	0.143	0	1
Slc25a51	0	0.4388	0.756	0.358	0	1
Vopp11	0	0.435435	0.506	0.153	0	1
Pi4k2b1	0	0.431622	0.503	0.183	0	1
Cln81	0	0.426213	0.589	0.224	0	1
Ift80	0	0.425472	0.415	0.105	0	1
Hist1h2be1	0	0.4222	0.407	0.101	0	1
Ppm1d1	0	0.421945	0.501	0.177	0	1
Kif18b1	0	0.410762	0.403	0.098	0	1
Bsdc11	0	0.409142	0.728	0.34	0	1
Specc1	0	0.406437	0.743	0.315	0	1
C530008M17Rik1	0	0.403288	0.401	0.094	0	1
Fahd11	0	0.402913	0.474	0.147	0	1
Chchd101	0	0.40109	0.708	0.278	0	1
Hist1h2ak	0	0.397881	0.36	0.064	0	1
Slc14a11	0	0.397577	0.504	0.16	0	1
Gm3550	0	0.395748	0.292	0.041	0	1
Espl11	0	0.394443	0.411	0.118	0	1
Ska2	0	0.393995	0.393	0.091	0	1
Slc11a21	0	0.386937	0.434	0.117	0	1
Tmem120b1	0	0.386452	0.367	0.081	0	1
Gpsm21	0	0.386443	0.444	0.127	0	1
Ndc80	0	0.384481	0.445	0.144	0	1
D030056L22Rik1	0	0.378139	0.462	0.153	0	1
Ccnf1	0	0.373732	0.391	0.115	0	1
Mpp2	0	0.371109	0.344	0.047	0	1
Hist2h2bb	0	0.368097	0.334	0.059	0	1
Hist1h2an1	0	0.363215	0.351	0.075	0	1
Hist1h3i	0	0.358641	0.333	0.064	0	1
Hist1h2bm	0	0.33871	0.332	0.066	0	1
Sowaha	0	0.337745	0.466	0.11	0	1
Hist1h3b	0	0.33228	0.325	0.062	0	1
Slc2a4	0	0.327727	0.309	0.044	0	1
Cdc25c	0	0.320672	0.318	0.068	0	1
Fam109b	0	0.320519	0.368	0.087	0	1
Pir	0	0.316531	0.339	0.062	0	1
Fam46c	0	0.315319	0.844	0.36	0	1
Arhgef39	0	0.309984	0.294	0.063	0	1
Pif1	0	0.27886	0.266	0.044	0	1
Hist2h4	0	0.271111	0.255	0.042	0	1
Odf21	1.3e-306	0.468329	0.599	0.26	2.55e-302	1
Capn5	1.6e-306	0.301803	0.314	0.074	3.14e-302	1
Cenpc1	2.25e-304	0.436679	0.479	0.172	4.43e-300	1
Brd81	4.12e-304	0.491758	0.666	0.316	8.11e-300	1
Depdc1b	9.94e-303	0.307547	0.303	0.072	1.96e-298	1
Ackr11	1.11e-300	0.326942	0.39	0.11	2.18e-296	1
Eif11	1.77e-300	0.437352	0.99	0.909	3.48e-296	1
Stk111	6.89e-300	0.500966	0.739	0.394	1.36e-295	1
Psme3	2.35e-299	0.443541	0.722	0.373	4.63e-295	1
Pithd11	5.64e-299	0.407943	0.554	0.224	1.11e-294	1
E2f41	7.3e-299	0.425	0.634	0.271	1.44e-294	1
Kif151	1.73e-297	0.460769	0.616	0.254	3.41e-293	1
Kctd14	4.94e-297	0.29448	0.316	0.077	9.72e-293	1
Pqlc11	9.79e-297	0.459286	0.58	0.251	1.93e-292	1
Tlnrd11	2e-294	0.39067	0.499	0.188	3.93e-290	1
Azin11	4.4e-294	0.500659	0.76	0.437	8.66e-290	1
Mfsd2b1	4.49e-294	0.354297	0.441	0.139	8.84e-290	1
Narf1	5.24e-294	0.436093	0.601	0.255	1.03e-289	1
Kmt5a1	2.2e-293	0.50814	0.763	0.423	4.33e-289	1
Pkig1	9.43e-293	0.406489	0.696	0.335	1.86e-288	1
Nucb1	6.22e-292	0.463008	0.741	0.399	1.22e-287	1
Hist2h2aa1	1.81e-291	0.467384	0.51	0.196	3.57e-287	1
Bola31	2.53e-291	0.428422	0.755	0.38	4.98e-287	1
Hist1h2bc	1.77e-288	0.655566	0.707	0.357	3.48e-284	1
Ccp1101	2.68e-287	0.394514	0.381	0.116	5.28e-283	1
Ttll121	3e-287	0.315891	0.407	0.125	5.9e-283	1
Dusp81	3.01e-285	0.365937	0.396	0.118	5.93e-281	1
Usp151	1.42e-284	0.472609	0.813	0.489	2.8e-280	1
D5Ertd579e	1.62e-284	0.448838	0.566	0.237	3.18e-280	1
Myef21	5.42e-283	0.345371	0.407	0.128	1.07e-278	1
Ncaph1	1.69e-280	0.367915	0.436	0.15	3.33e-276	1
Spdl1	1.4e-278	0.337356	0.352	0.103	2.76e-274	1
Tuba4a1	3.71e-278	0.400574	0.93	0.583	7.29e-274	1
Cd471	8.14e-278	0.488098	0.962	0.756	1.6e-273	1
Ywhah1	5.91e-277	0.414835	0.862	0.525	1.16e-272	1
Gucd11	8.36e-277	0.393392	0.496	0.185	1.64e-272	1
Ppp2r5b1	5.64e-276	0.311815	0.397	0.123	1.11e-271	1
Orc11	9.3e-274	0.348363	0.34	0.096	1.83e-269	1
Stx21	1.28e-272	0.398165	0.496	0.192	2.52e-268	1
Slc30a91	1.94e-272	0.411319	0.543	0.224	3.81e-268	1
Apol11a	1.95e-272	0.451494	0.319	0.082	3.83e-268	1
Pabpc41	9.42e-272	0.427736	0.669	0.306	1.85e-267	1
Blm1	5.51e-269	0.405032	0.49	0.186	1.08e-264	1
Plk11	6.73e-269	0.401135	0.459	0.167	1.32e-264	1
Cmc21	2.81e-268	0.415684	0.591	0.264	5.52e-264	1
Gm168671	5.1e-268	0.326649	0.39	0.119	1e-263	1
Kif20a	5.24e-268	0.331935	0.384	0.123	1.03e-263	1
Ube2t1	1.78e-267	0.333339	0.374	0.118	3.51e-263	1
Hras1	3.23e-267	0.497831	0.626	0.3	6.35e-263	1
Pcmt11	5.56e-266	0.45765	0.733	0.407	1.09e-261	1
Paqr91	2.85e-264	0.313494	0.493	0.175	5.61e-260	1
Gas2l3	5.68e-264	0.35098	0.316	0.087	1.12e-259	1
Scrn31	5.22e-263	0.296813	0.344	0.1	1.03e-258	1
Pkn21	4.59e-262	0.410951	0.754	0.416	9.03e-258	1
Tspan81	1.55e-261	0.296546	0.409	0.129	3.05e-257	1
Fbxo71	2.08e-261	0.37768	0.51	0.203	4.09e-257	1
Mcph1	5.26e-261	0.322279	0.391	0.128	1.03e-256	1
Scoc1	1.32e-260	0.346354	0.502	0.189	2.59e-256	1
Rbbp41	2.44e-258	0.463784	0.764	0.434	4.8e-254	1
Nuf21	3.57e-257	0.365637	0.459	0.175	7.02e-253	1
Pip5k1b	1.11e-256	0.335315	0.388	0.129	2.19e-252	1
Rgcc1	1.67e-256	0.45498	0.729	0.375	3.28e-252	1
Tspo	3.65e-256	0.468983	0.949	0.704	7.18e-252	1
Hipk21	1.61e-254	0.472925	0.601	0.292	3.17e-250	1
Gid81	4.57e-253	0.417482	0.563	0.255	8.98e-249	1
Ppwd11	1.38e-252	0.400956	0.529	0.228	2.72e-248	1
Cdca2	1.14e-251	0.348464	0.369	0.121	2.25e-247	1
Tmx11	1.31e-251	0.413787	0.632	0.306	2.58e-247	1
Foxo31	3.22e-251	0.371134	0.591	0.261	6.33e-247	1
Slc22a4	1.39e-250	0.318774	0.38	0.124	2.74e-246	1
Mboat21	4.35e-250	0.256698	0.286	0.073	8.55e-246	1
Josd21	2.44e-248	0.448033	0.553	0.24	4.8e-244	1
Psip11	3.32e-246	0.411419	0.703	0.357	6.53e-242	1
Fam126a	4.5e-245	0.341651	0.543	0.227	8.84e-241	1
Rsad2	5.53e-245	0.450327	0.609	0.264	1.09e-240	1
Ctcf1	5.57e-244	0.449146	0.761	0.431	1.1e-239	1
Aars1	3.24e-243	0.386826	0.521	0.222	6.38e-239	1
Fam117a1	3.41e-242	0.430476	0.716	0.376	6.71e-238	1
Pbk1	1.16e-239	0.381085	0.414	0.152	2.29e-235	1
Sh3glb1	1.25e-239	0.405631	0.893	0.621	2.46e-235	1
5430401H09Rik1	1.07e-238	0.307255	0.398	0.131	2.11e-234	1
Abcb61	1.68e-238	0.306864	0.388	0.129	3.3e-234	1
Wapl1	2.1e-238	0.388673	0.798	0.491	4.14e-234	1
Prnp1	1.72e-234	0.296485	0.366	0.119	3.38e-230	1
Lmnb1	1.09e-232	0.396867	0.817	0.468	2.14e-228	1
Optn1	5.53e-232	0.377021	0.456	0.18	1.09e-227	1
Hist1h3a1	1.09e-231	0.327187	0.335	0.105	2.15e-227	1
Tyms1	8.2e-231	0.449556	0.595	0.277	1.61e-226	1
Gpr1461	2.21e-229	0.369311	0.45	0.174	4.34e-225	1
Nek2	3.03e-229	0.289841	0.335	0.105	5.96e-225	1
Phlpp2	1.1e-228	0.2675	0.354	0.113	2.16e-224	1
Ssbp31	1.25e-227	0.361711	0.587	0.27	2.47e-223	1
Frmd4a	2.53e-227	0.290387	0.439	0.162	4.97e-223	1
Cbx31	3.37e-226	0.388563	0.812	0.47	6.64e-222	1
Mical31	1.43e-224	0.317906	0.375	0.128	2.81e-220	1
Arrdc3	3.74e-224	0.353228	0.444	0.172	7.36e-220	1
Prr11	5.98e-224	0.28045	0.286	0.082	1.18e-219	1
Chek2	1.51e-223	0.297129	0.334	0.108	2.97e-219	1
Cdc201	9.06e-223	0.32393	0.515	0.216	1.78e-218	1
Oaz11	9.3e-223	0.321531	0.985	0.893	1.83e-218	1
Gse11	1.99e-222	0.417575	0.511	0.222	3.92e-218	1
Swt1	2.5e-222	0.345711	0.544	0.247	4.91e-218	1
Asb1	2.61e-222	0.27097	0.411	0.148	5.14e-218	1
Ubp1	9.58e-222	0.373402	0.572	0.28	1.88e-217	1
Lpcat31	1.32e-221	0.410971	0.519	0.233	2.6e-217	1
Agpat4	1.69e-220	0.305932	0.403	0.144	3.33e-216	1
Hebp11	1.98e-220	0.253225	0.603	0.252	3.89e-216	1
Hmgb31	3.25e-219	0.278148	0.656	0.307	6.39e-215	1
Nt5c3	4.83e-219	0.272786	0.728	0.412	9.51e-215	1
Fbxo9	5.48e-219	0.347686	0.615	0.312	1.08e-214	1
Yod11	6.2e-218	0.285018	0.457	0.18	1.22e-213	1
Rap1a	1.31e-217	0.389267	0.804	0.539	2.58e-213	1
Cmas	3.77e-217	0.361721	0.722	0.417	7.42e-213	1
Spc241	3.09e-216	0.352532	0.614	0.291	6.08e-212	1
Ankrd541	2.16e-215	0.329988	0.38	0.139	4.25e-211	1
Klhl121	9.61e-215	0.340155	0.499	0.214	1.89e-210	1
Cep85	1e-212	0.291757	0.343	0.117	1.97e-208	1
Isg15	5.25e-212	0.525974	0.662	0.338	1.03e-207	1
Ncaph21	2.12e-211	0.376426	0.625	0.319	4.16e-207	1
Smc61	1.31e-210	0.477291	0.697	0.391	2.58e-206	1
Gmnn1	3.43e-210	0.354458	0.649	0.313	6.75e-206	1
Haspin	4.26e-210	0.292316	0.298	0.092	8.39e-206	1
Mfhas11	4.01e-209	0.302205	0.329	0.106	7.89e-205	1
Brca11	2.63e-207	0.346946	0.402	0.153	5.18e-203	1
Foxm1	3.25e-207	0.299056	0.355	0.125	6.4e-203	1
Numa11	3.35e-207	0.416993	0.599	0.31	6.59e-203	1
Nfe2	6.46e-207	0.325457	0.634	0.339	1.27e-202	1
Galnt10	6.68e-207	0.282038	0.348	0.118	1.31e-202	1
G2e3	2.68e-206	0.313977	0.358	0.126	5.27e-202	1
Kif2a	3.29e-206	0.349431	0.613	0.324	6.47e-202	1
Cdkn1b	7.18e-205	0.353043	0.717	0.421	1.41e-200	1
Clspn1	1.01e-204	0.417178	0.554	0.253	1.99e-200	1
Hist1h2br	2.32e-203	0.268236	0.281	0.084	4.56e-199	1
Mxi1	2.33e-203	0.395785	0.579	0.305	4.59e-199	1
Brca21	1.15e-202	0.418874	0.412	0.165	2.26e-198	1
Ube2e31	1.28e-202	0.356507	0.645	0.348	2.51e-198	1
Evi5	1.43e-202	0.318399	0.482	0.208	2.81e-198	1
Bub11	5.77e-202	0.298995	0.397	0.155	1.14e-197	1
Eef1d1	8.3e-202	0.367688	0.896	0.624	1.63e-197	1
Rrm11	8.5e-202	0.315926	0.695	0.348	1.67e-197	1
Pcyt1a	4.15e-201	0.379036	0.593	0.309	8.17e-197	1
Pkhd1l11	1.05e-200	0.283018	0.309	0.095	2.08e-196	1
Cep571	2.38e-200	0.359513	0.509	0.239	4.69e-196	1
Srrm11	4.77e-199	0.40752	0.838	0.526	9.37e-195	1
Picalm1	1.89e-198	0.402962	0.784	0.496	3.73e-194	1
2310022B05Rik1	3.93e-198	0.27403	0.33	0.11	7.72e-194	1
Med13l1	4.57e-197	0.402005	0.651	0.369	8.98e-193	1
Mad2l11	2.31e-194	0.286992	0.446	0.191	4.54e-190	1
Cep70	5.18e-194	0.274092	0.328	0.113	1.02e-189	1
Cbx51	6.2e-194	0.342894	0.578	0.284	1.22e-189	1
Setd3	2.55e-193	0.338696	0.525	0.263	5.01e-189	1
Zcchc6	3.91e-193	0.328342	0.87	0.595	7.69e-189	1
Hdgf1	5.5e-193	0.282545	0.853	0.496	1.08e-188	1
Tmem601	1.18e-192	0.328381	0.443	0.195	2.31e-188	1
Psmd5	1.75e-192	0.293263	0.431	0.186	3.45e-188	1
Cul4a1	1.82e-192	0.309618	0.514	0.241	3.57e-188	1
Trim56	1.82e-192	0.313627	0.515	0.236	3.57e-188	1
Stil1	3.27e-192	0.324384	0.348	0.128	6.43e-188	1
R3hdm11	3.76e-192	0.357067	0.656	0.361	7.39e-188	1
Pbrm11	2.93e-190	0.394908	0.742	0.459	5.77e-186	1
Hspa4l	3e-190	0.345929	0.533	0.264	5.89e-186	1
Raly1	5.67e-190	0.386913	0.797	0.521	1.12e-185	1
Tprgl1	8.98e-189	0.353255	0.73	0.455	1.77e-184	1
Mindy2	4.01e-188	0.337359	0.531	0.259	7.88e-184	1
Adam101	5.96e-188	0.377473	0.642	0.367	1.17e-183	1
Lyl1	7.66e-188	0.349938	0.474	0.222	1.51e-183	1
Sertad2	1.47e-187	0.311026	0.547	0.266	2.89e-183	1
Kif20b	2.76e-187	0.328909	0.433	0.185	5.43e-183	1
Ppm1l1	2.91e-186	0.25906	0.264	0.078	5.73e-182	1
Celf11	3.43e-185	0.348092	0.605	0.322	6.75e-181	1
Kdm7a	8.13e-184	0.371459	0.706	0.414	1.6e-179	1
Fam212a1	3.18e-183	0.278714	0.335	0.12	6.25e-179	1
Rfwd31	1.09e-182	0.340319	0.439	0.196	2.14e-178	1
Ggnbp21	1.25e-182	0.383734	0.718	0.454	2.46e-178	1
Ubtf1	3.07e-182	0.353177	0.665	0.375	6.03e-178	1
Plk41	2.61e-179	0.327154	0.517	0.249	5.13e-175	1
Maz1	3.57e-178	0.371992	0.618	0.341	7.03e-174	1
Bub1b1	1.48e-177	0.299764	0.43	0.186	2.92e-173	1
Psmf11	7.14e-177	0.313951	0.49	0.226	1.4e-172	1
1700037H04Rik1	1.63e-176	0.324166	0.458	0.213	3.21e-172	1
Arhgap231	3.1e-176	0.325818	0.373	0.148	6.09e-172	1
Luc7l21	3.62e-172	0.327396	0.931	0.655	7.12e-168	1
Hirip31	2.49e-171	0.329363	0.443	0.199	4.89e-167	1
D1Ertd622e1	1.27e-170	0.391638	0.546	0.288	2.51e-166	1
Lnpk	2.65e-169	0.344198	0.472	0.229	5.21e-165	1
Gps21	2.68e-169	0.345036	0.555	0.293	5.28e-165	1
Atad21	1.07e-165	0.462714	0.633	0.346	2.11e-161	1
Cep135	1.85e-165	0.26547	0.315	0.116	3.65e-161	1
Shcbp1	2.63e-165	0.291399	0.374	0.156	5.18e-161	1
Cdyl	2.04e-163	0.276162	0.36	0.146	4.02e-159	1
Ap2a21	3.75e-163	0.339564	0.614	0.346	7.37e-159	1
Hk11	1.32e-161	0.30187	0.579	0.32	2.6e-157	1
Rnf19a	3.57e-161	0.312898	0.424	0.192	7.02e-157	1
Bub31	6.15e-158	0.279129	0.641	0.361	1.21e-153	1
Usp251	4.02e-157	0.335768	0.668	0.414	7.91e-153	1
Nelfcd1	6.72e-156	0.261327	0.427	0.199	1.32e-151	1
Ctbp11	8.39e-156	0.321272	0.692	0.427	1.65e-151	1
Reep51	3.62e-155	0.310553	0.87	0.561	7.12e-151	1
C330027C09Rik	4e-155	0.255719	0.356	0.148	7.87e-151	1
Cdk5rap2	4.13e-153	0.286982	0.334	0.134	8.13e-149	1
Txnip1	2.2e-152	0.366881	0.755	0.504	4.32e-148	1
Terf1	8.9e-152	0.28134	0.384	0.172	1.75e-147	1
Usp141	1.03e-151	0.274928	0.552	0.3	2.03e-147	1
Suz121	5.72e-151	0.334316	0.62	0.355	1.12e-146	1
Hjurp1	2.21e-149	0.310264	0.644	0.367	4.35e-145	1
Ap2m11	4.99e-149	0.268704	0.72	0.468	9.81e-145	1
Pycr21	9.76e-149	0.252132	0.476	0.239	1.92e-144	1
Klf111	2.08e-148	0.305186	0.347	0.146	4.08e-144	1
Prkar2b1	2.52e-148	0.26938	0.544	0.289	4.95e-144	1
Uba7	3.43e-148	0.283419	0.435	0.206	6.75e-144	1
Sun1	5.45e-148	0.267242	0.37	0.16	1.07e-143	1
Apobec31	8.75e-148	0.265323	0.69	0.412	1.72e-143	1
Tmem2561	3.75e-147	0.311115	0.739	0.496	7.37e-143	1
Limd1	8.25e-147	0.286817	0.482	0.24	1.62e-142	1
Fen11	2.25e-146	0.256901	0.531	0.272	4.42e-142	1
Nfyb	7.53e-145	0.3271	0.489	0.261	1.48e-140	1
Reep4	1.35e-144	0.261017	0.351	0.152	2.66e-140	1
Cenpq1	1.57e-143	0.292452	0.478	0.25	3.09e-139	1
Ahctf11	1.82e-142	0.298307	0.473	0.238	3.57e-138	1
Dnajc91	3.57e-142	0.290921	0.602	0.33	7.02e-138	1
Lmo21	4.33e-142	0.305017	0.707	0.464	8.51e-138	1
Atg4b1	2.33e-141	0.256486	0.411	0.192	4.59e-137	1
Btg2	5.88e-141	0.313337	0.883	0.619	1.16e-136	1
Ccdc25	9.35e-141	0.274569	0.407	0.196	1.84e-136	1
Pnpo1	1.41e-140	0.290899	0.517	0.265	2.78e-136	1
Gabarapl2	3.05e-139	0.259339	0.791	0.568	6e-135	1
Btrc1	8.31e-139	0.252807	0.401	0.18	1.63e-134	1
Pla2g161	2.81e-138	0.253023	0.639	0.354	5.53e-134	1
Akirin2	3.5e-137	0.256244	0.516	0.286	6.88e-133	1
Rhno1	8.95e-135	0.251934	0.373	0.172	1.76e-130	1
Crlf31	2.97e-134	0.303186	0.583	0.347	5.84e-130	1
Fam104a1	2.05e-133	0.260982	0.699	0.455	4.04e-129	1
Hmgb11	8.46e-131	0.288422	0.967	0.717	1.66e-126	1
Pgp1	2.75e-130	0.337527	0.587	0.34	5.41e-126	1
1810058I24Rik	1.39e-128	0.314757	0.801	0.615	2.74e-124	1
Jpt1	8.17e-127	0.334122	0.775	0.571	1.61e-122	1
Bbc31	1.83e-126	0.299678	0.465	0.24	3.59e-122	1
Uhrf11	3.7e-122	0.251171	0.518	0.27	7.27e-118	1
Faf1	6.2e-122	0.260168	0.433	0.23	1.22e-117	1
Mkln11	1.56e-121	0.268439	0.629	0.396	3.07e-117	1
Rock1	5.4e-121	0.267631	0.774	0.546	1.06e-116	1
Mthfd21	6.21e-121	0.377115	0.424	0.228	1.22e-116	1
Smc1a1	1.55e-119	0.260296	0.79	0.495	3.04e-115	1
Zfp91	7.61e-116	0.259371	0.719	0.472	1.5e-111	1
D17Wsu92e	1.3e-114	0.250988	0.551	0.331	2.56e-110	1
Trappc10	3.84e-114	0.292735	0.48	0.277	7.55e-110	1
Stag11	2.66e-113	0.278781	0.495	0.287	5.23e-109	1
Slbp1	6.87e-113	0.321656	0.634	0.385	1.35e-108	1
Pmf11	7.23e-112	0.260801	0.47	0.263	1.42e-107	1
Rnasel	9.95e-112	0.274546	0.454	0.251	1.96e-107	1
Mybl21	3.59e-109	0.329139	0.338	0.163	7.06e-105	1
Cebpg	2.69e-107	0.262134	0.413	0.223	5.29e-103	1
Zfp3671	1.3e-105	0.26126	0.352	0.174	2.55e-101	1
Sp31	1.34e-105	0.327195	0.515	0.319	2.64e-101	1
Atf11	8.63e-105	0.268916	0.516	0.319	1.7e-100	1
Actn41	1.77e-104	0.309683	0.586	0.37	3.48e-100	1
Smarca51	2.42e-103	0.27027	0.782	0.529	4.75e-99	1
Plcl2	5.89e-103	0.252157	0.406	0.22	1.16e-98	1
Cmpk2	1.47e-102	0.259233	0.353	0.175	2.88e-98	1
Sipa1	9.91e-90	0.251545	0.511	0.324	1.95e-85	1
Nsd21	6.26e-60	0.283683	0.435	0.285	1.23e-55	1
Tmcc2	0	3.00085	0.93	0.202	0	2		E5
Xpo7	0	2.85704	0.926	0.173	0	2
Rsad21	0	2.10549	0.904	0.245	0	2
Slfn14	0	1.93984	0.8	0.088	0	2
Bpgm	0	1.89239	0.937	0.235	0	2
Specc11	0	1.81292	0.857	0.31	0	2
Fam46c1	0	1.78196	0.964	0.354	0	2
Ube2o	0	1.74349	0.935	0.275	0	2
Mkrn1	0	1.74082	0.988	0.609	0	2
Fam213a	0	1.73564	0.789	0.225	0	2
Epb411	0	1.70963	0.964	0.442	0	2
Lpin2	0	1.67984	0.744	0.258	0	2
Apol11b2	0	1.63484	0.703	0.204	0	2
Hba-a21	0	1.62411	0.999	0.874	0	2
Nt5c31	0	1.60461	0.884	0.403	0	2
Ypel4	0	1.59834	0.681	0.112	0	2
Trim102	0	1.59363	0.886	0.252	0	2
Tfdp22	0	1.56369	0.919	0.35	0	2
Ube2h	0	1.5527	0.827	0.271	0	2
Fam220a	0	1.54523	0.917	0.299	0	2
Hbb-bs2	0	1.54445	0.999	0.969	0	2
Gpcpd1	0	1.54282	0.776	0.266	0	2
Tbcel	0	1.52899	0.708	0.133	0	2
Isg151	0	1.52391	0.759	0.333	0	2
Ranbp102	0	1.50176	0.877	0.319	0	2
Tmem131l	0	1.49356	0.703	0.29	0	2
Arl4a2	0	1.48653	0.845	0.363	0	2
Hba-a12	0	1.48166	1	0.891	0	2
Hbb-bt2	0	1.47933	1	0.867	0	2
Snca1	0	1.4565	0.932	0.302	0	2
Bcl2l1	0	1.44802	0.836	0.208	0	2
St3gal52	0	1.4446	0.874	0.374	0	2
Sowaha1	0	1.43236	0.697	0.096	0	2
Cpeb41	0	1.425	0.795	0.352	0	2
Slc25a511	0	1.40993	0.856	0.353	0	2
Fbxo30	0	1.39626	0.725	0.192	0	2
Hmbs2	0	1.39316	0.938	0.447	0	2
Clcn32	0	1.39224	0.841	0.379	0	2
Trak22	0	1.38301	0.853	0.352	0	2
Alas22	0	1.38178	0.953	0.332	0	2
Dennd4a	0	1.37784	0.84	0.539	0	2
Bsdc12	0	1.36363	0.847	0.334	0	2
Gadd45a	0	1.3503	0.82	0.423	0	2
Ube2l61	0	1.33713	0.924	0.397	0	2
Slc25a372	0	1.32674	0.964	0.441	0	2
Cdr22	0	1.32455	0.865	0.259	0	2
Tcp11l2	0	1.31186	0.698	0.184	0	2
Pabpc1	0	1.30185	0.972	0.837	0	2
Cd36	0	1.2405	0.524	0.082	0	2
2021-03-22	0	1.21498	0.919	0.444	0	2
Cmas1	0	1.20783	0.872	0.408	0	2
Ppp1r15a2	0	1.19477	0.916	0.556	0	2
Metap22	0	1.17886	0.93	0.591	0	2
Eif2ak12	0	1.16543	0.852	0.375	0	2
Itsn1	0	1.15116	0.682	0.152	0	2
Bnip3l	0	1.14899	0.912	0.598	0	2
Slc4a12	0	1.14749	0.973	0.382	0	2
Rnf10	0	1.14733	0.911	0.53	0	2
Ube2b	0	1.13408	0.89	0.551	0	2
Adrb2	0	1.10881	0.597	0.226	0	2
Epb422	0	1.09422	0.757	0.217	0	2
Fech2	0	1.08001	0.912	0.368	0	2
Ibtk	0	1.07655	0.687	0.26	0	2
Cat	0	1.04785	0.72	0.244	0	2
Rbm382	0	1.0405	0.805	0.398	0	2
Fam214b	0	1.0381	0.635	0.156	0	2
Fhdc11	0	1.02383	0.59	0.132	0	2
Pnpo2	0	1.01197	0.73	0.251	0	2
Hectd42	0	1.00366	0.666	0.258	0	2
Gypa2	0	0.988926	0.949	0.341	0	2
Fbxo91	0	0.985233	0.728	0.306	0	2
Creg11	0	0.979443	0.922	0.577	0	2
Zfand6	0	0.970321	0.778	0.423	0	2
Sox62	0	0.967341	0.739	0.238	0	2
Rad23a2	0	0.960596	0.872	0.442	0	2
Gpx12	0	0.950645	0.993	0.879	0	2
1810058I24Rik1	0	0.940609	0.894	0.61	0	2
Wdr26	0	0.937981	0.822	0.543	0	2
Isg202	0	0.934307	0.852	0.356	0	2
Arhgef122	0	0.932048	0.658	0.228	0	2
Slc25a392	0	0.921039	0.831	0.396	0	2
Tspo22	0	0.920649	0.8	0.271	0	2
Dyrk3	0	0.914792	0.551	0.184	0	2
Yipf4	0	0.912551	0.714	0.34	0	2
5430401H09Rik2	0	0.911197	0.516	0.124	0	2
Slc43a12	0	0.905176	0.653	0.228	0	2
Fam126a1	0	0.902653	0.632	0.223	0	2
Dcaf12	0	0.902132	0.672	0.293	0	2
Dapk2	0	0.898007	0.546	0.117	0	2
Acsl1	0	0.897392	0.744	0.409	0	2
1982-03-01	0	0.894048	0.648	0.235	0	2
Ube2r2	0	0.874586	0.758	0.43	0	2
Isca12	0	0.874032	0.824	0.409	0	2
Urod2	0	0.864405	0.837	0.389	0	2
Frmd4a1	0	0.854049	0.521	0.158	0	2
Car22	0	0.849934	0.971	0.537	0	2
Adipor1	0	0.83083	0.857	0.549	0	2
Gabarapl21	0	0.812922	0.858	0.565	0	2
Ermap2	0	0.811692	0.754	0.273	0	2
Ppp1cb	0	0.811465	0.831	0.555	0	2
Ncoa4	0	0.807559	0.724	0.376	0	2
Dhrs112	0	0.787165	0.649	0.231	0	2
Ypel3	0	0.777975	0.782	0.423	0	2
Dnajb22	0	0.77736	0.595	0.206	0	2
Asb11	0	0.776011	0.501	0.143	0	2
Atg4a	0	0.764912	0.53	0.147	0	2
Fzr11	0	0.760961	0.675	0.308	0	2
Gclm2	0	0.756285	0.879	0.498	0	2
Rnf11	0	0.74932	0.645	0.304	0	2
Fbxo34	0	0.738221	0.455	0.149	0	2
Art4	0	0.730963	0.438	0.084	0	2
Map1lc3b	0	0.730517	0.913	0.7	0	2
Foxo32	0	0.726506	0.602	0.263	0	2
Chac2	0	0.726106	0.486	0.126	0	2
Smox2	0	0.724743	0.693	0.265	0	2
Ubb	0	0.693179	0.973	0.914	0	2
Prdx22	0	0.689715	0.963	0.67	0	2
Rhag2	0	0.684873	0.662	0.241	0	2
Rec114	0	0.676713	0.431	0.095	0	2
2021-03-03	0	0.628918	0.296	0.064	0	2
Tspan82	0	0.617225	0.441	0.129	0	2
Snx15	0	0.613972	0.489	0.171	0	2
Klhl25	0	0.585165	0.309	0.043	0	2
Spta12	0	0.56651	0.75	0.284	0	2
1300017J02Rik	0	0.557606	0.401	0.106	0	2
1600020E01Rik	0	0.549334	0.434	0.124	0	2
F930017D23Rik	0	0.513287	0.353	0.062	0	2
Gm10603	0	0.467203	0.308	0.044	0	2
Trim58	0	0.463831	0.259	0.033	0	2
Rhd2	0	0.455731	0.786	0.291	0	2
Glrx52	1.43e-297	0.629688	0.914	0.558	2.82e-293	2
Eif5	1.27e-296	1.36946	0.866	0.714	2.5e-292	2
E2f22	9.04e-296	0.670918	0.828	0.443	1.78e-291	2
Rab3il12	2.11e-294	0.566992	0.531	0.198	4.14e-290	2
Txnrd21	1.21e-293	0.62655	0.57	0.237	2.37e-289	2
Cir11	1.57e-293	0.703523	0.681	0.35	3.08e-289	2
Psme31	3.23e-291	0.755959	0.695	0.377	6.36e-287	2
Apol11a1	1.47e-290	0.665757	0.334	0.082	2.89e-286	2
Hscb	2.44e-290	0.57199	0.526	0.209	4.79e-286	2
Cldn132	3.87e-288	0.631253	0.675	0.255	7.61e-284	2
Ubap1	2.08e-287	0.640308	0.458	0.163	4.1e-283	2
Sertad21	9.19e-287	0.820761	0.585	0.265	1.81e-282	2
Fam117a2	3.92e-286	0.668308	0.728	0.377	7.7e-282	2
Evi51	2.04e-283	0.799647	0.521	0.207	4.01e-279	2
Tspan332	8.08e-283	0.465627	0.795	0.311	1.59e-278	2
Gda	7.62e-282	0.687431	0.77	0.426	1.5e-277	2
Azin12	8.68e-281	0.980024	0.742	0.44	1.71e-276	2
Akap13	1.04e-278	0.94863	0.846	0.632	2.05e-274	2
Kel2	4.83e-277	0.71548	0.552	0.206	9.5e-273	2
Map4k51	6.33e-276	0.694164	0.466	0.166	1.25e-271	2
Pla2g162	1.08e-270	0.624121	0.691	0.352	2.12e-266	2
Ulk1	3.51e-269	0.742991	0.451	0.164	6.91e-265	2
Hagh2	3.82e-268	0.56744	0.778	0.412	7.51e-264	2
Trim561	3.89e-267	0.971747	0.541	0.236	7.66e-263	2
Mpp11	2.33e-266	0.652926	0.729	0.438	4.58e-262	2
Gm168672	1.04e-262	0.484224	0.387	0.121	2.04e-258	2
Cdkn1b1	8.13e-261	0.90388	0.714	0.423	1.6e-256	2
Mxd1	1.13e-260	0.635271	0.759	0.434	2.21e-256	2
Pigq2	3.82e-260	0.726721	0.665	0.303	7.52e-256	2
Mettl7a1	1.77e-259	0.649552	0.398	0.131	3.48e-255	2
Blvrb2	3e-256	0.488178	0.94	0.547	5.9e-252	2
Tmod12	1.75e-255	0.615267	0.521	0.193	3.44e-251	2
Nadk2	5.11e-255	0.737875	0.534	0.239	1e-250	2
Rsrp1	5.04e-252	1.19549	0.756	0.501	9.91e-248	2
Ccndbp1	4.27e-248	0.704691	0.603	0.315	8.4e-244	2
Ctsf	4.98e-248	0.357464	0.286	0.071	9.8e-244	2
Tfrc2	3.9e-246	0.59196	0.824	0.427	7.66e-242	2
Cln82	5.47e-238	0.648923	0.53	0.231	1.08e-233	2
Hbq1b2	9.11e-238	0.410943	0.387	0.123	1.79e-233	2
Riok3	1.74e-229	0.641627	0.709	0.454	3.42e-225	2
Ptp4a32	8.53e-229	0.560033	0.745	0.419	1.68e-224	2
Slc16a102	8.68e-221	0.728852	0.584	0.28	1.71e-216	2
Btrc2	1.04e-220	0.64125	0.444	0.179	2.05e-216	2
Usp322	1.12e-212	0.691311	0.552	0.265	2.21e-208	2
Hipk1	2.19e-211	0.880132	0.704	0.468	4.3e-207	2
Ctse2	4.18e-209	0.267874	0.743	0.32	8.22e-205	2
Stom2	2.08e-207	0.579658	0.664	0.351	4.09e-203	2
Fam210b2	3.24e-206	0.458053	0.607	0.272	6.36e-202	2
Pdzk1ip12	1.18e-204	0.569547	0.487	0.196	2.31e-200	2
Serinc1	1.44e-204	0.717084	0.64	0.379	2.83e-200	2
Herc12	4.77e-203	0.820699	0.748	0.484	9.39e-199	2
Slc16a12	6.27e-202	0.65313	0.537	0.248	1.23e-197	2
Slc48a1	9.41e-199	0.501661	0.618	0.351	1.85e-194	2
3110002H16Rik	5.74e-193	0.588434	0.344	0.124	1.13e-188	2
Grina2	2.1e-190	0.506112	0.866	0.568	4.13e-186	2
Glul	4.94e-190	0.560387	0.588	0.314	9.71e-186	2
Ccdc71l	1.87e-188	0.549904	0.495	0.241	3.69e-184	2
Yod12	4.1e-188	0.546875	0.431	0.183	8.07e-184	2
Tpm11	2.35e-186	0.571792	0.569	0.292	4.63e-182	2
Ank12	6.14e-186	0.41032	0.605	0.261	1.21e-181	2
Tab3	1.59e-185	0.531679	0.302	0.099	3.14e-181	2
Mafk	2.05e-184	0.611952	0.481	0.233	4.02e-180	2
Btnl102	6.44e-184	0.512942	0.456	0.186	1.27e-179	2
Hectd1	9.81e-184	0.854593	0.727	0.524	1.93e-179	2
Cyth3	3.47e-183	0.607941	0.463	0.204	6.83e-179	2
Hspbap1	5.39e-183	0.444505	0.284	0.088	1.06e-178	2
Wnk1	2.37e-182	0.908927	0.818	0.638	4.67e-178	2
Pim1	3.11e-179	0.769273	0.867	0.643	6.11e-175	2
Trim592	5.66e-179	0.694893	0.539	0.261	1.11e-174	2
Sec61g1	6.18e-179	0.632561	0.851	0.718	1.22e-174	2
Sertad3	1.26e-177	0.537761	0.321	0.114	2.47e-173	2
Fcho2	1.99e-176	0.879206	0.55	0.306	3.91e-172	2
Tpcn1	4.21e-176	0.605795	0.438	0.2	8.29e-172	2
Pnp21	2.76e-175	0.488038	0.357	0.139	5.43e-171	2
Sec62	1.34e-174	0.63806	0.733	0.521	2.64e-170	2
Abcb102	2.69e-170	0.61817	0.586	0.284	5.28e-166	2
Cd24a2	4.17e-170	0.34077	0.949	0.68	8.2e-166	2
Pkn22	1.31e-169	0.864625	0.662	0.425	2.57e-165	2
Arrb12	6.06e-167	0.531858	0.529	0.276	1.19e-162	2
Vopp12	9.01e-165	0.439676	0.392	0.164	1.77e-160	2
Dcaf8	1.28e-163	0.805898	0.617	0.377	2.52e-159	2
Arf52	1.78e-163	0.456588	0.886	0.747	3.5e-159	2
Cul4a2	4.35e-160	0.549913	0.48	0.246	8.56e-156	2
Gapvd1	5.58e-160	0.73143	0.614	0.403	1.1e-155	2
Narf2	1.16e-157	0.55304	0.51	0.264	2.28e-153	2
Dnajb4	6.2e-154	0.568271	0.486	0.255	1.22e-149	2
Paqr92	1.48e-153	0.629961	0.416	0.182	2.91e-149	2
Oasl2	3.29e-153	0.669814	0.307	0.112	6.47e-149	2
Mtmr3	3.84e-153	0.628017	0.544	0.323	7.55e-149	2
Hbp1	6.34e-153	0.687235	0.46	0.236	1.25e-148	2
Slc22a41	7.75e-152	0.47049	0.328	0.129	1.52e-147	2
Dnaja4	8.04e-150	0.389178	0.3	0.108	1.58e-145	2
Ackr12	1.89e-149	0.364133	0.317	0.118	3.72e-145	2
Slc1a51	7.16e-149	0.62439	0.556	0.316	1.41e-144	2
Lmo22	8.84e-149	0.483117	0.704	0.466	1.74e-144	2
Pnp1	3.22e-148	0.599521	0.724	0.501	6.34e-144	2
Nfe21	2.64e-147	0.649151	0.572	0.345	5.19e-143	2
Ypel5	6.25e-146	0.499204	0.578	0.357	1.23e-141	2
Sesn1	7.37e-145	0.490541	0.356	0.15	1.45e-140	2
Rb1cc1	1.15e-143	0.650694	0.61	0.397	2.25e-139	2
Otud51	1.33e-142	0.604165	0.567	0.34	2.61e-138	2
Zrsr1	2.69e-142	0.448291	0.258	0.088	5.29e-138	2
Zcchc61	1.19e-141	0.783337	0.79	0.603	2.35e-137	2
Gtpbp22	2.41e-138	0.716436	0.551	0.322	4.73e-134	2
Mylk31	7.17e-138	0.343055	0.29	0.107	1.41e-133	2
1700020I14Rik1	9.15e-138	0.560085	0.618	0.407	1.8e-133	2
Zfand5	2.88e-137	0.62531	0.665	0.474	5.67e-133	2
1952-03-01	8.55e-137	0.424098	0.693	0.446	1.68e-132	2
Nxpe22	1.62e-136	0.351958	0.507	0.237	3.19e-132	2
Stradb2	1.48e-135	0.474054	0.429	0.21	2.91e-131	2
Pttg1	3.4e-134	0.37986	0.43	0.217	6.69e-130	2
Dcaf6	7.51e-131	0.426918	0.296	0.117	1.48e-126	2
Carhsp12	2.32e-130	0.388966	0.652	0.394	4.56e-126	2
Ncoa72	1.27e-129	0.559895	0.473	0.259	2.5e-125	2
Dedd2	1.09e-128	0.505467	0.471	0.26	2.14e-124	2
Neat1	2.06e-126	1.11746	0.8	0.625	4.05e-122	2
Slc30a92	1.48e-124	0.563522	0.44	0.233	2.91e-120	2
Ogt	2.75e-124	0.686205	0.58	0.378	5.4e-120	2
Klhl122	3.85e-124	0.510448	0.427	0.221	7.58e-120	2
Gch12	4.56e-124	0.423022	0.484	0.252	8.96e-120	2
Cabin11	1.93e-123	0.642929	0.553	0.352	3.79e-119	2
Brpf32	1.24e-121	0.448994	0.403	0.197	2.43e-117	2
Dmtn2	1.47e-120	0.29904	0.48	0.221	2.89e-116	2
Ucp22	9.53e-120	0.310245	0.895	0.771	1.87e-115	2
Cdk12	2.49e-117	0.776597	0.556	0.369	4.91e-113	2
Gcnt1	2.59e-114	0.551746	0.311	0.135	5.09e-110	2
Ip6k1	4.22e-114	0.565447	0.41	0.219	8.31e-110	2
Atp2b42	6.42e-108	0.462478	0.517	0.287	1.26e-103	2
Atg9a	1.29e-107	0.573515	0.393	0.213	2.54e-103	2
Swt11	4.03e-104	0.505564	0.445	0.257	7.92e-100	2
Add22	6.54e-104	0.284785	0.473	0.234	1.29e-99	2
Usp152	7.45e-102	0.558599	0.682	0.501	1.47e-97	2
Ankrd9	8.55e-101	0.400553	0.27	0.117	1.68e-96	2
Pink1	4.81e-97	0.312169	0.351	0.178	9.46e-93	2
Sppl2b1	1.65e-96	0.475196	0.364	0.187	3.25e-92	2
Ifrd22	3.41e-95	0.401988	0.497	0.275	6.7e-91	2
Mllt3	3.58e-95	0.412771	0.333	0.165	7.04e-91	2
Slc7a51	6.09e-93	0.389154	0.386	0.207	1.2e-88	2
Abcg22	6.56e-92	0.336807	0.464	0.243	1.29e-87	2
Glo11	2.38e-91	0.369015	0.542	0.348	4.69e-87	2
Gucd12	3.13e-89	0.400799	0.367	0.196	6.15e-85	2
Mad2l1bp	1.19e-87	0.50145	0.297	0.148	2.35e-83	2
Bmp2k	1.99e-85	0.493817	0.436	0.267	3.91e-81	2
Slc6a92	6.88e-85	0.37101	0.31	0.148	1.35e-80	2
Suco	1.25e-82	0.622751	0.52	0.357	2.45e-78	2
Dcun1d1	5.87e-82	0.383093	0.453	0.289	1.15e-77	2
Supt4a1	1.21e-79	0.341081	0.73	0.591	2.38e-75	2
Fam53b2	6.14e-76	0.333485	0.536	0.34	1.21e-71	2
Tax1bp1	1.08e-74	0.310725	0.814	0.693	2.12e-70	2
Fbxl3	9.11e-73	0.453871	0.4	0.248	1.79e-68	2
Abtb1	4.12e-72	0.366265	0.441	0.284	8.11e-68	2
Rit1	1.53e-71	0.326243	0.294	0.156	3.01e-67	2
Rnf1232	3.56e-71	0.304451	0.446	0.264	7e-67	2
Aff1	1.77e-70	0.416642	0.43	0.281	3.48e-66	2
Arel1	3.99e-69	0.389529	0.263	0.134	7.86e-65	2
Iscu	1.7e-68	0.319873	0.546	0.42	3.35e-64	2
Clk1	2.93e-68	0.625738	0.712	0.59	5.77e-64	2
Ube2f	7.82e-67	0.438861	0.426	0.292	1.54e-62	2
Atp6v0a1	3.08e-63	0.425921	0.359	0.221	6.05e-59	2
Serinc32	2.35e-62	0.320341	0.888	0.734	4.63e-58	2
Ppp2r5b2	2.67e-61	0.25291	0.262	0.135	5.25e-57	2
Ifi27	1.19e-60	0.360252	0.551	0.419	2.35e-56	2
Fahd12	1.55e-60	0.260002	0.298	0.162	3.05e-56	2
Nbr1	2.44e-60	0.270084	0.295	0.167	4.8e-56	2
Fryl	1.14e-59	0.452963	0.431	0.298	2.24e-55	2
Dnttip1	3.49e-59	0.346894	0.389	0.26	6.87e-55	2
Kif2a1	7.79e-59	0.368799	0.472	0.337	1.53e-54	2
Smap12	9.48e-59	0.251383	0.634	0.487	1.86e-54	2
Abcb42	2.04e-58	0.308572	0.378	0.216	4.02e-54	2
Cyb5a2	3.15e-58	0.301814	0.602	0.454	6.2e-54	2
Ghitm	4.92e-56	0.266921	0.573	0.451	9.68e-52	2
D5Ertd579e1	7.02e-56	0.328614	0.388	0.252	1.38e-51	2
D17Wsu92e1	1.88e-55	0.285107	0.474	0.338	3.69e-51	2
St3gal21	2.05e-55	0.406092	0.291	0.172	4.02e-51	2
Ppox2	3e-54	0.352829	0.387	0.236	5.89e-50	2
Ccrl2	5e-54	0.359614	0.353	0.216	9.83e-50	2
Pik3r1	5.55e-54	0.507381	0.451	0.332	1.09e-49	2
Oas3	9.06e-54	0.315573	0.297	0.169	1.78e-49	2
Pum1	1.2e-52	0.491669	0.443	0.321	2.36e-48	2
Memo12	1.44e-52	0.27817	0.415	0.276	2.83e-48	2
Rc3h1	5.26e-52	0.410303	0.396	0.267	1.03e-47	2
Rnasel1	2.68e-50	0.393156	0.379	0.258	5.28e-46	2
Kdm7a1	8.85e-50	0.375494	0.564	0.426	1.74e-45	2
Pithd12	3.25e-49	0.272969	0.365	0.24	6.38e-45	2
Tuba4a2	3.56e-48	0.278011	0.773	0.597	7.01e-44	2
Gtf2e2	2.92e-47	0.320466	0.318	0.209	5.74e-43	2
Vcpip1	4.75e-47	0.500019	0.351	0.237	9.35e-43	2
Osbpl8	7.07e-46	0.433061	0.41	0.297	1.39e-41	2
Zc3hav1	2.71e-42	0.435885	0.517	0.414	5.33e-38	2
Tnfaip2	2.64e-41	0.481054	0.461	0.346	5.2e-37	2
Add12	7.35e-38	0.267926	0.521	0.408	1.44e-33	2
Ppm1d2	1.87e-37	0.271093	0.297	0.194	3.68e-33	2
Btg21	3.92e-37	0.401864	0.759	0.629	7.71e-33	2
Rnf19a1	5.05e-36	0.313959	0.302	0.202	9.93e-32	2
Agpat41	1.19e-34	0.253218	0.253	0.157	2.33e-30	2
Mafg	5.48e-29	0.351763	0.458	0.381	1.08e-24	2
Top1	8.8e-29	0.386834	0.698	0.657	1.73e-24	2
Iqsec1	8.87e-29	0.31435	0.275	0.186	1.75e-24	2
Htatip2	1.31e-28	0.251	0.324	0.243	2.57e-24	2
Wapl2	5.67e-27	0.370004	0.596	0.508	1.12e-22	2
Slc38a9	7.14e-25	0.336562	0.256	0.177	1.4e-20	2
Arrdc31	9.33e-25	0.308593	0.268	0.186	1.83e-20	2
Hist1h1c1	4.21e-23	0.271116	0.622	0.552	8.27e-19	2
Slc3a2	6.98e-22	0.493541	0.559	0.489	1.37e-17	2
Hist1h2ac1	1.93e-20	0.289985	0.254	0.183	3.8e-16	2
Mxi11	3.05e-20	0.278098	0.391	0.32	6.01e-16	2
Arid4b	3.29e-20	0.485456	0.436	0.374	6.46e-16	2
Wipi21	5.29e-20	0.264296	0.35	0.276	1.04e-15	2
Ubp11	8.73e-20	0.313325	0.363	0.297	1.72e-15	2
Malat1	1e-19	0.466005	0.96	0.915	1.98e-15	2
Clk31	2.93e-19	0.312546	0.373	0.309	5.77e-15	2
Rnf145	1.1e-18	0.251101	0.262	0.195	2.17e-14	2
Rnf139	3.23e-17	0.327511	0.265	0.206	6.34e-13	2
Smg6	5.34e-09	0.266836	0.331	0.293	0.000104951	2
Rbm5	6.68e-08	0.325546	0.393	0.373	0.00131444	2
Cnppd1	1.25e-06	0.301597	0.313	0.298	0.0245954	2
2810474O19Rik	8.37e-05	0.426293	0.51	0.513	1	2
Car11	0	2.19654	0.796	0.176	0	3
C1qtnf121	0	1.62055	0.699	0.181	0	3
Npm1	0	1.61578	0.951	0.622	0	3
Ncl	0	1.54771	0.921	0.627	0	3
Hspe1	0	1.53522	0.886	0.419	0	3
Hspd1	0	1.50135	0.807	0.339	0	3
Dut1	0	1.38879	0.807	0.336	0	3
Hsp90aa11	0	1.3389	0.945	0.731	0	3
Eef1g	0	1.27469	0.865	0.532	0	3
C1qbp	0	1.27182	0.722	0.228	0	3
Rps22	0	1.26701	0.992	0.867	0	3
Stard101	0	1.26633	0.626	0.168	0	3
Atp5g1	0	1.25977	0.83	0.472	0	3
Nme1	0	1.21546	0.789	0.383	0	3
Mt1	0	1.20764	0.649	0.202	0	3
Serbp11	0	1.19816	0.896	0.664	0	3
Ran1	0	1.19623	0.901	0.599	0	3
Fabp5	0	1.16617	0.539	0.193	0	3
Hsp90ab1	0	1.15633	0.968	0.781	0	3
Mt2	0	1.15056	0.469	0.043	0	3
Ranbp1	0	1.14754	0.781	0.417	0	3
Hmgb32	0	1.14469	0.721	0.306	0	3
Hdgf2	0	1.13071	0.804	0.502	0	3
Rpl141	0	1.1283	0.966	0.78	0	3
Set	0	1.12685	0.822	0.511	0	3
Mthfd1	0	1.12609	0.606	0.098	0	3
Snrpf	0	1.0924	0.791	0.449	0	3
Phb2	0	1.09174	0.723	0.358	0	3
Lyar	0	1.08532	0.628	0.197	0	3
Nhp2	0	1.07882	0.671	0.265	0	3
Nasp1	0	1.06861	0.696	0.316	0	3
Impdh2	0	1.06576	0.686	0.284	0	3
Mns12	0	1.05209	0.667	0.233	0	3
Minpp11	0	1.04119	0.637	0.2	0	3
Rpl42	0	1.03754	0.938	0.746	0	3
Rps181	0	1.03454	0.978	0.811	0	3
Ybx31	0	1.03121	0.787	0.517	0	3
Eif5a	0	1.02793	0.879	0.709	0	3
Hspa8	0	1.01337	0.944	0.765	0	3
Ddx391	0	1.01089	0.666	0.334	0	3
Rps27l1	0	1.00947	0.79	0.511	0	3
Cct5	0	1.00564	0.753	0.457	0	3
Pa2g4	0	1.00509	0.692	0.315	0	3
Snrpd1	0	1.00499	0.764	0.423	0	3
Snrpg	0	1.00177	0.796	0.515	0	3
Cacybp	0	0.994697	0.671	0.318	0	3
Cct8	0	0.990388	0.731	0.44	0	3
Nolc1	0	0.987679	0.587	0.191	0	3
Hmgn1	0	0.982627	0.659	0.216	0	3
Mif	0	0.98249	0.765	0.359	0	3
Nop58	0	0.97898	0.658	0.264	0	3
Phf5a1	0	0.978091	0.671	0.376	0	3
Cdk4	0	0.975289	0.642	0.237	0	3
Cct2	0	0.974646	0.731	0.421	0	3
Pdap11	0	0.97182	0.689	0.42	0	3
Ybx1	0	0.964259	0.879	0.621	0	3
Rplp01	0	0.961463	0.99	0.911	0	3
Rack11	0	0.954674	0.963	0.794	0	3
Tcp11	0	0.954547	0.721	0.434	0	3
Hspa9	0	0.954094	0.631	0.244	0	3
Mrpl12	0	0.953076	0.63	0.246	0	3
Cct3	0	0.950445	0.672	0.317	0	3
Psmd71	0	0.94507	0.67	0.342	0	3
Fkbp4	0	0.944313	0.64	0.248	0	3
Casp3	0	0.943537	0.558	0.187	0	3
Hnrnpa1	0	0.9431	0.782	0.5	0	3
Atp5b1	0	0.942217	0.856	0.725	0	3
Rps171	0	0.942059	0.937	0.757	0	3
Rpl81	0	0.941751	0.981	0.882	0	3
Fbl	0	0.93371	0.671	0.286	0	3
Rpl10a1	0	0.92712	0.972	0.781	0	3
Ptma	0	0.925826	0.993	0.84	0	3
Tuba1b2	0	0.925263	0.861	0.566	0	3
Rps8	0	0.921224	0.991	0.895	0	3
Srm	0	0.919487	0.496	0.12	0	3
Mrto4	0	0.918685	0.582	0.19	0	3
Btf3	0	0.917979	0.881	0.718	0	3
Pebp1	0	0.917252	0.71	0.343	0	3
Rpl7a1	0	0.916518	0.943	0.809	0	3
Rplp11	0	0.912618	0.989	0.913	0	3
Gstm51	0	0.91049	0.578	0.148	0	3
Rpl151	0	0.909992	0.969	0.805	0	3
Eif4a1	0	0.909207	0.823	0.6	0	3
Ppp1r14b	0	0.909056	0.683	0.302	0	3
Rpl12	0	0.908867	0.974	0.791	0	3
Rpl36a1	0	0.908383	0.933	0.716	0	3
Eef1b2	0	0.902634	0.92	0.715	0	3
Rpsa1	0	0.9002	0.994	0.882	0	3
Rpl5	0	0.893601	0.953	0.764	0	3
Rps61	0	0.892428	0.966	0.821	0	3
Smim12	0	0.889382	0.584	0.165	0	3
Chchd2	0	0.889368	0.886	0.761	0	3
Rps231	0	0.877452	0.977	0.873	0	3
Timm8a1	0	0.877109	0.558	0.16	0	3
Rps121	0	0.876575	0.992	0.928	0	3
Hnrnpab1	0	0.873723	0.767	0.52	0	3
Rps261	0	0.870372	0.964	0.859	0	3
Rpl33	0	0.868146	0.962	0.807	0	3
Rpl61	0	0.868072	0.96	0.844	0	3
Mcm31	0	0.865986	0.626	0.29	0	3
Rps51	0	0.862965	0.974	0.838	0	3
Ddx21	0	0.862922	0.616	0.254	0	3
Ppid	0	0.86291	0.571	0.209	0	3
Hmgb12	0	0.861751	0.915	0.723	0	3
Naca	0	0.861467	0.91	0.726	0	3
Ppia	0	0.85262	0.957	0.768	0	3
Rpl22l11	0	0.849565	0.849	0.635	0	3
Polr2f	0	0.847832	0.615	0.276	0	3
Nop56	0	0.847278	0.616	0.259	0	3
Rsl1d1	0	0.846577	0.621	0.259	0	3
Slc25a3	0	0.845513	0.802	0.593	0	3
Rpl11	0	0.845424	0.977	0.854	0	3
Rpl411	0	0.84379	0.98	0.938	0	3
Rpl13a	0	0.843649	0.806	0.548	0	3
Rpl131	0	0.842294	0.989	0.928	0	3
Rpl26	0	0.841644	0.974	0.863	0	3
Gadd45gip1	0	0.841584	0.602	0.24	0	3
Rpl32	0	0.828231	0.989	0.867	0	3
Asns1	0	0.826404	0.53	0.168	0	3
Eef21	0	0.826122	0.874	0.754	0	3
Rpl36	0	0.825618	0.948	0.788	0	3
Pla2g12a1	0	0.821993	0.555	0.155	0	3
Rpl71	0	0.816361	0.97	0.862	0	3
Hars1	0	0.811012	0.587	0.239	0	3
Rpl31	0	0.808937	0.87	0.693	0	3
Rpl24	0	0.807247	0.944	0.842	0	3
Anp32b2	0	0.806098	0.897	0.682	0	3
Rpl291	0	0.805727	0.901	0.752	0	3
Rpl22	0	0.800791	0.933	0.739	0	3
Klf13	0	0.795394	0.617	0.204	0	3
Rpl27a	0	0.793423	0.984	0.894	0	3
Car23	0	0.792128	0.948	0.539	0	3
Ruvbl1	0	0.791236	0.538	0.161	0	3
Rfc41	0	0.7884	0.555	0.216	0	3
Rps27a	0	0.786069	0.99	0.906	0	3
[truncated: 18,474 more rows]
