# Supplementary material for: Human TLR8 induces inflammatory bone marrow erythromyeloblastic islands and anemia in SLE-prone mice
Source: Life Sci Alliance. 2023 Jul 26;6(10):e202302241. doi: 10.26508/lsa.202302241 (PMC10372407; doi:10.26508/lsa.202302241)
Supplement: Supplementary file 4 [file LSA-2023-02241_TableS4.xlsx]

## Sheet: Sheet1
Supplementary Table 4: Differentially expressed genes in Cluster E1 (CFU-E)
huTLR8tg.Sle1.Yaa BM vs. Sle1.Yaa BM							huTLR8tg.Sle1.Yaa BM vs huTLR8tg.Sle1.Yaa spleen
	p_val	avg_logFC	pct.1	pct.2	p_val_adj			p_val	avg_logFC	pct.1	pct.2	p_val_adj
Ppia	5.2e-87	0.65962	0.977	0.954	1.02e-82		Hba-a2	1.95e-74	-1.54746	0.66	0.951	3.84e-70
Malat1	5.31e-80	-1.21891	0.636	0.888	1.04e-75		Hba-a1	1.06e-71	-1.61134	0.742	0.963	2.08e-67
Sptb	5.61e-79	-0.99913	0.051	0.593	1.1e-74		Hbb-bs	9.83e-71	-1.57469	0.918	0.991	1.93e-66
mt-Co1	4.96e-75	-1.14729	0.615	0.877	9.75e-71		Hbb-bt	1.16e-54	-1.39384	0.793	0.951	2.29e-50
Mki67	5.76e-75	-1.36679	0.353	0.773	1.13e-70		Apol11b	5.86e-50	-1.07023	0.032	0.448	1.15e-45
Zfp644	9.69e-73	-0.87534	0.101	0.634	1.91e-68		Slc4a1	8.68e-45	-1.43171	0.072	0.476	1.71e-40
E2f2	2.9e-72	-0.91747	0.055	0.574	5.71e-68		Ppia	1.29e-44	0.527587	0.977	0.954	2.53e-40
Aqp1	2.52e-71	-1.04894	0.18	0.697	4.96e-67		Sptb	2.45e-43	-0.82564	0.051	0.436	4.82e-39
Cd82	1.91e-70	-0.64879	0.063	0.581	3.75e-66		Npm1	9.7e-42	0.59252	0.97	0.942	1.91e-37
Nup210	3.78e-70	-0.54952	0.063	0.59	7.44e-66		Btg2	1.24e-40	-0.89243	0.057	0.434	2.44e-36
mt-Co2	4.8e-70	-1.03972	0.63	0.886	9.45e-66		Sox6	8.18e-40	-0.64341	0.044	0.406	1.61e-35
Rhd	3.14e-69	-0.97734	0.156	0.669	6.18e-65		Alas2	1.29e-39	-0.68171	0.038	0.39	2.53e-35
Clk1	3.78e-69	-0.58657	0.07	0.593	7.43e-65		Kel	4.26e-39	-0.32499	0.034	0.392	8.38e-35
Ptma	4.19e-69	0.40986	0.998	0.996	8.23e-65		Acp5	2.53e-38	-0.60804	0.025	0.364	4.99e-34
Fabp5	1.59e-68	1.70012	0.693	0.384	3.13e-64		Mgst3	4.3e-38	-1.0589	0.173	0.564	8.46e-34
Clcn3	2.42e-67	-0.65371	0.08	0.597	4.76e-63		Plac8	8.09e-38	1.33764	0.478	0.095	1.59e-33
Slc38a5	6.49e-66	-0.65051	0.104	0.62	1.28e-61		Rhag	2.24e-37	-0.73283	0.091	0.471	4.4e-33
Ctse	1.67e-65	-0.99595	0.161	0.674	3.29e-61		Abcb10	4.57e-37	-0.65232	0.087	0.464	8.99e-33
Pigq	1.95e-65	-0.55171	0.074	0.581	3.84e-61		Ppp1r15a	6.61e-37	-0.82297	0.106	0.499	1.3e-32
Aplp2	2.98e-65	-0.66987	0.123	0.65	5.87e-61		E2f2	1.02e-36	-0.61868	0.055	0.408	2.01e-32
Stom	3.98e-65	-0.58639	0.072	0.579	7.82e-61		Neat1	1.82e-36	-0.5031	0.044	0.397	3.57e-32
Ranbp2	4.7e-65	-0.6272	0.11	0.641	9.25e-61		Ctsb	2.32e-36	-0.65576	0.082	0.462	4.56e-32
Ppp1r15a	9.52e-65	-0.70324	0.106	0.634	1.87e-60		Pigq	3.74e-36	-0.50313	0.074	0.439	7.36e-32
Rictor	1.43e-64	-0.55723	0.034	0.509	2.81e-60		Tmsb4x	4e-36	0.77601	0.918	0.849	7.86e-32
Ccnl1	3.75e-64	-0.70638	0.129	0.642	7.37e-60		Tmem14c	1.22e-35	-0.87721	0.619	0.835	2.41e-31
Lbr	1.42e-63	-0.63209	0.135	0.657	2.8e-59		Hspa1b	2.37e-35	-0.89373	0.047	0.383	4.67e-31
Grina	4.18e-63	-0.73803	0.11	0.621	8.23e-59		Clk1	7.57e-35	-0.64342	0.07	0.422	1.49e-30
Ctsb	1.44e-62	-0.56915	0.082	0.592	2.84e-58		Spta1	8.5e-35	-0.58329	0.074	0.434	1.67e-30
Spta1	2.38e-62	-0.58735	0.074	0.569	4.68e-58		Ncapg2	2.64e-34	-0.51221	0.097	0.462	5.2e-30
mt-Nd1	2.55e-62	-0.99266	0.427	0.817	5.02e-58		Btnl10	7.16e-34	-0.3099	0.025	0.332	1.41e-29
Slc43a3	4.91e-62	-0.62779	0.106	0.61	9.65e-58		Cd24a	1.48e-33	-0.88055	0.543	0.777	2.91e-29
mt-Nd4	5.92e-62	-1.00915	0.459	0.825	1.16e-57		Grina	1.7e-33	-0.62964	0.11	0.48	3.35e-29
Dync1h1	1.01e-61	-0.4437	0.057	0.541	1.99e-57		Atp2b4	1.8e-33	-0.36116	0.059	0.406	3.55e-29
Gm26917	1.22e-61	-1.02686	0.173	0.67	2.4e-57		Nup210	3.25e-33	-0.27361	0.063	0.413	6.38e-29
Ccdc88c	2.95e-61	-0.51987	0.034	0.499	5.81e-57		Tspan33	3.44e-33	-0.7972	0.205	0.578	6.76e-29
mt-Atp6	3.29e-61	-0.94013	0.702	0.89	6.47e-57		Abcg2	3.71e-33	-0.54746	0.078	0.422	7.29e-29
Rhag	5.38e-61	-0.6146	0.091	0.586	1.06e-56		Cd82	4.41e-33	-0.36871	0.063	0.404	8.68e-29
Nfkbia	6.76e-61	-1.04374	0.195	0.668	1.33e-56		Epb42	4.93e-33	-0.36196	0.047	0.371	9.7e-29
mt-Co3	2.48e-60	-0.93229	0.723	0.887	4.89e-56		Lpcat1	6.3e-33	-0.43798	0.072	0.425	1.24e-28
Slc4a1	2.79e-60	-1.27575	0.072	0.538	5.5e-56		Rhd	1.32e-32	-0.85697	0.156	0.515	2.59e-28
Pf4	3.77e-60	-0.62389	0.076	0.566	7.41e-56		Aspm	1.61e-32	-0.33752	0.04	0.357	3.16e-28
Pcnt	7.75e-60	-0.42874	0.04	0.498	1.52e-55		Clcn3	1.65e-32	-0.4518	0.08	0.429	3.24e-28
Retreg2	1.08e-59	-0.4445	0.061	0.526	2.11e-55		Hmmr	3.73e-32	-0.54873	0.14	0.524	7.34e-28
Abcb4	2.81e-59	-0.53254	0.152	0.647	5.52e-55		Klhl24	5.33e-32	-0.40548	0.055	0.378	1.05e-27
Herc1	5.47e-59	-0.61776	0.154	0.662	1.08e-54		Pcnt	7.01e-32	-0.33834	0.04	0.353	1.38e-27
Uba52	8.5e-59	0.819857	0.879	0.842	1.67e-54		Slc25a37	7.2e-32	-0.80445	0.123	0.466	1.42e-27
Stard10	1.26e-58	-0.86643	0.357	0.769	2.48e-54		Ctse	1.44e-31	-1.02693	0.161	0.501	2.84e-27
Btg2	1.62e-58	-0.58143	0.057	0.522	3.18e-54		Aqp1	1.98e-31	-0.81935	0.18	0.534	3.89e-27
Abcb10	2.36e-58	-0.58743	0.087	0.566	4.64e-54		Slc16a10	3.6e-31	-0.31376	0.063	0.399	7.09e-27
Tacc1	2.65e-58	-0.44938	0.097	0.585	5.21e-54		Stom	3.67e-31	-0.43031	0.072	0.406	7.22e-27
Ncapg2	5.42e-58	-0.55332	0.097	0.576	1.07e-53		Trim10	7.03e-31	-0.47103	0.057	0.376	1.38e-26
Rpl41	7.48e-58	-0.30997	0.979	0.986	1.47e-53		Slc43a3	7.08e-31	-0.49801	0.106	0.457	1.39e-26
Aspm	7.64e-58	-0.47719	0.04	0.486	1.5e-53		Cpeb4	8.5e-31	-0.20607	0.044	0.355	1.67e-26
Ctsd	1.27e-57	-0.70681	0.178	0.678	2.51e-53		Fth1	1.04e-30	-0.44431	0.956	0.988	2.05e-26
Cabin1	1.71e-57	-0.44922	0.08	0.558	3.35e-53		Rab3il1	1.07e-30	-0.35778	0.04	0.341	2.11e-26
Rpl27	1.75e-57	0.597342	0.926	0.901	3.45e-53		Gypa	1.19e-30	-0.80095	0.211	0.575	2.33e-26
Pom121	3.05e-57	-0.38348	0.066	0.531	5.99e-53		Lbr	2.47e-30	-0.58264	0.135	0.487	4.86e-26
Klhl24	7.47e-57	-0.42274	0.055	0.502	1.47e-52		Zfp644	3.52e-30	-0.53704	0.101	0.443	6.92e-26
Lrp10	1.17e-56	-0.42542	0.057	0.511	2.29e-52		Ift140	3.53e-30	-0.37963	0.074	0.404	6.94e-26
mt-Cytb	2.12e-56	-0.83691	0.48	0.847	4.17e-52		Dmtn	5.97e-30	-0.2994	0.036	0.332	1.17e-25
St3gal5	1.26e-55	-0.49577	0.129	0.613	2.49e-51		Ptdss2	6.88e-30	-0.48832	0.129	0.469	1.35e-25
Ppp1r15b	1.32e-55	-0.45298	0.078	0.533	2.59e-51		Crlf3	8.41e-30	-0.27381	0.066	0.39	1.65e-25
Itga4	1.54e-55	-0.4693	0.108	0.586	3.03e-51		Rnf123	1.4e-29	-0.30872	0.07	0.392	2.75e-25
Tspan33	2.16e-55	-0.75376	0.205	0.678	4.25e-51		Dnajb4	1.81e-29	-0.35945	0.047	0.348	3.56e-25
Npm1	3.15e-55	0.543989	0.97	0.948	6.21e-51		Gpx1	2.01e-29	-0.51339	0.846	0.905	3.96e-25
Trak2	4.46e-55	-0.53631	0.089	0.554	8.78e-51		Ppp1r15b	2.16e-29	-0.31248	0.078	0.404	4.25e-25
2810474O	6.31e-55	-0.66554	0.15	0.628	1.24e-50		Slc43a1	3.08e-29	-0.31911	0.078	0.401	6.06e-25
Slc43a1	7.6e-55	-0.40227	0.078	0.529	1.5e-50		Esyt2	5.22e-29	-0.17469	0.036	0.323	1.03e-24
Tecr	9.63e-55	-0.62007	0.186	0.669	1.89e-50		Hspa1a	6.7e-29	-0.76993	0.057	0.36	1.32e-24
Slc29a1	9.76e-55	-0.56557	0.146	0.628	1.92e-50		Slc38a2	8.19e-29	-0.39749	0.076	0.399	1.61e-24
mt-Nd5	1.15e-54	-0.73762	0.19	0.691	2.27e-50		Lpcat3	1.06e-28	-0.29596	0.074	0.394	2.09e-24
Txnip	1.51e-54	-0.49003	0.112	0.59	2.96e-50		Cit	2.46e-28	-0.24521	0.076	0.401	4.83e-24
Hspe1	1.79e-54	0.627603	0.907	0.87	3.53e-50		Dync1h1	2.86e-28	-0.1983	0.057	0.364	5.62e-24
Actn4	2.37e-54	-0.36826	0.099	0.577	4.66e-50		Ehbp1l1	2.9e-28	-0.49886	0.121	0.459	5.71e-24
Tfdp2	3.11e-54	-0.60384	0.133	0.603	6.11e-50		Ccnd3	5.73e-28	-0.8554	0.275	0.594	1.13e-23
Add1	4.18e-54	-0.42157	0.11	0.585	8.22e-50		Slc1a5	5.83e-28	-0.21516	0.038	0.323	1.15e-23
Atp1a1	1.08e-53	-0.45187	0.131	0.621	2.13e-49		Rnf167	7.29e-28	-0.15635	0.047	0.339	1.43e-23
Dtl	1.17e-53	-0.62454	0.161	0.629	2.3e-49		Actn4	7.48e-28	-0.28859	0.099	0.436	1.47e-23
Sox6	1.26e-53	-0.66594	0.044	0.462	2.47e-49		Slc38a5	7.65e-28	-0.45238	0.104	0.429	1.5e-23
Ankrd11	1.31e-53	-0.58737	0.171	0.64	2.57e-49		Mki67	1.25e-27	-1.14919	0.353	0.619	2.45e-23
Akap13	1.77e-53	-0.50094	0.095	0.55	3.49e-49		Tacc1	1.75e-27	-0.36583	0.097	0.425	3.45e-23
Atp2b4	3.29e-53	-0.36269	0.059	0.501	6.47e-49		Ranbp10	1.83e-27	-0.2643	0.085	0.406	3.59e-23
Atp8a1	3.3e-53	-0.4655	0.11	0.576	6.49e-49		Itga4	2.1e-27	-0.33881	0.108	0.441	4.14e-23
Ces2g	3.46e-53	-0.45969	0.125	0.602	6.8e-49		Ash1l	2.41e-27	-0.23887	0.061	0.364	4.73e-23
Fads3	5.76e-53	-0.45035	0.023	0.427	1.13e-48		Ahi1	3.12e-27	-0.28577	0.032	0.299	6.13e-23
Slc16a10	9.12e-53	-0.33813	0.063	0.509	1.79e-48		Ormdl3	3.24e-27	-0.35969	0.082	0.397	6.37e-23
Slc38a2	1.07e-52	-0.37801	0.076	0.532	2.11e-48		Hipk2	3.25e-27	-0.34983	0.061	0.362	6.39e-23
Cenpe	2.74e-52	-0.36241	0.093	0.559	5.39e-48		St3gal6	3.36e-27	-0.41337	0.108	0.441	6.61e-23
Ogt	5.7e-52	-0.34386	0.055	0.488	1.12e-47		Apol8	3.4e-27	-0.27999	0.023	0.281	6.69e-23
Ptdss2	1.04e-51	-0.48414	0.129	0.576	2.05e-47		Eif2ak1	4.26e-27	-0.44665	0.127	0.459	8.37e-23
Lpcat3	2.68e-51	-0.40216	0.074	0.508	5.27e-47		Dnajb2	5.61e-27	-0.22062	0.03	0.295	1.1e-22
Ep400	3.37e-51	-0.39865	0.125	0.588	6.62e-47		Prc1	6.02e-27	-0.66619	0.178	0.51	1.18e-22
Pfn1	4.5e-51	0.628019	0.86	0.85	8.85e-47		Fbxo7	6.32e-27	-0.28509	0.082	0.401	1.24e-22
Bsdc1	4.78e-51	-0.31028	0.068	0.496	9.4e-47		Trak2	6.43e-27	-0.42417	0.089	0.404	1.26e-22
Abcb6	6.09e-51	-0.33015	0.047	0.462	1.2e-46		Pkhd1l1	6.49e-27	-0.26921	0.019	0.267	1.28e-22
Tmx1	7.08e-51	-0.35267	0.112	0.573	1.39e-46		Carhsp1	6.92e-27	-0.537	0.184	0.531	1.36e-22
Krit1	7.1e-51	-0.38393	0.074	0.509	1.4e-46		Add1	9.82e-27	-0.25748	0.11	0.441	1.93e-22
Ank1	7.98e-51	-0.49179	0.161	0.631	1.57e-46		Asxl2	1.06e-26	-0.26812	0.049	0.332	2.08e-22
Nucb1	8.09e-51	-0.34607	0.076	0.522	1.59e-46		Agpat4	1.11e-26	-0.19885	0.027	0.288	2.19e-22
Lpcat1	1.17e-50	-0.42359	0.072	0.508	2.31e-46		Prnp	1.19e-26	-0.15548	0.019	0.267	2.34e-22
Mgll	2.14e-50	-0.50011	0.068	0.489	4.22e-46		H2-Q4	1.25e-26	-0.23792	0.061	0.36	2.46e-22
mt-Nd2	7.07e-50	-0.75707	0.406	0.796	1.39e-45		Ppox	1.31e-26	-0.33539	0.072	0.378	2.58e-22
Eif2ak1	1.59e-49	-0.48324	0.127	0.573	3.12e-45		Ccnl1	1.41e-26	-0.57104	0.129	0.452	2.78e-22
Neat1	2.72e-49	-0.33723	0.044	0.457	5.36e-45		Abcg4	1.69e-26	-0.17448	0.019	0.265	3.33e-22
mt-Nd3	3.93e-49	-0.73045	0.249	0.719	7.73e-45		Endod1	1.74e-26	-0.20375	0.053	0.343	3.42e-22
Numa1	5.06e-49	-0.29282	0.066	0.486	9.95e-45		Psap	2.1e-26	-0.32967	0.093	0.42	4.12e-22
Os9	5.57e-49	-0.34432	0.044	0.448	1.1e-44		Kansl1	2.36e-26	-0.11302	0.049	0.327	4.64e-22
Per1	5.76e-49	-0.31312	0.038	0.441	1.13e-44		Mgll	2.37e-26	-0.27802	0.068	0.367	4.67e-22
Zeb2	6.58e-49	-0.39201	0.106	0.54	1.29e-44		Abca7	3.07e-26	-0.13667	0.013	0.248	6.03e-22
Ehbp1l1	9.61e-49	-0.47783	0.121	0.565	1.89e-44		Rictor	3.18e-26	-0.21852	0.034	0.297	6.25e-22
Abcg2	1.07e-48	-0.43677	0.078	0.502	2.11e-44		Anln	3.27e-26	-0.3197	0.025	0.276	6.43e-22
Cldn13	1.2e-48	-0.69924	0.214	0.651	2.35e-44		Rpl41	3.46e-26	-0.30513	0.979	0.984	6.8e-22
Ranbp10	1.33e-48	-0.28422	0.085	0.523	2.61e-44		Isg20	4.41e-26	-0.62847	0.243	0.585	8.68e-22
Clptm1	1.63e-48	-0.34986	0.063	0.48	3.2e-44		Tmem9	4.71e-26	-0.22476	0.057	0.343	9.26e-22
Cit	2.72e-48	-0.3661	0.076	0.5	5.36e-44		Abcb6	5.01e-26	-0.11746	0.047	0.325	9.85e-22
Pkn2	3.6e-48	-0.41422	0.135	0.59	7.07e-44		Krit1	5.32e-26	-0.31564	0.074	0.374	1.05e-21
Dusp8	3.87e-48	-0.39591	0.036	0.419	7.61e-44		Cabin1	5.57e-26	-0.29369	0.08	0.385	1.1e-21
Aup1	3.93e-48	-0.37628	0.121	0.568	7.73e-44		Herc2	5.8e-26	-0.30572	0.068	0.362	1.14e-21
Atg9a	4.01e-48	-0.30039	0.019	0.392	7.89e-44		Cenpe	7.83e-26	-0.24343	0.093	0.413	1.54e-21
Ash1l	5.09e-48	-0.31264	0.061	0.474	1e-43		Arhgap23	8.6e-26	-0.29665	0.047	0.323	1.69e-21
Myh9	6.5e-48	-0.30868	0.116	0.561	1.28e-43		5430401H	8.61e-26	-0.20057	0.017	0.255	1.69e-21
Spen	7.64e-48	-0.36427	0.074	0.498	1.5e-43		Ranbp2	1.02e-25	-0.3491	0.11	0.436	2e-21
Safb2	8.14e-48	-0.38399	0.148	0.602	1.6e-43		Ccdc88c	1.47e-25	-0.2005	0.034	0.295	2.89e-21
Esyt2	8.61e-48	-0.31663	0.036	0.42	1.69e-43		Bsdc1	1.73e-25	-0.22521	0.068	0.357	3.4e-21
Abca3	1.04e-47	-0.20012	0.068	0.488	2.05e-43		Mfsd2b	1.85e-25	-0.1991	0.057	0.341	3.64e-21
Hmmr	1.56e-47	-0.40252	0.14	0.594	3.08e-43		Cldn13	2.59e-25	-0.65637	0.214	0.536	5.1e-21
E2f1	2.71e-47	-0.34486	0.068	0.488	5.33e-43		Hs6st1	2.82e-25	-0.21758	0.082	0.385	5.55e-21
Psap	5.59e-47	-0.22999	0.093	0.535	1.1e-42		Atp6ap1	3.21e-25	-0.14784	0.042	0.311	6.31e-21
Bsg	6.9e-47	-0.70046	0.364	0.75	1.36e-42		St3gal2	3.89e-25	-0.23436	0.032	0.283	7.65e-21
Kcnn4	7.3e-47	-0.41912	0.129	0.586	1.44e-42		Srpr	4.14e-25	-0.17663	0.066	0.36	8.15e-21
Atp6ap1	7.73e-47	-0.25744	0.042	0.435	1.52e-42		Nptn	4.68e-25	-0.27389	0.087	0.394	9.21e-21
Sun1	1.01e-46	-0.34126	0.053	0.453	1.98e-42		Retreg2	5.1e-25	-0.23413	0.061	0.341	1e-20
Ccnd3	1.43e-46	-0.78997	0.275	0.7	2.81e-42		Cdr2	5.87e-25	-0.23037	0.091	0.394	1.15e-20
Acp5	1.49e-46	-0.49373	0.025	0.396	2.92e-42		Fam234b	6.06e-25	-0.11991	0.036	0.292	1.19e-20
Glg1	1.54e-46	-0.28491	0.023	0.394	3.03e-42		Ppwd1	6.19e-25	-0.13021	0.074	0.367	1.22e-20
Prc1	1.56e-46	-0.67391	0.178	0.609	3.06e-42		Serinc1	6.81e-25	-0.18973	0.038	0.297	1.34e-20
Arhgef12	2.15e-46	-0.33966	0.063	0.468	4.23e-42		Gtpbp2	8.66e-25	-0.17448	0.049	0.32	1.7e-20
Wnk1	2.24e-46	-0.4491	0.201	0.654	4.41e-42		Kcnq1ot1	9.4e-25	-0.39391	0.08	0.383	1.85e-20
Tspo2	2.26e-46	-0.51627	0.199	0.646	4.44e-42		Ccnt2	1.02e-24	-0.16056	0.027	0.271	2.01e-20
Brca2	2.46e-46	-0.32561	0.08	0.491	4.85e-42		St3gal5	1.02e-24	-0.42162	0.129	0.45	2.01e-20
Fam234b	2.83e-46	-0.28584	0.036	0.414	5.56e-42		Gm26699	1.03e-24	-0.16428	0.015	0.241	2.02e-20
Gpr146	3.27e-46	-0.26442	0.034	0.408	6.43e-42		Brca1	1.2e-24	-0.23043	0.072	0.362	2.36e-20
Kel	4.81e-46	-0.32588	0.034	0.412	9.46e-42		Golim4	1.2e-24	-0.28797	0.087	0.387	2.36e-20
C2cd4a	5.6e-46	0.666934	0.235	0.005	1.1e-41		Brca2	1.42e-24	-0.3357	0.08	0.371	2.79e-20
Phip	9.98e-46	-0.42625	0.135	0.574	1.96e-41		Lnpk	1.43e-24	-0.21791	0.034	0.281	2.81e-20
Emc10	1.12e-45	-0.35993	0.146	0.58	2.2e-41		Atp1b2	1.53e-24	-0.37109	0.116	0.439	3e-20
Mau2	1.2e-45	-0.34491	0.049	0.431	2.36e-41		Arhgef12	1.55e-24	-0.29369	0.063	0.346	3.04e-20
Tmx4	1.39e-45	-0.27883	0.032	0.408	2.73e-41		Tapt1	2.21e-24	-0.21853	0.066	0.348	4.35e-20
Sppl2a	1.57e-45	-0.30113	0.082	0.495	3.08e-41		Atf7ip	2.26e-24	-0.26079	0.08	0.369	4.45e-20
Rnf26	1.59e-45	-0.33708	0.087	0.488	3.12e-41		Emsy	2.45e-24	-0.16053	0.017	0.244	4.81e-20
Ormdl3	1.73e-45	-0.33074	0.082	0.491	3.41e-41		Gbp7	2.67e-24	-0.38825	0.11	0.427	5.25e-20
Igha	1.8e-45	-0.2734	0.015	0.373	3.54e-41		Pfn1	3.25e-24	0.464096	0.86	0.828	6.39e-20
Nktr	1.89e-45	-0.50281	0.169	0.614	3.71e-41		Tmem120	3.25e-24	-0.20313	0.025	0.262	6.4e-20
Nsd2	2.9e-45	-0.34252	0.125	0.563	5.71e-41		Mif	3.47e-24	0.622828	0.805	0.735	6.82e-20
Rrbp1	3.11e-45	-0.34111	0.112	0.547	6.12e-41		Wdhd1	3.6e-24	-0.28414	0.11	0.42	7.08e-20
Kansl1	3.25e-45	-0.2047	0.049	0.43	6.38e-41		Neil3	3.78e-24	-0.18816	0.034	0.281	7.44e-20
Btnl10	4.2e-45	-0.36671	0.025	0.384	8.25e-41		Sh3tc2	3.81e-24	-0.15758	0.004	0.209	7.5e-20
Hspa5	4.65e-45	-0.60991	0.258	0.691	9.16e-41		Fam53b	3.91e-24	-0.33541	0.123	0.427	7.69e-20
Dlst	4.74e-45	-0.44853	0.195	0.64	9.32e-41		Isg15	4.74e-24	-0.49746	0.08	0.371	9.32e-20
Dnajb1	5.36e-45	-0.40109	0.169	0.624	1.05e-40		Ogt	4.81e-24	-0.1947	0.055	0.327	9.47e-20
Bbc3	6.85e-45	-0.33402	0.082	0.498	1.35e-40		Uba7	4.96e-24	-0.20844	0.027	0.267	9.76e-20
Rlf	6.86e-45	-0.33139	0.055	0.44	1.35e-40		E2f1	5.24e-24	-0.21066	0.068	0.357	1.03e-19
Mical3	6.98e-45	-0.31235	0.038	0.408	1.37e-40		Ctsd	5.53e-24	-0.49642	0.178	0.51	1.09e-19
Daam1	1.37e-44	-0.33734	0.112	0.535	2.69e-40		Tapbp	6.11e-24	-0.2205	0.091	0.39	1.2e-19
Rtn3	1.41e-44	-0.35005	0.114	0.538	2.77e-40		Hist1h2an	6.75e-24	-0.27949	0.023	0.253	1.33e-19
Lgals3bp	1.53e-44	-0.30449	0.047	0.423	3.01e-40		Smox	7.05e-24	-0.29344	0.049	0.311	1.39e-19
Serinc1	1.7e-44	-0.2501	0.038	0.411	3.35e-40		Fam117a	7.44e-24	-0.39528	0.125	0.432	1.46e-19
Carhsp1	1.96e-44	-0.51132	0.184	0.628	3.85e-40		Slc38a9	8.44e-24	-0.08566	0.049	0.311	1.66e-19
Gm12840	2.04e-44	-0.35245	0.008	0.346	4.02e-40		Car1	9.34e-24	0.754236	0.814	0.696	1.84e-19
Slc1a5	2.08e-44	-0.28017	0.038	0.411	4.1e-40		Ftl1	9.59e-24	-0.41777	0.907	0.954	1.89e-19
Nrip1	2.8e-44	-0.36301	0.118	0.542	5.51e-40		Gm16867	1.04e-23	-0.20576	0.011	0.22	2.05e-19
Chd2	3.3e-44	-0.29781	0.087	0.5	6.48e-40		Slc25a51	1.08e-23	-0.33957	0.154	0.48	2.13e-19
Atp13a3	4.14e-44	-0.29131	0.144	0.581	8.15e-40		Uros	1.21e-23	-0.57771	0.159	0.476	2.39e-19
Ncapd3	4.92e-44	-0.40771	0.15	0.589	9.67e-40		Pqlc1	1.32e-23	-0.28317	0.08	0.369	2.59e-19
Gm47283	4.96e-44	-0.54678	0.228	0.664	9.75e-40		Kntc1	1.57e-23	-0.14592	0.038	0.288	3.08e-19
Tex261	5.85e-44	-0.32661	0.116	0.542	1.15e-39		Tmx4	1.72e-23	-0.20088	0.032	0.274	3.38e-19
Mybl2	6.92e-44	-0.41028	0.112	0.522	1.36e-39		Cep290	1.82e-23	-0.23954	0.066	0.341	3.58e-19
Atad5	7.4e-44	-0.31283	0.108	0.522	1.46e-39		Svip	2.06e-23	-0.41651	0.101	0.401	4.05e-19
Senp2	1.05e-43	-0.33908	0.095	0.508	2.06e-39		Cenpf	2.49e-23	-0.60717	0.169	0.48	4.9e-19
Mgst3	1.09e-43	-0.69476	0.173	0.604	2.15e-39		Gpr146	2.73e-23	-0.1301	0.034	0.274	5.36e-19
Add2	1.31e-43	-0.43394	0.216	0.663	2.58e-39		H2-Q6	2.74e-23	-0.35634	0.055	0.316	5.39e-19
Zcchc6	1.62e-43	-0.42723	0.197	0.647	3.18e-39		Pom121	3.08e-23	-0.21261	0.066	0.339	6.05e-19
Tapbp	1.87e-43	-0.32951	0.091	0.495	3.67e-39		Atp8a1	3.3e-23	-0.25107	0.11	0.415	6.48e-19
Cdr2	2.58e-43	-0.30846	0.091	0.489	5.06e-39		Gm26917	3.31e-23	-1.01262	0.173	0.483	6.51e-19
Sppl2b	2.96e-43	-0.2637	0.053	0.43	5.83e-39		Herc1	3.35e-23	-0.43026	0.154	0.478	6.58e-19
Herc2	3.55e-43	-0.28849	0.068	0.459	6.98e-39		Cdkn1b	3.5e-23	-0.16372	0.061	0.334	6.88e-19
Ddrgk1	3.64e-43	-0.25339	0.101	0.513	7.17e-39		Numa1	4.18e-23	-0.14179	0.066	0.339	8.22e-19
Slc25a51	3.77e-43	-0.29341	0.154	0.588	7.41e-39		Sec62	4.28e-23	-0.25883	0.14	0.459	8.42e-19
Polr2a	3.91e-43	-0.37356	0.131	0.55	7.7e-39		Prtn3	4.36e-23	0.89705	0.359	0.09	8.57e-19
Tmem259	5.02e-43	-0.24038	0.091	0.502	9.86e-39		Aplp2	4.65e-23	-0.29667	0.123	0.434	9.14e-19
Kmt2e	5.02e-43	-0.40479	0.161	0.6	9.87e-39		Os9	4.81e-23	-0.12279	0.044	0.297	9.46e-19
Hba-a1	5.94e-43	-1.02464	0.742	0.919	1.17e-38		Dtl	5.42e-23	-0.46066	0.161	0.471	1.07e-18
Slc7a1	7.17e-43	-0.26382	0.072	0.46	1.41e-38		Alkbh1	5.58e-23	-0.24189	0.066	0.336	1.1e-18
Pigt	8e-43	-0.22766	0.074	0.468	1.57e-38		Rtn3	6.45e-23	-0.24812	0.114	0.422	1.27e-18
Atp6v0b	9.59e-43	-0.34123	0.161	0.587	1.89e-38		Hectd4	8.32e-23	-0.15209	0.068	0.341	1.64e-18
Hs6st1	1.03e-42	-0.31934	0.082	0.475	2.02e-38		Mia3	9.45e-23	-0.12121	0.023	0.246	1.86e-18
Kmt2a	1.03e-42	-0.32649	0.055	0.43	2.02e-38		Rlf	9.69e-23	-0.21495	0.055	0.313	1.91e-18
Ttc14	1.19e-42	-0.3114	0.101	0.513	2.35e-38		Letm2	9.95e-23	-0.11304	0.002	0.193	1.96e-18
Macf1	1.34e-42	-0.3745	0.051	0.42	2.64e-38		S100a9	1.01e-22	1.01529	0.674	0.476	1.99e-18
Dmtn	1.38e-42	-0.34705	0.036	0.396	2.71e-38		Atg9a	1.18e-22	-0.13477	0.019	0.234	2.32e-18
Btf3	1.6e-42	0.472414	0.888	0.892	3.15e-38		Pdzk1ip1	1.29e-22	-0.22113	0.021	0.237	2.53e-18
Mfhas1	1.71e-42	-0.30615	0.034	0.386	3.37e-38		Hemgn	1.41e-22	-0.63696	0.268	0.571	2.78e-18
Akap9	1.78e-42	-0.18347	0.055	0.433	3.51e-38		Stard10	1.55e-22	-0.62428	0.357	0.654	3.05e-18
Srpr	1.82e-42	-0.23184	0.066	0.455	3.58e-38		B2m	1.6e-22	-0.58333	0.554	0.747	3.14e-18
Tmem9	1.92e-42	-0.3172	0.057	0.431	3.77e-38		Phactr4	1.64e-22	-0.28188	0.059	0.32	3.23e-18
Zfp36l1	2.26e-42	-0.30366	0.08	0.468	4.44e-38		Ikzf5	1.66e-22	-0.21871	0.059	0.318	3.26e-18
Lman1	2.85e-42	-0.26806	0.125	0.554	5.6e-38		Txnip	1.7e-22	-0.32849	0.112	0.408	3.35e-18
Ylpm1	3.13e-42	-0.28	0.061	0.439	6.16e-38		Bsg	1.87e-22	-0.63909	0.364	0.657	3.68e-18
Alkbh1	3.26e-42	-0.31675	0.066	0.447	6.42e-38		Rb1	1.94e-22	-0.20929	0.095	0.385	3.81e-18
Klf10	3.48e-42	-0.2636	0.036	0.393	6.85e-38		E2f8	2.05e-22	-0.32914	0.121	0.422	4.03e-18
Kdm2a	3.6e-42	-0.32352	0.106	0.515	7.07e-38		Kcnn4	2.5e-22	-0.36558	0.129	0.445	4.92e-18
Rtn4	4.01e-42	-0.30949	0.106	0.52	7.89e-38		Pgrmc2	2.75e-22	-0.17264	0.066	0.334	5.4e-18
Slc16a1	4.52e-42	-0.22966	0.114	0.538	8.89e-38		Myh9	3.05e-22	-0.13778	0.116	0.422	5.99e-18
Zfp280d	4.98e-42	-0.18993	0.066	0.447	9.8e-38		Zfp280d	3.06e-22	-0.10733	0.066	0.332	6.01e-18
Klf13	5.45e-42	-0.46793	0.184	0.61	1.07e-37		Mau2	3.7e-22	-0.23401	0.049	0.295	7.27e-18
Asxl2	5.74e-42	-0.36474	0.049	0.411	1.13e-37		Ckap2	3.99e-22	-0.21861	0.068	0.336	7.85e-18
Fbxo7	6.54e-42	-0.30462	0.082	0.474	1.29e-37		Tfdp2	4.15e-22	-0.34881	0.133	0.434	8.16e-18
Pole	6.8e-42	-0.22314	0.068	0.452	1.34e-37		Abca3	4.62e-22	-0.0156	0.068	0.339	9.1e-18
Pnisr	7.58e-42	-0.40575	0.186	0.621	1.49e-37		Tmx1	4.75e-22	-0.22117	0.112	0.408	9.34e-18
Rbbp6	8.16e-42	-0.40652	0.161	0.59	1.61e-37		Atg4d	4.79e-22	-0.22462	0.072	0.346	9.43e-18
Trim10	8.31e-42	-0.41436	0.057	0.427	1.63e-37		D5Ertd579	4.82e-22	-0.07473	0.057	0.316	9.48e-18
Ngp	9.84e-42	-0.60983	0.112	0.523	1.94e-37		Piga	5.05e-22	-0.19685	0.032	0.26	9.94e-18
Slc25a37	1.12e-41	-0.60306	0.123	0.527	2.2e-37		Srebf2	5.9e-22	-0.19461	0.044	0.283	1.16e-17
Ganab	1.31e-41	-0.26286	0.053	0.421	2.58e-37		Slc7a1	5.92e-22	-0.18049	0.072	0.339	1.16e-17
Cd24a	1.35e-41	-0.68807	0.543	0.837	2.65e-37		Dnajb1	5.98e-22	-0.36619	0.169	0.49	1.18e-17
Cnppd1	1.45e-41	-0.294	0.106	0.509	2.86e-37		Sec14l2	6.11e-22	-0.3341	0.106	0.399	1.2e-17
Ago2	1.71e-41	-0.45508	0.201	0.644	3.36e-37		Trim59	6.33e-22	-0.19511	0.116	0.418	1.25e-17
Eif5a	2.14e-41	0.454384	0.899	0.864	4.21e-37		Fam210b	7.79e-22	-0.3339	0.14	0.436	1.53e-17
Cenpf	2.15e-41	-0.49771	0.169	0.581	4.22e-37		Ccne1	7.8e-22	-0.46999	0.249	0.582	1.53e-17
Epn1	2.27e-41	-0.43746	0.254	0.685	4.46e-37		Fech	7.93e-22	-0.45254	0.226	0.545	1.56e-17
Alas2	2.63e-41	-0.57471	0.038	0.381	5.18e-37		Helb	8.31e-22	-0.18298	0.061	0.318	1.63e-17
Dennd4a	2.81e-41	-0.2998	0.11	0.521	5.53e-37		Mical3	8.34e-22	-0.23076	0.038	0.269	1.64e-17
Tmem14c	2.85e-41	-0.66617	0.619	0.844	5.61e-37		Ccrl2	8.47e-22	-0.1399	0.004	0.19	1.67e-17
Gde1	3.13e-41	-0.40827	0.135	0.558	6.15e-37		Akap13	9.6e-22	-0.26725	0.095	0.376	1.89e-17
Stim1	3.19e-41	-0.25815	0.023	0.359	6.28e-37		Slc29a1	9.64e-22	-0.36405	0.146	0.457	1.9e-17
Leprot	3.19e-41	-0.3923	0.148	0.573	6.28e-37		Slc30a9	1e-21	-0.20185	0.074	0.343	1.98e-17
Prkcsh	3.86e-41	-0.28308	0.091	0.489	7.59e-37		C1galt1	1.04e-21	-0.31606	0.095	0.371	2.05e-17
Atp2a2	4.17e-41	-0.23649	0.129	0.559	8.2e-37		Brpf3	1.05e-21	-0.21092	0.04	0.274	2.07e-17
Clip1	4.17e-41	-0.28365	0.03	0.372	8.21e-37		Rps6ka1	1.05e-21	-0.26675	0.078	0.343	2.07e-17
Chd8	4.88e-41	-0.245	0.066	0.44	9.59e-37		Fam213a	1.05e-21	-0.25226	0.099	0.381	2.07e-17
Them6	4.98e-41	-0.34061	0.07	0.441	9.8e-37		Dctn4	1.14e-21	-0.1451	0.089	0.364	2.24e-17
Emsy	5.38e-41	-0.2622	0.017	0.345	1.06e-36		Tecr	1.15e-21	-0.34341	0.186	0.508	2.25e-17
Tfe3	7.73e-41	-0.21435	0.044	0.401	1.52e-36		Ttc14	1.17e-21	-0.2704	0.101	0.385	2.31e-17
Xpr1	7.75e-41	-0.21468	0.057	0.423	1.52e-36		C530008M	1.31e-21	-0.19325	0.044	0.283	2.57e-17
Zfp367	7.97e-41	-0.20757	0.076	0.458	1.57e-36		Acer3	1.43e-21	-0.15705	0.027	0.246	2.81e-17
Hist1h1e	8.95e-41	-0.71098	0.207	0.612	1.76e-36		Gm867	1.45e-21	-0.13116	0.008	0.2	2.85e-17
Rpl18a	1.08e-40	-0.29666	0.979	0.98	2.12e-36		Atad5	1.47e-21	-0.20034	0.108	0.394	2.88e-17
Ddit3	1.1e-40	-0.23514	0.082	0.472	2.16e-36		Ppp2r5b	1.52e-21	-0.23986	0.049	0.292	2.99e-17
Ppbp	1.1e-40	-0.21201	0.015	0.343	2.17e-36		Myh10	1.61e-21	-0.25582	0.072	0.339	3.16e-17
Sfswap	1.36e-40	-0.2761	0.108	0.507	2.68e-36		Adam10	1.62e-21	-0.18896	0.118	0.418	3.19e-17
Josd2	1.42e-40	-0.40425	0.171	0.587	2.8e-36		Abcb4	1.68e-21	-0.3121	0.152	0.448	3.31e-17
Zc3h13	1.42e-40	-0.38876	0.171	0.597	2.8e-36		Fam46c	1.69e-21	-0.18124	0.04	0.274	3.33e-17
Pnrc1	1.53e-40	-0.26461	0.125	0.547	3.01e-36		Macf1	1.75e-21	-0.28133	0.051	0.295	3.44e-17
Vps13a	1.59e-40	-0.19628	0.07	0.45	3.13e-36		Cln8	1.97e-21	-0.18381	0.032	0.253	3.88e-17
Nomo1	1.84e-40	-0.23749	0.08	0.46	3.63e-36		Knl1	2e-21	-0.2265	0.165	0.48	3.94e-17
Nipbl	2.03e-40	-0.34342	0.163	0.588	3.99e-36		Gucd1	2.29e-21	-0.14317	0.044	0.285	4.51e-17
Tspan8	2.28e-40	-0.29328	0.059	0.425	4.49e-36		Tcf19	2.4e-21	-0.22461	0.047	0.281	4.71e-17
Pgm2l1	2.67e-40	-0.23303	0.063	0.432	5.24e-36		Aup1	2.44e-21	-0.17283	0.121	0.425	4.8e-17
Spag9	2.89e-40	-0.25325	0.068	0.441	5.68e-36		Micall2	2.49e-21	-0.09557	0.034	0.26	4.9e-17
Kcnq1ot1	2.96e-40	-0.44809	0.08	0.469	5.82e-36		Gm20342	2.59e-21	-0.1403	0.011	0.204	5.09e-17
Dctn4	3.26e-40	-0.22548	0.089	0.472	6.4e-36		Sppl2b	2.61e-21	-0.15095	0.053	0.299	5.14e-17
Tfr2	3.28e-40	-0.21791	0.063	0.434	6.45e-36		Rev3l	2.7e-21	-0.21335	0.032	0.253	5.31e-17
Tmem131l	4.26e-40	-0.29258	0.025	0.353	8.38e-36		Add2	2.86e-21	-0.36798	0.216	0.543	5.63e-17
Endod1	4.53e-40	-0.20067	0.053	0.413	8.91e-36		Stradb	3.09e-21	-0.24762	0.057	0.302	6.09e-17
Prcp	5.84e-40	-0.18675	0.099	0.491	1.15e-35		Cd59a	3.1e-21	-0.12504	0.021	0.23	6.1e-17
Kif15	6.04e-40	-0.31792	0.159	0.577	1.19e-35		Cdc25b	3.12e-21	-0.18577	0.036	0.26	6.14e-17
Tbcd	6.18e-40	-0.26718	0.059	0.42	1.22e-35		Tor1b	3.13e-21	-0.11316	0.049	0.29	6.16e-17
R3hdm1	8.13e-40	-0.33279	0.182	0.615	1.6e-35		4930523C	3.22e-21	-0.29547	0.101	0.381	6.34e-17
Cdkn1b	1.03e-39	-0.21571	0.061	0.43	2.02e-35		2610037D	3.25e-21	-0.06751	0.017	0.218	6.39e-17
Dnajb4	1.36e-39	-0.25044	0.047	0.397	2.67e-35		Klf10	3.26e-21	-0.16069	0.036	0.262	6.42e-17
Rmdn3	1.54e-39	-0.33043	0.082	0.457	3.02e-35		Hist2h2ac	3.39e-21	-0.25846	0.055	0.299	6.68e-17
Tmem234	1.56e-39	-0.47612	0.283	0.689	3.07e-35		Atp11b	3.68e-21	-0.1766	0.074	0.341	7.24e-17
Setd2	1.61e-39	-0.21282	0.085	0.464	3.16e-35		Daam1	3.83e-21	-0.26042	0.112	0.401	7.53e-17
Amfr	1.71e-39	-0.2418	0.11	0.509	3.36e-35		Mybl2	4.12e-21	-0.30502	0.112	0.394	8.09e-17
Adam10	1.79e-39	-0.25153	0.118	0.522	3.53e-35		Slc14a1	4.38e-21	-0.16552	0.076	0.343	8.61e-17
Tspan13	1.82e-39	-0.31037	0.159	0.592	3.58e-35		Fn3k	4.66e-21	-0.12765	0.006	0.19	9.16e-17
Acsl1	2.28e-39	-0.23331	0.123	0.534	4.49e-35		Senp2	4.71e-21	-0.19145	0.095	0.376	9.26e-17
Rnf167	2.33e-39	-0.27818	0.047	0.391	4.58e-35		Brip1os	4.83e-21	-0.07049	0.034	0.258	9.5e-17
Pgrmc2	2.46e-39	-0.2213	0.066	0.43	4.85e-35		Ddrgk1	5.35e-21	-0.16359	0.101	0.39	1.05e-16
Rc3h1	2.49e-39	-0.21988	0.057	0.417	4.91e-35		Bbc3	5.63e-21	-0.32706	0.082	0.348	1.11e-16
C1galt1	2.5e-39	-0.2542	0.095	0.477	4.91e-35		Clk4	6.27e-21	-0.1308	0.055	0.299	1.23e-16
Ermap	2.52e-39	-0.49672	0.302	0.708	4.95e-35		Mxd1	6.29e-21	-0.14446	0.055	0.304	1.24e-16
Dnajc5	2.76e-39	-0.21631	0.095	0.484	5.43e-35		Ces2g	6.44e-21	-0.22063	0.125	0.422	1.27e-16
Ccnt1	2.85e-39	-0.2517	0.089	0.475	5.6e-35		Mxd3	6.49e-21	-0.20809	0.021	0.225	1.28e-16
Hjurp	2.98e-39	-0.41659	0.184	0.603	5.87e-35		Wdr76	6.54e-21	-0.18272	0.099	0.383	1.29e-16
Rexo1	3.33e-39	-0.28458	0.154	0.568	6.55e-35		Tmod1	6.59e-21	-0.12189	0.025	0.234	1.3e-16
Ubr4	3.72e-39	-0.2264	0.082	0.46	7.33e-35		Kif15	7.69e-21	-0.27089	0.159	0.464	1.51e-16
Lnpk	3.77e-39	-0.17904	0.034	0.364	7.42e-35		Slc6a9	9.73e-21	-0.11287	0.015	0.209	1.91e-16
Ktn1	4.11e-39	-0.2306	0.053	0.412	8.09e-35		Atp6v0a1	1.15e-20	-0.22588	0.057	0.297	2.27e-16
Creg1	4.25e-39	-0.41372	0.258	0.705	8.37e-35		1300017J0	1.17e-20	-0.12068	0.008	0.193	2.3e-16
Mkln1	4.54e-39	-0.33096	0.165	0.581	8.92e-35		Ncl	1.2e-20	0.37809	0.932	0.91	2.36e-16
Paqr9	4.67e-39	-0.31564	0.123	0.522	9.18e-35		Btrc	1.22e-20	-0.14525	0.047	0.281	2.39e-16
Tpcn1	5.79e-39	-0.24747	0.053	0.401	1.14e-34		Prcp	1.29e-20	-0.06608	0.099	0.381	2.53e-16
Afg3l1	7.23e-39	-0.1856	0.106	0.499	1.42e-34		Scarb1	1.35e-20	-0.18416	0.068	0.318	2.66e-16
Prdx4	7.78e-39	-0.16871	0.129	0.543	1.53e-34		Sertad2	1.36e-20	-0.17521	0.061	0.304	2.67e-16
Kmt2c	7.94e-39	-0.24622	0.068	0.427	1.56e-34		Ube2l6	1.36e-20	-0.46269	0.173	0.471	2.67e-16
Cyb5r3	8.15e-39	-0.35048	0.199	0.633	1.6e-34		Ndel1	1.38e-20	-0.10959	0.07	0.329	2.72e-16
Mfsd2b	8.77e-39	-0.23166	0.057	0.412	1.72e-34		Ticrr	1.45e-20	-0.12874	0.034	0.253	2.86e-16
Anapc1	8.81e-39	-0.22603	0.146	0.56	1.73e-34		Ociad1	1.47e-20	-0.24423	0.129	0.429	2.9e-16
Git2	9.27e-39	-0.26207	0.076	0.44	1.82e-34		Prdx2	1.48e-20	-0.4161	0.852	0.93	2.91e-16
Cln8	9.99e-39	-0.28801	0.032	0.358	1.96e-34		Josd1	1.61e-20	-0.19419	0.125	0.42	3.17e-16
Piezo1	1.07e-38	-0.20486	0.047	0.392	2.11e-34		Nipa2	1.65e-20	-0.17866	0.085	0.355	3.24e-16
Colgalt1	1.08e-38	-0.22905	0.055	0.405	2.12e-34		Donson	1.78e-20	-0.1753	0.074	0.332	3.5e-16
Tmem57	1.26e-38	-0.25809	0.07	0.432	2.47e-34		Trp53inp1	1.85e-20	-0.15962	0.006	0.186	3.64e-16
Klhl12	1.28e-38	-0.35446	0.093	0.474	2.51e-34		Slc20a1	1.9e-20	-0.14528	0.078	0.343	3.74e-16
Brca1	1.63e-38	-0.31156	0.072	0.434	3.21e-34		Rrm2	2e-20	-0.58277	0.455	0.708	3.93e-16
Gm20186	1.71e-38	-0.28247	0.019	0.331	3.37e-34		Stim1	2.13e-20	-0.14789	0.023	0.227	4.19e-16
Atad2	1.81e-38	-0.45353	0.249	0.664	3.57e-34		Leng8	2.16e-20	-0.0731	0.04	0.265	4.25e-16
Hsp90b1	2.07e-38	-0.30799	0.224	0.663	4.07e-34		Prkar2b	2.26e-20	-0.33774	0.188	0.501	4.44e-16
Rif1	2.09e-38	-0.32081	0.203	0.63	4.11e-34		Tap1	2.3e-20	-0.07064	0.063	0.316	4.52e-16
Steap3	2.15e-38	-0.24072	0.095	0.475	4.23e-34		Iars2	2.53e-20	-0.19169	0.051	0.285	4.98e-16
Tubgcp2	2.22e-38	-0.23564	0.085	0.458	4.37e-34		Clcn2	2.75e-20	-0.11973	0.023	0.225	5.42e-16
Dcaf8	2.33e-38	-0.33139	0.197	0.61	4.58e-34		Ackr1	2.88e-20	-0.22555	0.008	0.188	5.67e-16
Ncaph2	2.59e-38	-0.35194	0.211	0.642	5.09e-34		Nipa1	2.96e-20	-0.19347	0.059	0.304	5.81e-16
Rnf123	2.74e-38	-0.27835	0.07	0.426	5.39e-34		Zufsp	3.14e-20	-0.09098	0.032	0.246	6.18e-16
Mtdh	3.36e-38	-0.42752	0.205	0.627	6.61e-34		Klf11	3.15e-20	-0.13332	0.017	0.211	6.19e-16
Dnajb11	4.45e-38	-0.25923	0.123	0.52	8.76e-34		Dlgap5	3.15e-20	-0.29482	0.133	0.425	6.19e-16
Itgb1	4.47e-38	-0.18679	0.154	0.58	8.79e-34		Ift80	3.17e-20	-0.14444	0.019	0.216	6.23e-16
Diaph1	5.18e-38	-0.1604	0.082	0.464	1.02e-33		Ube2j1	3.17e-20	-0.25759	0.104	0.383	6.24e-16
Knl1	5.28e-38	-0.24236	0.165	0.58	1.04e-33		Tfrc	3.19e-20	-0.72254	0.264	0.536	6.27e-16
Gypa	5.38e-38	-0.50842	0.211	0.631	1.06e-33		Atl2	3.69e-20	-0.1932	0.036	0.251	7.25e-16
Slc20a1	5.58e-38	-0.28669	0.078	0.444	1.1e-33		Iqgap2	3.77e-20	-0.15076	0.044	0.271	7.41e-16
Sec63	5.63e-38	-0.28844	0.03	0.344	1.11e-33		Gpr107	4e-20	-0.10531	0.017	0.209	7.87e-16
Ncapd2	5.95e-38	-0.38639	0.154	0.56	1.17e-33		Crat	4.19e-20	-0.10983	0.07	0.318	8.25e-16
Sbf1	6.63e-38	-0.23975	0.057	0.406	1.3e-33		Plpp1	4.6e-20	-0.19418	0.023	0.223	9.04e-16
Ergic3	6.64e-38	-0.19484	0.11	0.498	1.31e-33		Glg1	4.78e-20	-0.09435	0.023	0.225	9.41e-16
Wipi2	6.75e-38	-0.3173	0.146	0.56	1.33e-33		Zeb2	4.97e-20	-0.22279	0.106	0.376	9.77e-16
Atrx	6.92e-38	-0.30733	0.245	0.671	1.36e-33		Paqr9	4.99e-20	-0.20459	0.123	0.411	9.81e-16
Prpf8	7.22e-38	-0.26762	0.167	0.582	1.42e-33		Steap3	5.3e-20	-0.21727	0.095	0.364	1.04e-15
Dmxl1	7.58e-38	-0.21914	0.066	0.426	1.49e-33		Dusp1	5.31e-20	-0.1911	0.106	0.387	1.04e-15
Ppm1l	8.09e-38	-0.27629	0.023	0.335	1.59e-33		Parvb	5.41e-20	-0.2205	0.07	0.318	1.06e-15
Get4	8.17e-38	-0.29594	0.161	0.579	1.61e-33		Hist1h3e	5.47e-20	-0.11866	0.044	0.269	1.08e-15
Yif1b	9.09e-38	-0.24595	0.089	0.458	1.79e-33		Cxcl10	5.58e-20	-0.25164	0.017	0.209	1.1e-15
Gatad2b	9.15e-38	-0.15651	0.112	0.504	1.8e-33		2021-03-08	5.62e-20	-0.18523	0.095	0.367	1.1e-15
Ppp6r1	9.55e-38	-0.31965	0.156	0.566	1.88e-33		Syngr1	5.78e-20	-0.36823	0.11	0.385	1.14e-15
Klf9	1.1e-37	-0.29701	0.091	0.455	2.17e-33		Rgs12	5.84e-20	-0.24817	0.133	0.432	1.15e-15
Helb	1.24e-37	-0.28768	0.061	0.407	2.44e-33		Hist1h1a	6e-20	-0.18953	0.101	0.383	1.18e-15
Epb42	1.31e-37	-0.34443	0.047	0.377	2.57e-33		Pole	6.23e-20	-0.10319	0.068	0.318	1.23e-15
Fech	1.32e-37	-0.39905	0.226	0.654	2.59e-33		Kdm7a	6.76e-20	-0.13798	0.057	0.295	1.33e-15
Bptf	1.39e-37	-0.2828	0.169	0.586	2.73e-33		H2-Q7	6.91e-20	-0.40561	0.169	0.469	1.36e-15
Calr	1.39e-37	-0.55102	0.351	0.73	2.74e-33		Pbx3	7.34e-20	-0.13255	0.032	0.239	1.44e-15
Galnt1	1.44e-37	-0.19623	0.129	0.533	2.83e-33		Ccni	7.77e-20	-0.18462	0.106	0.387	1.53e-15
Nptn	1.48e-37	-0.23097	0.087	0.455	2.91e-33		Kat2b	7.77e-20	-0.19079	0.034	0.246	1.53e-15
Trappc10	1.55e-37	-0.21772	0.112	0.496	3.04e-33		Rnf168	7.94e-20	-0.12504	0.106	0.387	1.56e-15
Icam4	1.6e-37	-0.27581	0.137	0.531	3.14e-33		Nucb1	8.06e-20	-0.05766	0.076	0.336	1.58e-15
Med13l	1.6e-37	-0.2843	0.061	0.41	3.14e-33		Zcchc6	8.49e-20	-0.32412	0.197	0.506	1.67e-15
Slc3a2	1.63e-37	-0.20497	0.123	0.527	3.21e-33		Cenpm	8.68e-20	-0.16898	0.108	0.387	1.71e-15
Mif	1.65e-37	0.721502	0.805	0.788	3.24e-33		Arl6ip6	8.94e-20	-0.1583	0.093	0.362	1.76e-15
Srebf2	1.73e-37	-0.24856	0.044	0.374	3.41e-33		Cep295	9.63e-20	-0.13476	0.057	0.292	1.89e-15
4932438A	1.84e-37	-0.209	0.025	0.337	3.62e-33		Zfp36l1	9.69e-20	-0.18137	0.08	0.332	1.91e-15
Canx	1.85e-37	-0.53929	0.302	0.711	3.63e-33		Pi4k2b	9.82e-20	-0.22521	0.104	0.381	1.93e-15
Kmt2b	2.01e-37	-0.22691	0.057	0.4	3.96e-33		Scpep1	9.89e-20	-0.05499	0.008	0.186	1.95e-15
Atf7ip	2.02e-37	-0.33285	0.08	0.438	3.97e-33		Tmem248	1.02e-19	-0.28784	0.118	0.404	2.01e-15
Gapvd1	2.23e-37	-0.30074	0.184	0.608	4.38e-33		Rbm48	1.04e-19	-0.15667	0.032	0.239	2.05e-15
H2-Q4	3.16e-37	-0.16723	0.061	0.415	6.22e-33		Tmem128	1.06e-19	-0.28226	0.099	0.369	2.08e-15
Tnrc6a	3.24e-37	-0.22728	0.093	0.465	6.37e-33		Hist1h1d	1.07e-19	-0.30395	0.059	0.29	2.09e-15
Uhrf1	3.26e-37	-0.412	0.268	0.692	6.41e-33		Chd2	1.09e-19	-0.1386	0.087	0.35	2.14e-15
Sec62	3.38e-37	-0.11443	0.14	0.549	6.64e-33		Tmem41b	1.1e-19	-0.10047	0.049	0.276	2.17e-15
Tor1b	4.1e-37	-0.20708	0.049	0.384	8.07e-33		Kifc1	1.12e-19	-0.19421	0.057	0.292	2.21e-15
Ociad1	4.26e-37	-0.25479	0.129	0.528	8.37e-33		mt-Nd3	1.17e-19	-0.79129	0.249	0.534	2.31e-15
2021-03-02	4.96e-37	-0.29025	0.152	0.556	9.75e-33		Rbm15	1.2e-19	-0.07479	0.063	0.309	2.35e-15
Rb1cc1	5.2e-37	-0.2103	0.097	0.473	1.02e-32		Redrum	1.24e-19	-0.12384	0.008	0.183	2.43e-15
Tpp1	5.39e-37	-0.26058	0.053	0.391	1.06e-32		Synj1	1.26e-19	-0.11499	0.053	0.285	2.48e-15
Cep350	6.01e-37	-0.19965	0.044	0.374	1.18e-32		Nsd2	1.31e-19	-0.17134	0.125	0.411	2.58e-15
Sec61a1	6.04e-37	-0.16324	0.091	0.457	1.19e-32		Mboat2	1.34e-19	-0.13785	0.032	0.239	2.63e-15
Slc14a1	6.08e-37	-0.2471	0.076	0.435	1.2e-32		Icam4	1.38e-19	-0.2467	0.137	0.425	2.72e-15
Emc3	7.06e-37	-0.21082	0.087	0.451	1.39e-32		Slc25a38	1.48e-19	-0.35568	0.165	0.466	2.91e-15
Aldh1a1	7.92e-37	-0.37498	0.178	0.593	1.56e-32		Kmt2b	1.5e-19	-0.13802	0.057	0.292	2.94e-15
Fth1	8.49e-37	-0.36021	0.956	0.974	1.67e-32		Golgb1	1.53e-19	-0.16361	0.04	0.258	3.01e-15
Elovl1	8.58e-37	-0.20014	0.104	0.484	1.69e-32		Rell1	1.62e-19	-0.11137	0.011	0.188	3.18e-15
Txn1	8.93e-37	0.505221	0.822	0.831	1.76e-32		Hagh	1.62e-19	-0.54507	0.233	0.515	3.19e-15
Rab3il1	1.16e-36	-0.30275	0.04	0.359	2.28e-32		Zfp871	1.69e-19	-0.1092	0.049	0.274	3.33e-15
Erp29	1.19e-36	-0.54056	0.359	0.712	2.35e-32		Txnrd2	1.82e-19	-0.3075	0.18	0.48	3.57e-15
Brd2	1.2e-36	-0.38728	0.209	0.619	2.36e-32		Ankrd11	1.94e-19	-0.25631	0.171	0.469	3.82e-15
Slc16a6	1.25e-36	-0.21741	0.093	0.452	2.46e-32		Josd2	1.97e-19	-0.32352	0.171	0.459	3.87e-15
Luc7l2	1.28e-36	-0.62334	0.395	0.719	2.52e-32		Tmem131	1.99e-19	-0.09785	0.042	0.26	3.91e-15
2610507B	1.34e-36	-0.28549	0.093	0.46	2.64e-32		Kmt2a	2.21e-19	-0.13479	0.055	0.285	4.35e-15
Mcm3	1.49e-36	-0.52931	0.402	0.742	2.93e-32		Reep5	2.33e-19	-0.47226	0.243	0.55	4.58e-15
Rsbn1l	1.5e-36	-0.26703	0.184	0.589	2.96e-32		Fntb	2.41e-19	-0.17702	0.042	0.258	4.73e-15
Dusp16	1.62e-36	-0.2287	0.036	0.352	3.18e-32		B4galt1	2.42e-19	-0.03793	0.055	0.29	4.76e-15
Tmem208	1.67e-36	-0.3481	0.209	0.626	3.29e-32		Ank1	2.47e-19	-0.24151	0.161	0.455	4.85e-15
Serinc3	1.7e-36	-0.46098	0.317	0.723	3.35e-32		Ncapd3	2.47e-19	-0.31145	0.15	0.434	4.86e-15
Vcl	1.83e-36	-0.25318	0.061	0.403	3.59e-32		Tram1	2.62e-19	-0.18875	0.129	0.422	5.16e-15
Ap2a2	1.92e-36	-0.27695	0.163	0.565	3.77e-32		Erfe	2.64e-19	-0.12747	0.04	0.253	5.2e-15
Smg6	2.13e-36	-0.21947	0.101	0.478	4.18e-32		Ppm1l	2.87e-19	-0.16057	0.023	0.216	5.65e-15
Wdhd1	2.23e-36	-0.29359	0.11	0.481	4.38e-32		Dpm1	2.88e-19	-0.10979	0.08	0.334	5.67e-15
Taf7	2.26e-36	-0.25106	0.099	0.465	4.45e-32		Rmdn3	2.93e-19	-0.23005	0.082	0.336	5.77e-15
Tram1	2.35e-36	-0.23085	0.129	0.523	4.62e-32		0610009O	3.18e-19	-0.19585	0.051	0.276	6.26e-15
Carm1	2.46e-36	-0.26598	0.123	0.505	4.85e-32		Tmc6	3.4e-19	-0.15255	0.042	0.258	6.68e-15
Hist2h2ac	2.52e-36	-0.31539	0.055	0.388	4.95e-32		Tspo2	3.53e-19	-0.33125	0.199	0.501	6.95e-15
Dnajc3	2.8e-36	-0.15451	0.087	0.451	5.5e-32		Tmem60	3.56e-19	-0.21754	0.101	0.371	7e-15
2021-03-06	2.82e-36	-0.1929	0.038	0.363	5.55e-32		mt-Nd5	3.77e-19	-0.58599	0.19	0.48	7.41e-15
Pqlc1	3.05e-36	-0.21906	0.08	0.438	6.01e-32		Zfp410	3.96e-19	-0.15306	0.07	0.311	7.79e-15
Ank	3.21e-36	-0.25142	0.008	0.295	6.32e-32		Pnisr	3.98e-19	-0.38916	0.186	0.485	7.83e-15
Zranb1	3.28e-36	-0.24303	0.093	0.453	6.44e-32		Rsrp1	4.02e-19	-0.50805	0.175	0.471	7.91e-15
Ankrd17	3.4e-36	-0.2467	0.197	0.604	6.68e-32		Piezo1	4.05e-19	-0.07249	0.047	0.269	7.97e-15
Dedd2	3.85e-36	-0.1989	0.049	0.374	7.56e-32		Haus8	4.41e-19	-0.11372	0.089	0.348	8.68e-15
Zfp410	4.03e-36	-0.20882	0.07	0.414	7.92e-32		Slc25a36	4.49e-19	-0.13813	0.04	0.253	8.83e-15
Zzef1	4.08e-36	-0.26715	0.034	0.347	8.03e-32		Cdkn2aip	4.93e-19	-0.14424	0.072	0.316	9.7e-15
Abcc5	4.31e-36	-0.22824	0.027	0.339	8.47e-32		Ccnt1	5e-19	-0.06207	0.089	0.35	9.83e-15
Taf1	4.45e-36	-0.25653	0.11	0.493	8.75e-32		Asb1	5.04e-19	-0.18915	0.034	0.239	9.91e-15
Fam53b	4.77e-36	-0.27038	0.123	0.492	9.39e-32		Ints6l	5.59e-19	-0.05811	0.017	0.202	1.1e-14
Rab5a	4.81e-36	-0.25511	0.114	0.492	9.46e-32		Pla2g16	5.79e-19	-0.44921	0.201	0.492	1.14e-14
Atp11b	5.22e-36	-0.23675	0.074	0.426	1.03e-31		Ampd3	5.82e-19	-0.15441	0.089	0.343	1.15e-14
Gpaa1	6.84e-36	-0.1649	0.049	0.376	1.35e-31		Hist1h2ac	5.84e-19	-0.08257	0.013	0.19	1.15e-14
Golga4	8.19e-36	-0.21493	0.074	0.426	1.61e-31		Sppl2a	5.89e-19	-0.21208	0.082	0.334	1.16e-14
Plpp1	8.21e-36	-0.28837	0.023	0.322	1.61e-31		Clip1	6.08e-19	-0.13902	0.03	0.23	1.2e-14
Cr1l	9.1e-36	-0.1994	0.121	0.498	1.79e-31		2610507B	6.27e-19	-0.13791	0.093	0.355	1.23e-14
Adgrg1	9.85e-36	-0.17432	0.053	0.384	1.94e-31		Arrb1	6.43e-19	-0.13329	0.099	0.362	1.26e-14
Stt3b	1.01e-35	-0.19964	0.121	0.499	1.99e-31		Hebp1	6.43e-19	-0.43342	0.347	0.643	1.26e-14
Pola1	1.14e-35	-0.24412	0.148	0.542	2.24e-31		Ddit3	6.78e-19	-0.14926	0.082	0.334	1.33e-14
Leng8	1.22e-35	-0.16761	0.04	0.357	2.4e-31		Hace1	6.86e-19	-0.04023	0.036	0.246	1.35e-14
Klf3	1.4e-35	-0.27765	0.156	0.552	2.75e-31		Mindy2	6.93e-19	-0.13146	0.074	0.32	1.36e-14
Tfrc	1.41e-35	-0.49834	0.264	0.674	2.77e-31		Wdr81	7.68e-19	-0.10295	0.036	0.244	1.51e-14
Prkar2b	1.5e-35	-0.3375	0.188	0.597	2.95e-31		Rab5a	8.23e-19	-0.24003	0.114	0.381	1.62e-14
Arid4b	1.59e-35	-0.18902	0.142	0.538	3.14e-31		Irf7	8.33e-19	-0.19274	0.027	0.223	1.64e-14
Ighg2b	1.76e-35	-0.2575	0.015	0.306	3.47e-31		Tmem33	9.59e-19	-0.23953	0.125	0.399	1.89e-14
Jmjd1c	2.08e-35	-0.23043	0.127	0.506	4.08e-31		Slc40a1	1e-18	-0.0632	0.03	0.227	1.97e-14
Parvb	2.23e-35	-0.22341	0.07	0.408	4.38e-31		Tmem57	1.02e-18	-0.11943	0.07	0.311	2.01e-14
Mknk2	2.68e-35	-0.3982	0.235	0.646	5.28e-31		Cspp1	1.05e-18	-0.18286	0.049	0.267	2.06e-14
Capn1	2.75e-35	-0.25869	0.121	0.494	5.42e-31		Rec114	1.06e-18	-0.1755	0.032	0.232	2.09e-14
Nenf	2.86e-35	-0.27289	0.184	0.582	5.63e-31		Sipa1	1.1e-18	-0.08235	0.082	0.332	2.17e-14
Hba-a2	2.93e-35	-0.77762	0.66	0.892	5.75e-31		Tspan13	1.15e-18	-0.20344	0.159	0.457	2.26e-14
Myo18a	3.13e-35	-0.22713	0.066	0.41	6.16e-31		Epc1	1.16e-18	-0.14969	0.059	0.29	2.28e-14
Ing2	3.55e-35	-0.16237	0.114	0.484	6.98e-31		Gde1	1.29e-18	-0.25059	0.135	0.42	2.53e-14
Agap1	3.68e-35	-0.21547	0.032	0.338	7.24e-31		Snca	1.32e-18	-0.39617	0.123	0.394	2.6e-14
Phf3	3.82e-35	-0.23726	0.192	0.604	7.51e-31		Hist1h3a	1.33e-18	-0.13676	0.027	0.22	2.61e-14
Rpl35	3.82e-35	0.405394	0.922	0.928	7.52e-31		Polr2a	1.34e-18	-0.21965	0.131	0.411	2.63e-14
Camp	4.03e-35	-0.65026	0.243	0.696	7.92e-31		Trip11	1.39e-18	-0.16331	0.04	0.248	2.73e-14
Arhgap23	4.09e-35	-0.28896	0.047	0.366	8.04e-31		Dnajc10	1.44e-18	-0.02897	0.074	0.318	2.83e-14
Ugcg	4.11e-35	-0.34512	0.159	0.554	8.08e-31		St3gal1	1.49e-18	-0.09711	0.025	0.216	2.94e-14
Gps2	4.66e-35	-0.3119	0.184	0.586	9.16e-31		mt-Atp8	1.63e-18	-0.19226	0.112	0.385	3.2e-14
Syngr1	4.72e-35	-0.23789	0.11	0.482	9.29e-31		Spag5	1.64e-18	-0.19836	0.08	0.325	3.23e-14
Pum1	4.79e-35	-0.20752	0.106	0.479	9.43e-31		Cep162	1.65e-18	-0.11179	0.021	0.206	3.25e-14
Ppp1r9b	5.48e-35	-0.30342	0.154	0.546	1.08e-30		Dedd2	1.7e-18	-0.13905	0.049	0.265	3.34e-14
Arl6ip1	5.63e-35	-0.40881	0.173	0.567	1.11e-30		Ganab	1.7e-18	-0.16053	0.053	0.276	3.34e-14
Cep290	5.78e-35	-0.25473	0.066	0.401	1.14e-30		Igtp	1.73e-18	-0.25002	0.036	0.237	3.41e-14
Ep300	5.97e-35	-0.12647	0.095	0.457	1.17e-30		Tra2a	1.77e-18	-0.37988	0.243	0.529	3.49e-14
Fads1	6.51e-35	-0.22937	0.021	0.313	1.28e-30		Furin	1.89e-18	-0.0313	0.027	0.223	3.71e-14
Mboat2	6.86e-35	-0.19372	0.032	0.333	1.35e-30		Cdkn3	1.96e-18	-0.2806	0.116	0.378	3.85e-14
Lrpap1	7.02e-35	-0.11572	0.072	0.414	1.38e-30		Fryl	2.02e-18	-0.02582	0.047	0.265	3.97e-14
Crlf3	7.6e-35	-0.27156	0.066	0.399	1.5e-30		Hist1h2bj	2.06e-18	-0.14302	0.032	0.227	4.06e-14
Chd4	8.17e-35	-0.4574	0.317	0.709	1.61e-30		Lgals1	2.47e-18	0.778532	0.216	0.026	4.86e-14
Tmem41b	8.33e-35	-0.17284	0.049	0.369	1.64e-30		Tubgcp2	2.5e-18	-0.16158	0.085	0.332	4.92e-14
Anln	9.68e-35	-0.25423	0.025	0.32	1.9e-30		Gps2	2.51e-18	-0.26762	0.184	0.476	4.94e-14
Stil	1.01e-34	-0.23567	0.036	0.342	1.99e-30		Vps13a	2.52e-18	-0.07827	0.07	0.309	4.96e-14
Ubr2	1.03e-34	-0.14324	0.072	0.411	2.03e-30		Agfg2	2.6e-18	-0.15122	0.104	0.362	5.11e-14
Herpud1	1.03e-34	-0.25553	0.076	0.413	2.03e-30		Slc39a8	2.65e-18	-0.14584	0.066	0.297	5.21e-14
Reep5	1.19e-34	-0.47279	0.243	0.635	2.35e-30		Dclre1a	2.68e-18	-0.14109	0.036	0.237	5.27e-14
Scarb1	1.21e-34	-0.26679	0.068	0.394	2.39e-30		Slc16a1	2.69e-18	-0.13409	0.114	0.39	5.29e-14
Rsf1	1.25e-34	-0.14261	0.078	0.427	2.45e-30		Pkn2	2.73e-18	-0.18415	0.135	0.418	5.36e-14
Slc38a9	1.41e-34	-0.07935	0.049	0.367	2.77e-30		Zfp950	2.73e-18	-0.11019	0.034	0.232	5.37e-14
Rbm6	1.52e-34	-0.20603	0.135	0.52	2.99e-30		Cr1l	2.79e-18	-0.18396	0.121	0.392	5.5e-14
Tmsb4x	1.59e-34	0.660906	0.918	0.904	3.13e-30		Btg1	3.07e-18	-0.15152	0.089	0.334	6.03e-14
Ran	1.73e-34	0.360615	0.909	0.915	3.4e-30		Spen	3.13e-18	-0.15771	0.074	0.316	6.17e-14
Huwe1	1.87e-34	-0.35964	0.197	0.599	3.69e-30		Usp32	3.25e-18	-0.12225	0.063	0.292	6.39e-14
Adipor1	2.08e-34	-0.17599	0.133	0.515	4.09e-30		Ap4m1	3.54e-18	-0.05237	0.027	0.218	6.97e-14
Derl1	2.26e-34	-0.13847	0.142	0.533	4.45e-30		Rint1	3.72e-18	-0.18423	0.087	0.336	7.31e-14
Arrb1	2.31e-34	-0.19162	0.099	0.454	4.54e-30		Tpp1	3.79e-18	-0.12064	0.053	0.271	7.46e-14
Fosb	2.35e-34	-0.33477	0.114	0.486	4.62e-30		Phlpp2	3.95e-18	-0.11284	0.025	0.213	7.78e-14
Ube2j1	2.66e-34	-0.24114	0.104	0.466	5.23e-30		Vopp1	4.18e-18	-0.12328	0.025	0.213	8.23e-14
Crebbp	2.72e-34	-0.28768	0.11	0.467	5.35e-30		Il1rl1	4.22e-18	0.010386	0.036	0.239	8.31e-14
Mcm10	2.75e-34	-0.16409	0.112	0.482	5.42e-30		Lysmd3	4.36e-18	-0.08786	0.034	0.232	8.57e-14
Sf3b3	2.78e-34	-0.38625	0.245	0.653	5.46e-30		Dnajb11	4.41e-18	-0.2397	0.123	0.397	8.67e-14
Tmsb10	2.94e-34	1.12818	0.6	0.407	5.77e-30		Cd164	4.47e-18	-0.15492	0.055	0.274	8.78e-14
Bscl2	3e-34	-0.08832	0.099	0.455	5.89e-30		Hist1h3c	4.6e-18	-0.14364	0.074	0.309	9.05e-14
Tmem8	3.04e-34	-0.32486	0.025	0.316	5.97e-30		Blvrb	4.68e-18	-0.42482	0.765	0.87	9.2e-14
Specc1	3.32e-34	-0.07997	0.091	0.444	6.52e-30		Cdca3	4.69e-18	-0.46248	0.3	0.58	9.23e-14
Rplp0	3.64e-34	-0.24434	0.992	0.992	7.17e-30		Adipor1	5.03e-18	-0.14888	0.133	0.411	9.88e-14
Chst15	3.75e-34	-0.23709	0.015	0.296	7.38e-30		Paqr4	5.42e-18	-0.12745	0.006	0.165	1.07e-13
Tnfaip3	4.05e-34	-0.22062	0.051	0.372	7.96e-30		Vps13c	5.43e-18	-0.12503	0.082	0.325	1.07e-13
Ift140	4.22e-34	-0.25712	0.074	0.407	8.31e-30		Pcm1	5.7e-18	-0.23721	0.091	0.341	1.12e-13
Spag5	4.49e-34	-0.2608	0.08	0.419	8.83e-30		Ap2a2	5.93e-18	-0.26901	0.163	0.443	1.17e-13
Phf20l1	4.66e-34	-0.26861	0.137	0.516	9.16e-30		Ncoa7	6.05e-18	-0.20836	0.118	0.383	1.19e-13
Gadd45a	4.95e-34	-0.19598	0.135	0.518	9.74e-30		Atp6v0b	6.19e-18	-0.22323	0.161	0.448	1.22e-13
Klf11	5.28e-34	-0.19899	0.017	0.3	1.04e-29		Pigm	6.3e-18	-0.11083	0.011	0.174	1.24e-13
Uhrf2	5.45e-34	-0.2897	0.116	0.477	1.07e-29		Specc1	6.5e-18	-0.00258	0.091	0.343	1.28e-13
Gle1	5.56e-34	-0.20583	0.099	0.45	1.09e-29		Nop10	6.56e-18	0.601916	0.719	0.631	1.29e-13
Gpatch8	6.08e-34	-0.23575	0.118	0.485	1.2e-29		Prkdc	6.76e-18	-0.1162	0.025	0.211	1.33e-13
Gtf3c2	6.38e-34	-0.18739	0.087	0.435	1.26e-29		Nrm	6.86e-18	-0.0604	0.034	0.23	1.35e-13
Ddx6	6.39e-34	-0.3092	0.237	0.635	1.26e-29		Swt1	7.58e-18	-0.02457	0.095	0.35	1.49e-13
Med15	6.48e-34	-0.2283	0.053	0.367	1.27e-29		BC005561	8.07e-18	-0.21265	0.042	0.246	1.59e-13
Wac	7.25e-34	-0.21133	0.169	0.583	1.43e-29		Atp1b3	8.09e-18	-0.07169	0.101	0.364	1.59e-13
Asph	8.05e-34	-0.19077	0.051	0.367	1.58e-29		Cfl2	8.28e-18	-0.14058	0.042	0.246	1.63e-13
Gm26699	1.01e-33	-0.19008	0.015	0.292	1.99e-29		Atp1a1	8.77e-18	-0.2409	0.131	0.411	1.72e-13
Rps26	1.09e-33	0.330491	0.968	0.968	2.15e-29		Dck	8.84e-18	-0.29103	0.184	0.464	1.74e-13
Usp25	1.09e-33	-0.32617	0.18	0.581	2.15e-29		Dlst	8.89e-18	-0.27664	0.195	0.48	1.75e-13
Xpnpep1	1.1e-33	-0.28876	0.201	0.597	2.15e-29		Ncapd2	8.94e-18	-0.27173	0.154	0.432	1.76e-13
Tmed9	1.11e-33	-0.25388	0.222	0.635	2.18e-29		Slc22a4	9.04e-18	-0.13913	0.004	0.158	1.78e-13
Tcrg-C1	1.19e-33	0.605917	0.197	0.011	2.34e-29		Cyb5r3	9.6e-18	-0.2557	0.199	0.499	1.89e-13
Ap1b1	1.2e-33	-0.28275	0.184	0.589	2.37e-29		Lrp10	9.7e-18	-0.10498	0.057	0.276	1.91e-13
Plac8	1.33e-33	0.903887	0.478	0.2	2.62e-29		Strn3	1e-17	-0.06274	0.078	0.32	1.98e-13
Jun	1.34e-33	-0.5011	0.271	0.646	2.63e-29		Dapk2	1.02e-17	-0.16581	0.027	0.213	2.01e-13
Nup50	1.66e-33	-0.26166	0.182	0.58	3.27e-29		Rnpc3	1.03e-17	0.024834	0.049	0.265	2.02e-13
Usp33	1.7e-33	-0.16773	0.063	0.384	3.35e-29		Rnf139	1.03e-17	-0.14751	0.051	0.26	2.02e-13
Slc40a1	1.9e-33	-0.21074	0.03	0.32	3.73e-29		Klhl12	1.14e-17	-0.2393	0.093	0.341	2.25e-13
Golim4	1.93e-33	-0.2026	0.087	0.433	3.8e-29		Itgb1	1.2e-17	-0.23485	0.154	0.441	2.37e-13
BC005561	2.08e-33	-0.23423	0.042	0.347	4.09e-29		Tpcn1	1.29e-17	-0.11439	0.053	0.267	2.53e-13
M6pr	2.14e-33	-0.13669	0.15	0.541	4.22e-29		Evi5	1.3e-17	-0.26768	0.095	0.343	2.56e-13
Thoc2	2.43e-33	-0.26882	0.14	0.513	4.77e-29		Brpf1	1.3e-17	-0.14262	0.044	0.248	2.56e-13
Brd4	2.47e-33	-0.32758	0.226	0.622	4.86e-29		Tmem9b	1.34e-17	-0.15822	0.061	0.283	2.63e-13
Strn3	2.58e-33	-0.16265	0.078	0.415	5.07e-29		Zfp367	1.34e-17	-0.06762	0.076	0.311	2.64e-13
Tmem33	2.87e-33	-0.22205	0.125	0.494	5.65e-29		Gpaa1	1.4e-17	-0.02386	0.049	0.26	2.75e-13
Cenpm	2.98e-33	-0.18728	0.108	0.467	5.87e-29		Ktn1	1.44e-17	-0.14501	0.053	0.269	2.83e-13
Cd47	3.01e-33	-0.54088	0.436	0.761	5.92e-29		Ankfy1	1.52e-17	-0.06896	0.068	0.299	2.99e-13
Pck2	3.01e-33	-0.26767	0.199	0.603	5.93e-29		Malat1	1.53e-17	-1.12726	0.636	0.729	3.01e-13
Zbtb7a	3.02e-33	-0.24821	0.19	0.582	5.95e-29		Slc16a6	1.53e-17	-0.16204	0.093	0.334	3.02e-13
Cd81	3.74e-33	-0.21721	0.19	0.593	7.35e-29		Rmi2	1.53e-17	-0.13796	0.023	0.204	3.02e-13
Ezr	4.02e-33	-0.27286	0.209	0.62	7.9e-29		Dnase2a	1.56e-17	-0.06865	0.08	0.316	3.08e-13
Ccnt2	4.03e-33	-0.24735	0.027	0.315	7.92e-29		Sgms1	1.59e-17	-0.0784	0.017	0.188	3.13e-13
Cd44	4.06e-33	-0.17506	0.082	0.423	7.99e-29		Cdc6	1.68e-17	-0.25933	0.173	0.462	3.31e-13
Atp13a1	4.12e-33	-0.17148	0.032	0.322	8.11e-29		Emilin2	1.77e-17	-0.21708	0.129	0.394	3.48e-13
Hectd4	4.13e-33	-0.14181	0.068	0.393	8.13e-29		Xk	1.79e-17	-0.08345	0.061	0.283	3.52e-13
Setd1b	4.15e-33	-0.20704	0.053	0.365	8.16e-29		Cramp1l	1.86e-17	-0.07368	0.032	0.225	3.66e-13
Fam117a	4.15e-33	-0.31224	0.125	0.484	8.16e-29		Med13l	1.87e-17	-0.09888	0.061	0.283	3.68e-13
Mpv17l2	4.23e-33	-0.22276	0.118	0.478	8.32e-29		Zfp101	1.93e-17	-0.12987	0.023	0.2	3.8e-13
Ppox	4.29e-33	-0.26351	0.072	0.401	8.44e-29		mt-Nd4l	2.11e-17	-0.26045	0.137	0.42	4.16e-13
St3gal6	4.47e-33	-0.25323	0.108	0.465	8.79e-29		Ptma	2.21e-17	0.213427	0.998	0.984	4.34e-13
Stt3a	4.72e-33	-0.17018	0.087	0.434	9.29e-29		Rnf26	2.33e-17	-0.14874	0.087	0.323	4.58e-13
Paxip1	4.81e-33	-0.20788	0.082	0.423	9.46e-29		Sesn1	2.57e-17	-0.05879	0.023	0.202	5.05e-13
Rpl12	4.94e-33	-0.26254	0.979	0.98	9.72e-29		Dpy19l1	2.61e-17	-0.10979	0.091	0.339	5.14e-13
Rpl39	5.1e-33	0.329017	0.96	0.96	1e-28		Polg	2.65e-17	-0.12549	0.055	0.265	5.22e-13
Foxn3	5.32e-33	-0.20531	0.099	0.442	1.05e-28		4932438A	2.71e-17	-0.18953	0.025	0.204	5.33e-13
Gcn1l1	5.37e-33	-0.16498	0.129	0.5	1.06e-28		Wnk1	2.75e-17	-0.2367	0.201	0.492	5.4e-13
Abca7	5.53e-33	-0.17801	0.013	0.283	1.09e-28		Clptm1	2.76e-17	-0.11612	0.063	0.285	5.43e-13
Emc7	5.6e-33	-0.11501	0.156	0.548	1.1e-28		Adcy6	2.83e-17	-0.03502	0.025	0.206	5.57e-13
Nemf	6.01e-33	-0.24466	0.159	0.548	1.18e-28		Tmem131l	2.93e-17	-0.13067	0.025	0.204	5.75e-13
Ssrp1	6.13e-33	-0.53439	0.438	0.765	1.2e-28		Tnrc6b	2.98e-17	-0.1891	0.156	0.432	5.86e-13
Tcf12	6.21e-33	-0.15752	0.114	0.468	1.22e-28		2021-03-06	3e-17	-0.04636	0.038	0.237	5.9e-13
Tmem238	6.79e-33	-0.2887	0.214	0.599	1.33e-28		mt-Nd6	3.03e-17	-0.13935	0.051	0.258	5.96e-13
Arid1a	6.91e-33	-0.16329	0.127	0.5	1.36e-28		2810403A	3.06e-17	-0.08388	0.044	0.246	6.03e-13
Tnrc6b	7.26e-33	-0.24163	0.156	0.531	1.43e-28		A630072M	3.13e-17	-0.08909	0.017	0.186	6.15e-13
Ccdc88a	7.41e-33	-0.19366	0.059	0.374	1.46e-28		Taf1	3.69e-17	-0.14756	0.11	0.371	7.27e-13
Cxcl10	7.62e-33	-0.274	0.017	0.292	1.5e-28		Cmpk2	3.72e-17	-0.14844	0.049	0.253	7.33e-13
Rps2	7.64e-33	-0.21016	0.989	0.994	1.5e-28		Taf7	3.73e-17	-0.21496	0.099	0.343	7.34e-13
Casp8ap2	7.81e-33	-0.25095	0.182	0.569	1.54e-28		Ncaph	3.78e-17	-0.2149	0.108	0.36	7.44e-13
Myh10	8.17e-33	-0.21158	0.072	0.401	1.61e-28		Hist1h2ab	3.94e-17	-0.22739	0.082	0.313	7.75e-13
Wee1	9.09e-33	-0.19908	0.076	0.403	1.79e-28		Dhrs11	3.96e-17	-0.17817	0.082	0.318	7.78e-13
Tspan32	9.11e-33	-0.23916	0.11	0.461	1.79e-28		Hmgcr	4.15e-17	0.027407	0.04	0.237	8.17e-13
Rb1	9.43e-33	-0.19545	0.095	0.441	1.85e-28		Trappc10	4.17e-17	-0.16365	0.112	0.369	8.2e-13
Degs1	1.02e-32	-0.12261	0.078	0.414	2.01e-28		Ppp1r37	4.23e-17	-0.06606	0.04	0.237	8.32e-13
Ap3d1	1.04e-32	-0.23553	0.078	0.413	2.05e-28		Rad54l	4.46e-17	-0.09752	0.066	0.288	8.78e-13
Rpn2	1.04e-32	-0.19	0.216	0.626	2.05e-28		Amfr	4.54e-17	-0.0681	0.11	0.369	8.93e-13
Supt6	1.05e-32	-0.25839	0.131	0.486	2.06e-28		Tmem259	4.67e-17	-0.03276	0.091	0.339	9.18e-13
Btg1	1.09e-32	-0.21613	0.089	0.425	2.14e-28		Pnrc1	4.97e-17	-0.17817	0.125	0.387	9.77e-13
Slc7a5	1.34e-32	-0.17018	0.068	0.393	2.63e-28		Ccdc82	5.35e-17	-0.11262	0.099	0.346	1.05e-12
Tmem248	1.36e-32	-0.21131	0.118	0.474	2.68e-28		Rc3h2	5.39e-17	-0.01314	0.051	0.258	1.06e-12
Abhd16a	1.37e-32	-0.16418	0.137	0.512	2.7e-28		Tmsb10	5.4e-17	0.861623	0.6	0.466	1.06e-12
Cdca3	1.43e-32	-0.47885	0.3	0.676	2.81e-28		Fads1	5.72e-17	-0.10833	0.021	0.193	1.12e-12
Pon2	1.44e-32	-0.13785	0.144	0.52	2.84e-28		Mapk8ip3	5.76e-17	-0.03599	0.019	0.188	1.13e-12
Sertad2	1.46e-32	-0.19299	0.061	0.371	2.86e-28		Serinc5	5.84e-17	-0.12628	0.032	0.216	1.15e-12
Kdm3b	1.57e-32	-0.16179	0.04	0.338	3.09e-28		Cmtm7	5.98e-17	0.665008	0.233	0.039	1.18e-12
Tmem131	1.68e-32	-0.20025	0.042	0.338	3.3e-28		Cdc42bpa	6.16e-17	-0.02473	0.042	0.241	1.21e-12
Fuca2	1.79e-32	-0.21699	0.042	0.339	3.53e-28		Derl1	6.16e-17	-0.1902	0.142	0.415	1.21e-12
Clasp1	1.82e-32	-0.2062	0.091	0.424	3.59e-28		Gpatch8	6.27e-17	-0.1451	0.118	0.378	1.23e-12
Kdm7a	1.92e-32	-0.11823	0.057	0.369	3.78e-28		Nktr	6.4e-17	-0.35266	0.169	0.441	1.26e-12
Trip11	1.93e-32	-0.18196	0.04	0.336	3.79e-28		Chd8	6.48e-17	-0.04397	0.066	0.285	1.27e-12
Cltc	2.01e-32	-0.40365	0.285	0.684	3.96e-28		Irf1	6.63e-17	-0.32942	0.049	0.251	1.3e-12
Cdkn2aip	2.15e-32	-0.20739	0.072	0.393	4.22e-28		mt-Co1	6.88e-17	-1.04424	0.615	0.696	1.35e-12
Bcap31	2.2e-32	-0.25904	0.152	0.527	4.33e-28		Tmem55b	7.39e-17	-0.07461	0.036	0.227	1.45e-12
Hist1h1d	2.29e-32	-0.28349	0.059	0.369	4.5e-28		Dusp8	8.28e-17	-0.14654	0.036	0.223	1.63e-12
Nrd1	2.32e-32	-0.23613	0.142	0.52	4.56e-28		Chaf1a	8.48e-17	-0.23707	0.18	0.478	1.67e-12
Sppl3	2.35e-32	-0.12082	0.076	0.41	4.62e-28		Proser1	8.51e-17	-0.10849	0.023	0.195	1.67e-12
Aco2	2.47e-32	-0.17086	0.205	0.612	4.85e-28		Pdpk1	8.54e-17	-0.13051	0.078	0.311	1.68e-12
Tmc6	2.54e-32	-0.2143	0.042	0.336	5e-28		Atp2a2	8.8e-17	-0.115	0.129	0.401	1.73e-12
Limd1	2.77e-32	-0.23713	0.108	0.455	5.44e-28		Galnt1	8.89e-17	-0.09401	0.129	0.397	1.75e-12
Fam210b	2.98e-32	-0.21646	0.14	0.505	5.86e-28		Afg3l1	9.9e-17	-0.12643	0.106	0.36	1.95e-12
Cramp1l	3.05e-32	-0.11561	0.032	0.325	5.99e-28		Elovl1	1.01e-16	-0.08406	0.104	0.355	1.98e-12
Ube3b	3.39e-32	-0.17251	0.042	0.338	6.68e-28		S100a8	1.02e-16	0.855661	0.649	0.487	2.01e-12
Chaf1a	3.42e-32	-0.23796	0.18	0.579	6.73e-28		Rfwd3	1.04e-16	-0.09873	0.114	0.369	2.05e-12
Akap8l	3.67e-32	-0.16066	0.089	0.42	7.23e-28		Yod1	1.08e-16	-0.08313	0.078	0.306	2.13e-12
C530008M	3.84e-32	-0.25093	0.044	0.339	7.56e-28		Srp54a	1.1e-16	-0.05653	0.042	0.239	2.16e-12
Gsk3b	3.85e-32	-0.1755	0.133	0.499	7.58e-28		Rbm3	1.1e-16	0.326037	0.869	0.81	2.17e-12
Rfwd3	4.14e-32	-0.15622	0.114	0.464	8.14e-28		Gypc	1.13e-16	-0.18811	0.125	0.378	2.22e-12
Dot1l	4.2e-32	-0.17169	0.112	0.464	8.26e-28		Tmem209	1.13e-16	-0.06932	0.03	0.211	2.22e-12
Arl6ip6	4.47e-32	-0.22775	0.093	0.433	8.8e-28		Ptpra	1.17e-16	-0.0749	0.07	0.292	2.31e-12
Fryl	4.65e-32	-0.14137	0.047	0.35	9.14e-28		Gadd45a	1.2e-16	-0.30409	0.135	0.397	2.37e-12
Tgfb1	4.84e-32	-0.24207	0.192	0.569	9.51e-28		Rnasel	1.22e-16	-0.19468	0.055	0.262	2.4e-12
Med13	5.01e-32	-0.23906	0.085	0.408	9.86e-28		Iqgap3	1.23e-16	-0.13179	0.017	0.179	2.43e-12
Isg20	5.01e-32	-0.43207	0.243	0.644	9.86e-28		Tmcc2	1.24e-16	-0.09402	0.019	0.186	2.45e-12
Pds5a	5.11e-32	-0.21941	0.199	0.604	1.01e-27		Xpr1	1.26e-16	-0.03001	0.057	0.267	2.47e-12
Pdzd8	5.51e-32	-0.20739	0.04	0.333	1.08e-27		Emc10	1.26e-16	-0.1422	0.146	0.408	2.49e-12
Cd164	5.52e-32	-0.15151	0.055	0.36	1.09e-27		Usp33	1.28e-16	-0.11994	0.063	0.276	2.52e-12
Ache	5.71e-32	-0.22114	0.019	0.288	1.12e-27		Dmxl1	1.3e-16	-0.10245	0.066	0.285	2.56e-12
Atp6v0a1	5.79e-32	-0.18189	0.057	0.359	1.14e-27		Rrbp1	1.32e-16	-0.1316	0.112	0.371	2.61e-12
Ly6e	5.97e-32	-0.43875	0.328	0.708	1.17e-27		Apeh	1.33e-16	-0.28704	0.188	0.466	2.61e-12
Cyhr1	6.06e-32	-0.21529	0.133	0.491	1.19e-27		Capn1	1.37e-16	-0.15014	0.121	0.378	2.69e-12
Rfc1	6.28e-32	-0.23495	0.243	0.643	1.24e-27		Tex261	1.37e-16	-0.0909	0.116	0.376	2.7e-12
Pcm1	6.38e-32	-0.1598	0.091	0.428	1.26e-27		Thoc2	1.47e-16	-0.22182	0.14	0.404	2.89e-12
Smc5	7.11e-32	-0.16119	0.085	0.417	1.4e-27		Fn3krp	1.48e-16	-0.12457	0.013	0.169	2.91e-12
Pla2g16	8.42e-32	-0.32195	0.201	0.583	1.66e-27		Klf2	1.48e-16	0.845578	0.288	0.081	2.91e-12
Acss1	9.33e-32	-0.18274	0.106	0.455	1.84e-27		Nfkbia	1.54e-16	-0.34098	0.195	0.471	3.03e-12
Zc3h7a	9.67e-32	-0.09332	0.078	0.398	1.9e-27		Paxip1	1.7e-16	0.011239	0.082	0.318	3.34e-12
Kdm5a	9.9e-32	-0.16872	0.154	0.528	1.95e-27		Apol11a	1.78e-16	-0.16118	0	0.135	3.49e-12
Slk	9.96e-32	-0.28513	0.241	0.641	1.96e-27		Slc45a4	1.84e-16	-0.14824	0.03	0.206	3.62e-12
Eng	1.01e-31	-0.21253	0.066	0.377	1.98e-27		Cdkn2c	1.86e-16	-0.18345	0.106	0.346	3.65e-12
Nipa2	1.24e-31	-0.15497	0.085	0.417	2.45e-27		Srcap	1.95e-16	-0.06385	0.015	0.174	3.84e-12
Rbbp8	1.27e-31	-0.15971	0.131	0.492	2.5e-27		Brd8	1.99e-16	-0.1938	0.159	0.429	3.92e-12
Wwp2	1.47e-31	-0.18299	0.063	0.371	2.89e-27		Nek8	2.1e-16	-0.03011	0.025	0.2	4.14e-12
Hipk2	1.52e-31	-0.31729	0.061	0.371	2.99e-27		Tmem30a	2.14e-16	-0.11193	0.066	0.283	4.22e-12
Scamp3	1.62e-31	-0.19902	0.074	0.403	3.19e-27		Emc3	2.21e-16	-0.10896	0.087	0.318	4.35e-12
Ticrr	1.64e-31	-0.17515	0.034	0.318	3.23e-27		Clcc1	2.32e-16	-0.10543	0.023	0.193	4.56e-12
Proser1	1.66e-31	-0.22249	0.023	0.292	3.26e-27		Tfr2	2.52e-16	-0.08874	0.063	0.278	4.96e-12
Jund	1.72e-31	-0.59174	0.442	0.721	3.38e-27		Smg5	2.56e-16	-0.11819	0.08	0.311	5.03e-12
Mycbp2	1.99e-31	-0.24496	0.135	0.502	3.9e-27		Mast2	2.6e-16	-0.16023	0.034	0.213	5.11e-12
Nisch	2.14e-31	-0.19778	0.118	0.472	4.2e-27		Ep400	2.61e-16	-0.05309	0.125	0.378	5.13e-12
1700017B	2.18e-31	-0.17818	0.076	0.393	4.29e-27		Avl9	2.61e-16	-0.12256	0.023	0.193	5.14e-12
Alms1	2.22e-31	-0.15648	0.023	0.293	4.37e-27		Setd1b	2.66e-16	-0.08018	0.053	0.255	5.23e-12
Lamp1	2.24e-31	-0.24732	0.222	0.624	4.41e-27		C2cd5	2.71e-16	-0.08058	0.038	0.225	5.33e-12
Agpat4	2.33e-31	-0.18696	0.027	0.303	4.58e-27		Tspan8	2.89e-16	-0.12062	0.059	0.267	5.69e-12
Slc38a10	2.35e-31	-0.02932	0.07	0.388	4.63e-27		Nudt4	2.93e-16	-0.30721	0.245	0.536	5.77e-12
Supt5	2.39e-31	-0.14636	0.148	0.515	4.71e-27		Wipi2	3.17e-16	-0.21595	0.146	0.422	6.23e-12
Nop10	2.4e-31	0.763857	0.719	0.687	4.73e-27		Ldha	3.23e-16	0.588467	0.721	0.684	6.35e-12
Txnrd2	2.56e-31	-0.25035	0.18	0.555	5.04e-27		Hist1h2be	3.24e-16	-0.06401	0.03	0.206	6.38e-12
Phactr4	2.74e-31	-0.26204	0.059	0.365	5.39e-27		Rnf145	3.28e-16	-0.12588	0.047	0.241	6.46e-12
Birc6	2.77e-31	-0.27197	0.154	0.521	5.45e-27		Them6	3.29e-16	-0.14066	0.07	0.283	6.46e-12
Mpdu1	2.89e-31	-0.14991	0.061	0.376	5.67e-27		Dido1	3.3e-16	-0.13952	0.07	0.283	6.48e-12
Cars	2.96e-31	-0.14297	0.114	0.462	5.83e-27		Sec61a1	3.32e-16	-0.03646	0.091	0.325	6.54e-12
Otud5	3.03e-31	-0.20228	0.116	0.466	5.96e-27		R3hdm1	3.39e-16	-0.19245	0.182	0.464	6.67e-12
Top2a	3.1e-31	-0.57401	0.459	0.75	6.09e-27		2021-03-02	3.62e-16	-0.19961	0.159	0.422	7.12e-12
Ndel1	3.29e-31	-0.13072	0.07	0.387	6.48e-27		Pon2	3.64e-16	-0.07514	0.144	0.415	7.16e-12
Cln6	3.39e-31	-0.16138	0.03	0.309	6.67e-27		Leprot	3.81e-16	-0.2137	0.148	0.42	7.5e-12
Pml	3.63e-31	-0.21493	0.097	0.427	7.14e-27		Rsf1	3.82e-16	-0.08394	0.078	0.304	7.52e-12
Brd8	3.72e-31	-0.20426	0.159	0.531	7.32e-27		Pikfyve	4.03e-16	-0.07939	0.017	0.176	7.93e-12
Usp34	4.3e-31	-0.17679	0.197	0.596	8.46e-27		Slc11a2	4.18e-16	-0.05384	0.07	0.29	8.21e-12
Cbx6	4.62e-31	-0.19637	0.038	0.322	9.08e-27		C1qtnf4	4.25e-16	-0.11575	0.04	0.225	8.36e-12
Picalm	4.85e-31	-0.3084	0.277	0.674	9.55e-27		Fam111a	4.44e-16	-0.26704	0.199	0.478	8.74e-12
Eef2	5e-31	-0.3474	0.841	0.896	9.84e-27		Ube2o	4.54e-16	-0.0997	0.057	0.26	8.92e-12
Htt	5.11e-31	-0.1613	0.072	0.38	1.01e-26		Ccnl2	4.68e-16	-0.19474	0.152	0.42	9.21e-12
Ciz1	5.14e-31	-0.19443	0.063	0.374	1.01e-26		Birc2	4.77e-16	-0.20105	0.057	0.26	9.38e-12
Gpr107	5.28e-31	-0.13259	0.017	0.277	1.04e-26		Ermap	5.05e-16	-0.43924	0.302	0.564	9.92e-12
Tmbim6	5.32e-31	-0.13561	0.186	0.581	1.05e-26		Acss1	5.05e-16	-0.182	0.106	0.35	9.94e-12
Cdipt	5.35e-31	-0.19017	0.059	0.364	1.05e-26		Gabpb2	5.23e-16	-0.11301	0.14	0.404	1.03e-11
Tap1	5.47e-31	-0.07009	0.063	0.376	1.08e-26		Rtn4	5.29e-16	-0.16908	0.106	0.353	1.04e-11
Ssr1	5.5e-31	-0.2374	0.214	0.614	1.08e-26		Scly	5.36e-16	-0.17404	0.108	0.355	1.05e-11
Pi4k2b	5.51e-31	-0.25056	0.104	0.442	1.08e-26		Pkmyt1	5.39e-16	-0.06334	0.038	0.223	1.06e-11
Ubn2	6.39e-31	-0.2001	0.108	0.442	1.26e-26		Ctc1	5.61e-16	-0.09364	0.038	0.223	1.1e-11
Atp1b3	7.12e-31	-0.05408	0.101	0.445	1.4e-26		Nup155	5.64e-16	-0.03266	0.057	0.262	1.11e-11
Eef2k	7.14e-31	-0.19518	0.087	0.408	1.41e-26		Ylpm1	5.65e-16	-0.16108	0.061	0.267	1.11e-11
Tmem56	7.4e-31	-0.17434	0.15	0.518	1.46e-26		Sfswap	5.83e-16	-0.13806	0.108	0.35	1.15e-11
Rnf139	7.61e-31	-0.2138	0.051	0.34	1.5e-26		Bard1	5.85e-16	-0.10926	0.061	0.269	1.15e-11
Tpr	7.7e-31	-0.40808	0.412	0.749	1.51e-26		Emc7	5.87e-16	-0.17256	0.156	0.429	1.15e-11
Emilin2	8.86e-31	-0.19609	0.129	0.482	1.74e-26		Prpf18	5.9e-16	-0.11391	0.095	0.327	1.16e-11
Sipa1	8.9e-31	-0.1815	0.082	0.398	1.75e-26		Tab2	5.93e-16	-0.16128	0.11	0.353	1.17e-11
Kif4	8.98e-31	-0.11257	0.127	0.472	1.77e-26		Ago2	6.01e-16	-0.29067	0.201	0.48	1.18e-11
D5Ertd579	9.42e-31	-0.11116	0.057	0.358	1.85e-26		Tmem234	6.19e-16	-0.40111	0.283	0.555	1.22e-11
Mfsd10	9.65e-31	-0.11866	0.063	0.372	1.9e-26		Laptm4a	6.2e-16	0.025116	0.085	0.318	1.22e-11
D17Wsu9	1e-30	-0.1933	0.192	0.581	1.97e-26		Pml	6.33e-16	-0.17442	0.097	0.329	1.25e-11
Hcfc1	1e-30	-0.15628	0.182	0.565	1.98e-26		Mia2	6.41e-16	-0.23006	0.15	0.42	1.26e-11
Fntb	1.03e-30	-0.24001	0.042	0.325	2.03e-26		Mfsd12	6.79e-16	-0.02825	0.021	0.186	1.34e-11
Gtf3c1	1.09e-30	-0.1335	0.057	0.36	2.14e-26		Pip5k1b	6.82e-16	-0.1514	0.034	0.209	1.34e-11
Rdx	1.17e-30	-0.26907	0.275	0.668	2.3e-26		Alms1	7.04e-16	-0.08778	0.023	0.188	1.39e-11
Slc11a2	1.18e-30	-0.15721	0.07	0.385	2.33e-26		Pan2	7.04e-16	-0.09507	0.023	0.188	1.39e-11
Bcl2l13	1.26e-30	-0.22961	0.137	0.495	2.48e-26		Kmt2c	7.25e-16	-0.08101	0.068	0.278	1.43e-11
2021-03-02	1.3e-30	-0.21026	0.159	0.529	2.55e-26		Diaph1	7.82e-16	-0.06278	0.082	0.313	1.54e-11
Btbd7	1.32e-30	-0.20598	0.03	0.303	2.6e-26		Herpud1	8.39e-16	-0.18689	0.076	0.288	1.65e-11
Zfand2b	1.36e-30	-0.23104	0.118	0.467	2.68e-26		Asph	8.67e-16	-0.05615	0.051	0.248	1.71e-11
Ppp6r3	1.38e-30	-0.10143	0.121	0.473	2.71e-26		Gm12840	8.93e-16	-0.09743	0.008	0.151	1.76e-11
Cpeb4	1.38e-30	-0.16241	0.044	0.33	2.72e-26		2810474O	9.09e-16	-0.19684	0.15	0.411	1.79e-11
Ggnbp2	1.46e-30	-0.21286	0.207	0.597	2.87e-26		Ubac1	9.43e-16	-0.40272	0.387	0.643	1.85e-11
Iqgap1	1.5e-30	-0.14209	0.057	0.36	2.94e-26		Mcm10	9.58e-16	-0.07059	0.112	0.36	1.88e-11
Hist1h1c	1.56e-30	-0.20146	0.159	0.534	3.06e-26		Cars	9.59e-16	-0.08196	0.114	0.362	1.89e-11
Lig1	1.62e-30	-0.44093	0.357	0.712	3.19e-26		Nup50	9.68e-16	-0.2504	0.182	0.459	1.9e-11
Tmem59	1.72e-30	-0.12921	0.123	0.472	3.37e-26		Uhrf1	9.93e-16	-0.30682	0.268	0.559	1.95e-11
Ccni	1.77e-30	-0.18172	0.106	0.447	3.47e-26		503142500	1e-15	-0.04429	0.051	0.246	1.97e-11
Pan3	1.8e-30	-0.18986	0.097	0.425	3.55e-26		Prkcsh	1.02e-15	-0.10781	0.091	0.325	2e-11
Iars2	1.81e-30	-0.17486	0.051	0.345	3.55e-26		Cisd2	1.03e-15	-0.20455	0.182	0.466	2.03e-11
AI314180	1.82e-30	-0.11427	0.114	0.458	3.59e-26		Pdzd8	1.04e-15	-0.06503	0.04	0.225	2.05e-11
Rela	1.83e-30	-0.15379	0.127	0.472	3.6e-26		Gtf3c2	1.12e-15	-0.04769	0.087	0.316	2.2e-11
Dusp1	1.9e-30	-0.17764	0.106	0.452	3.74e-26		Tmem8	1.23e-15	-0.15109	0.025	0.19	2.42e-11
Smg7	1.93e-30	-0.2666	0.061	0.357	3.79e-26		Sec63	1.24e-15	-0.15593	0.03	0.197	2.45e-11
Sh2d4a	2.09e-30	-0.26207	0.057	0.353	4.11e-26		Atp13a3	1.27e-15	-0.05764	0.144	0.404	2.5e-11
Rpsa	2.1e-30	-0.22398	0.989	0.996	4.13e-26		Usp25	1.37e-15	-0.20124	0.18	0.45	2.69e-11
Cep295	2.14e-30	-0.17418	0.057	0.354	4.21e-26		Depdc1a	1.39e-15	-0.15217	0.055	0.253	2.73e-11
Epc1	2.29e-30	-0.1775	0.059	0.359	4.5e-26		Ubr2	1.4e-15	-0.0728	0.072	0.285	2.76e-11
Suco	2.39e-30	-0.14299	0.025	0.293	4.7e-26		Stt3b	1.42e-15	-0.14385	0.121	0.371	2.8e-11
Hnrnpul1	2.64e-30	-0.27326	0.23	0.626	5.2e-26		Slc3a2	1.5e-15	-0.03144	0.123	0.381	2.95e-11
Pbrm1	2.68e-30	-0.26658	0.254	0.648	5.27e-26		Wbp1	1.51e-15	-0.12662	0.059	0.26	2.97e-11
Odf2	2.69e-30	-0.18529	0.114	0.452	5.29e-26		Baz2b	1.52e-15	-0.06954	0.072	0.285	2.99e-11
Kif23	2.71e-30	-0.16605	0.112	0.455	5.33e-26		Pofut1	1.55e-15	-0.11227	0.021	0.181	3.05e-11
Iqgap2	2.99e-30	-0.13837	0.044	0.329	5.88e-26		Hnrnph3	1.57e-15	-0.24374	0.114	0.355	3.08e-11
Hemgn	3.08e-30	-0.4533	0.268	0.648	6.05e-26		Lcor	1.63e-15	-0.11004	0.002	0.132	3.21e-11
Kat7	3.26e-30	-0.22572	0.093	0.417	6.4e-26		Zzef1	1.63e-15	-0.11512	0.034	0.209	3.21e-11
Surf4	3.42e-30	-0.25037	0.076	0.386	6.72e-26		Fbxo30	1.67e-15	-0.13569	0.049	0.239	3.28e-11
Letm1	3.45e-30	-0.12444	0.127	0.475	6.79e-26		Pip4k2c	1.68e-15	-0.1737	0.089	0.316	3.3e-11
Tra2a	3.53e-30	-0.29157	0.243	0.627	6.94e-26		Ubr4	1.73e-15	-0.06426	0.082	0.306	3.39e-11
Pdia3	3.54e-30	-0.26268	0.241	0.648	6.96e-26		Hist3h2ba	1.73e-15	-0.23	0.04	0.218	3.39e-11
Atp2b1	3.63e-30	-0.16074	0.044	0.331	7.14e-26		Tal1	1.75e-15	-0.27658	0.254	0.541	3.44e-11
Kif20b	3.65e-30	-0.19473	0.116	0.459	7.17e-26		Akap8l	1.78e-15	-0.09672	0.089	0.311	3.5e-11
Bcor	3.69e-30	-0.17642	0.034	0.308	7.26e-26		Prdx4	1.81e-15	-0.09852	0.129	0.383	3.56e-11
Wbp2	3.81e-30	-0.28339	0.118	0.451	7.5e-26		Sik2	1.81e-15	-0.04235	0.013	0.16	3.56e-11
Topors	3.86e-30	-0.0453	0.104	0.448	7.6e-26		Blm	1.82e-15	-0.06266	0.156	0.422	3.58e-11
Cspp1	4.07e-30	-0.24807	0.049	0.336	8.01e-26		Gba2	1.86e-15	-0.01442	0.013	0.16	3.66e-11
Mob2	4.14e-30	-0.21951	0.101	0.431	8.14e-26		Ank	1.89e-15	-0.10876	0.008	0.148	3.72e-11
Hagh	4.26e-30	-0.32159	0.233	0.612	8.37e-26		Cep152	1.91e-15	-0.07135	0.021	0.179	3.77e-11
Ogfrl1	4.58e-30	-0.1397	0.087	0.41	9.01e-26		Abhd16a	1.95e-15	-0.17125	0.137	0.392	3.83e-11
Mcm4	4.87e-30	-0.37575	0.273	0.648	9.58e-26		Diaph3	1.96e-15	-0.03797	0.112	0.353	3.85e-11
Btrc	4.99e-30	-0.19823	0.047	0.333	9.81e-26		Dnajb9	1.98e-15	-0.04201	0.023	0.186	3.89e-11
Ddost	5.2e-30	-0.1287	0.188	0.577	1.02e-25		Mpp1	1.98e-15	-0.30508	0.245	0.529	3.89e-11
Rbm3	5.23e-30	0.423716	0.869	0.847	1.03e-25		Zfp512	2.02e-15	-0.09441	0.032	0.204	3.97e-11
Lrrc8c	5.38e-30	-0.10878	0.074	0.385	1.06e-25		Aldh1a1	2.03e-15	-0.13735	0.178	0.455	3.99e-11
Hadha	5.61e-30	-0.29459	0.222	0.604	1.1e-25		Tex9	2.05e-15	-0.16822	0.036	0.211	4.03e-11
Clic4	6e-30	-0.26005	0.249	0.649	1.18e-25		S100a10	2.06e-15	0.635367	0.281	0.081	4.05e-11
Rad21	7.18e-30	-0.31262	0.256	0.655	1.41e-25		Cep350	2.15e-15	-0.1191	0.044	0.23	4.24e-11
Tcerg1	7.67e-30	-0.32236	0.247	0.634	1.51e-25		Tubgcp4	2.18e-15	-0.08107	0.027	0.195	4.28e-11
Nsd3	7.81e-30	-0.20043	0.165	0.535	1.54e-25		Tnrc6a	2.2e-15	-0.06695	0.093	0.323	4.33e-11
Ppwd1	7.97e-30	-0.09656	0.074	0.379	1.57e-25		AI480526	2.21e-15	-0.07267	0.008	0.148	4.34e-11
Cdadc1	8.02e-30	-0.14314	0.059	0.353	1.58e-25		Adipor2	2.23e-15	-0.03718	0.089	0.313	4.38e-11
Gtpbp2	8.3e-30	-0.21355	0.049	0.336	1.63e-25		Arel1	2.25e-15	-0.1062	0.023	0.183	4.42e-11
Ctdnep1	8.4e-30	-0.22938	0.142	0.489	1.65e-25		Haus5	2.25e-15	-0.17574	0.066	0.269	4.43e-11
Kdm6a	9.38e-30	-0.22358	0.047	0.326	1.84e-25		Cd2ap	2.34e-15	-0.10785	0.068	0.274	4.61e-11
Gna13	9.99e-30	-0.16649	0.116	0.461	1.97e-25		Gcc2	2.35e-15	-0.14624	0.032	0.202	4.63e-11
Sod1	1.02e-29	-0.34252	0.315	0.709	2e-25		Bcl2l11	2.42e-15	-0.12093	0.017	0.169	4.75e-11
Lcn2	1.1e-29	-0.36738	0.076	0.384	2.16e-25		Natd1	2.47e-15	-0.05432	0.013	0.16	4.85e-11
Reep4	1.1e-29	-0.13794	0.066	0.367	2.17e-25		Ccp110	2.47e-15	-0.01239	0.061	0.267	4.86e-11
Rps6ka1	1.12e-29	-0.26843	0.078	0.381	2.21e-25		Mfsd10	2.55e-15	-0.06519	0.063	0.269	5.01e-11
Crat	1.14e-29	-0.1951	0.07	0.367	2.24e-25		Uhrf2	2.57e-15	-0.14058	0.116	0.355	5.05e-11
Kdelr1	1.2e-29	-0.12345	0.095	0.417	2.37e-25		Ergic3	2.57e-15	-0.10433	0.11	0.35	5.05e-11
Dck	1.32e-29	-0.31502	0.184	0.547	2.6e-25		Ppp1r9b	2.58e-15	-0.22735	0.154	0.422	5.07e-11
E2f8	1.33e-29	-0.27822	0.121	0.461	2.62e-25		Mier3	2.62e-15	-0.10283	0.129	0.383	5.15e-11
Chaf1b	1.36e-29	-0.22713	0.205	0.59	2.68e-25		Etaa1	2.63e-15	-0.11805	0.082	0.304	5.18e-11
Igf1r	1.43e-29	-0.28367	0.013	0.261	2.81e-25		Ssh1	2.64e-15	-0.12199	0.013	0.158	5.19e-11
Psme4	1.52e-29	-0.14329	0.093	0.412	2.99e-25		Akap9	2.64e-15	0.014503	0.055	0.251	5.19e-11
Kdelr2	1.53e-29	-0.1587	0.133	0.489	3e-25		Pcsk7	2.65e-15	-0.04768	0.021	0.179	5.21e-11
Nup133	1.61e-29	-0.19787	0.089	0.403	3.17e-25		Fam122a	2.67e-15	-0.07414	0.07	0.278	5.26e-11
Ibtk	1.65e-29	-0.11898	0.127	0.475	3.25e-25		Hspa5	2.79e-15	-0.409	0.258	0.52	5.49e-11
Vezf1	1.76e-29	-0.11988	0.085	0.403	3.46e-25		Set	2.81e-15	0.36904	0.839	0.805	5.53e-11
Stx2	1.86e-29	-0.23523	0.154	0.505	3.65e-25		Zbtb7a	2.84e-15	-0.28481	0.19	0.457	5.59e-11
Mydgf	2.01e-29	-0.19789	0.161	0.533	3.96e-25		Zfyve27	2.98e-15	-0.02591	0.017	0.169	5.87e-11
Usp47	2.17e-29	-0.15281	0.114	0.454	4.27e-25		Zmym5	2.99e-15	-0.07798	0.066	0.271	5.89e-11
Topbp1	2.2e-29	-0.16658	0.245	0.635	4.34e-25		6030468B	3.09e-15	-0.06309	0.011	0.153	6.09e-11
Brf1	2.43e-29	-0.146	0.082	0.388	4.78e-25		Sbf1	3.12e-15	-0.1145	0.057	0.253	6.15e-11
Fam193a	2.51e-29	-0.18236	0.049	0.333	4.95e-25		Yme1l1	3.14e-15	-0.07257	0.161	0.427	6.17e-11
Baz2b	2.52e-29	-0.18553	0.072	0.373	4.96e-25		Rchy1	3.19e-15	-0.22661	0.127	0.371	6.27e-11
Tmem120	2.55e-29	-0.18359	0.025	0.283	5.01e-25		Eif5a	3.25e-15	0.274664	0.899	0.912	6.39e-11
Prnp	2.59e-29	-0.20101	0.019	0.27	5.09e-25		Slc7a5	3.29e-15	-0.06611	0.068	0.276	6.47e-11
Tmed10	2.67e-29	-0.15116	0.22	0.623	5.25e-25		Mkln1	3.37e-15	-0.15328	0.165	0.432	6.63e-11
Ahctf1	2.78e-29	-0.10502	0.159	0.52	5.47e-25		Ube3b	3.68e-15	-0.08425	0.042	0.223	7.23e-11
Csrp1	2.81e-29	-0.13761	0.118	0.454	5.53e-25		Tbcd	3.71e-15	-0.09682	0.059	0.258	7.29e-11
Eif4enif1	2.83e-29	-0.09372	0.173	0.543	5.58e-25		Eef2k	3.77e-15	-0.1221	0.087	0.304	7.42e-11
Qk	2.99e-29	-0.20409	0.184	0.554	5.88e-25		Ccne2	3.86e-15	-0.07415	0.112	0.35	7.59e-11
Furin	3.02e-29	-0.14242	0.027	0.291	5.94e-25		Lgals3bp	3.86e-15	-0.12092	0.047	0.23	7.59e-11
Whamm	3.12e-29	-0.17637	0.023	0.279	6.14e-25		Trim56	4.09e-15	-0.10738	0.044	0.227	8.04e-11
Atg4b	3.32e-29	-0.07553	0.146	0.512	6.53e-25		Uimc1	4.14e-15	-0.04009	0.097	0.327	8.15e-11
Rgs12	3.56e-29	-0.22383	0.133	0.48	7e-25		Mfap1a	4.2e-15	-0.15405	0.078	0.292	8.26e-11
Junb	3.58e-29	-0.20211	0.201	0.575	7.04e-25		Pask	4.21e-15	-0.10577	0.015	0.162	8.28e-11
Fyb	3.59e-29	-0.21881	0.066	0.364	7.06e-25		Stat1	4.23e-15	-0.11406	0.106	0.341	8.32e-11
Mt1	3.61e-29	0.786095	0.717	0.65	7.11e-25		Rbbp8	4.25e-15	-0.20863	0.131	0.376	8.37e-11
Fkbp2	3.62e-29	-0.00125	0.178	0.555	7.11e-25		Cenpp	4.29e-15	-0.13691	0.137	0.394	8.44e-11
Hnrnpf	3.76e-29	0.44723	0.831	0.859	7.4e-25		Tmem222	4.4e-15	-0.09344	0.047	0.232	8.65e-11
Tnks	3.83e-29	-0.21629	0.03	0.286	7.53e-25		Asb17os	4.4e-15	-0.15435	0.148	0.413	8.65e-11
Rnf168	3.87e-29	-0.17788	0.106	0.433	7.6e-25		Mpst	4.67e-15	-0.35477	0.171	0.429	9.18e-11
Fcho1	4.06e-29	-0.11605	0.123	0.469	7.99e-25		Kif23	4.69e-15	-0.09517	0.112	0.35	9.23e-11
Son	4.09e-29	-0.375	0.3	0.691	8.05e-25		Kif4	4.81e-15	-0.05878	0.127	0.369	9.47e-11
Cep128	4.35e-29	-0.12296	0.049	0.325	8.55e-25		Lman1	4.93e-15	-0.02113	0.125	0.381	9.7e-11
Zmym5	4.41e-29	-0.20353	0.066	0.364	8.67e-25		Sun1	4.95e-15	-0.05224	0.053	0.246	9.74e-11
Zfpm1	4.52e-29	-0.47546	0.391	0.73	8.9e-25		Cnppd1	5.04e-15	-0.15516	0.106	0.336	9.92e-11
Cdk12	4.56e-29	-0.16393	0.137	0.484	8.96e-25		Ahcyl2	5.05e-15	-0.15201	0.03	0.195	9.94e-11
Ptpra	4.65e-29	-0.14347	0.07	0.37	9.14e-25		Mecp2	5.06e-15	-0.05983	0.042	0.223	9.94e-11
Sun2	4.74e-29	-0.16912	0.015	0.259	9.31e-25		Mcm4	5.1e-15	-0.34378	0.273	0.534	1e-10
Arhgap21	4.75e-29	-0.18352	0.042	0.313	9.34e-25		Scamp3	5.19e-15	-0.21533	0.074	0.288	1.02e-10
Fnbp4	4.82e-29	-0.18479	0.14	0.488	9.49e-25		Chtf18	5.26e-15	-0.00158	0.061	0.262	1.03e-10
Golgb1	4.87e-29	-0.21672	0.04	0.311	9.58e-25		Cdc42ep3	5.28e-15	-0.16449	0.131	0.381	1.04e-10
H13	5.4e-29	-0.16407	0.095	0.412	1.06e-24		Ep300	5.59e-15	-0.03739	0.095	0.323	1.1e-10
Cdk16	5.5e-29	-0.18444	0.087	0.401	1.08e-24		Atad2	5.71e-15	-0.32902	0.249	0.508	1.12e-10
Ccdc47	5.52e-29	-0.11736	0.07	0.37	1.09e-24		Sgk3	5.78e-15	-0.00963	0.099	0.332	1.14e-10
Tmco1	5.56e-29	-0.11117	0.175	0.556	1.09e-24		Cep250	5.81e-15	-0.05601	0.042	0.223	1.14e-10
Rabl6	5.7e-29	-0.18013	0.169	0.525	1.12e-24		Klf13	5.85e-15	-0.21975	0.184	0.452	1.15e-10
Cnot1	6.95e-29	-0.11297	0.195	0.573	1.37e-24		Arl6ip5	6.29e-15	-0.02092	0.093	0.32	1.24e-10
Zfp180	7.39e-29	-0.1201	0.034	0.303	1.45e-24		Spc25	6.29e-15	-0.26504	0.154	0.408	1.24e-10
Apeh	7.53e-29	-0.22875	0.188	0.555	1.48e-24		Tac2	6.42e-15	-0.1403	0.011	0.148	1.26e-10
Sgpp1	9.4e-29	-0.11454	0.072	0.371	1.85e-24		Rif1	6.44e-15	-0.25105	0.203	0.476	1.27e-10
Incenp	9.69e-29	-0.33673	0.216	0.583	1.91e-24		Arrdc3	6.58e-15	-0.02869	0.011	0.151	1.29e-10
Usp32	9.91e-29	-0.14218	0.063	0.354	1.95e-24		Stil	6.73e-15	-0.10934	0.036	0.206	1.32e-10
Cdc6	1e-28	-0.15426	0.173	0.547	1.97e-24		Lrpap1	6.94e-15	0.004081	0.072	0.278	1.37e-10
Srrm2	1.07e-28	-0.43562	0.463	0.776	2.11e-24		Scrn3	7.06e-15	-0.14303	0.078	0.29	1.39e-10
Chd6	1.16e-28	-0.11982	0.038	0.306	2.27e-24		Insig1	7.13e-15	-0.10631	0.025	0.186	1.4e-10
Rpl36a	1.2e-28	0.289195	0.941	0.941	2.36e-24		Nudt9	7.16e-15	-0.29601	0.252	0.552	1.41e-10
Cdc42bpa	1.2e-28	-0.18007	0.042	0.316	2.37e-24		Abcb7	7.2e-15	-0.09188	0.053	0.244	1.42e-10
Smpd1	1.35e-28	-0.14049	0.023	0.276	2.65e-24		Smc5	7.24e-15	-0.10978	0.085	0.304	1.42e-10
Tmem222	1.4e-28	-0.17447	0.047	0.323	2.75e-24		Ell2	7.43e-15	-0.05786	0.106	0.341	1.46e-10
Smpd4	1.49e-28	-0.14814	0.116	0.452	2.93e-24		Slf1	7.7e-15	-0.00948	0.072	0.281	1.51e-10
Pmf1	1.51e-28	-0.25375	0.228	0.612	2.96e-24		Stx5a	7.75e-15	-0.14195	0.07	0.274	1.53e-10
Aars	1.52e-28	-0.2087	0.186	0.558	2.99e-24		2810454H	7.99e-15	-0.06824	0.004	0.132	1.57e-10
Mier1	1.69e-28	-0.24377	0.243	0.63	3.33e-24		Stard4	8.06e-15	-0.13965	0.08	0.292	1.58e-10
Wdr26	1.7e-28	-0.09864	0.175	0.545	3.35e-24		Nufip2	8.06e-15	-0.19064	0.104	0.334	1.59e-10
Fam122a	1.71e-28	-0.14355	0.07	0.365	3.37e-24		Tonsl	8.09e-15	-0.04255	0.04	0.218	1.59e-10
Itm2b	1.74e-28	-0.25123	0.268	0.661	3.43e-24		Slc35b1	8.22e-15	0.01064	0.087	0.306	1.62e-10
Rad50	1.8e-28	-0.20396	0.211	0.589	3.54e-24		Upf2	8.27e-15	-0.06866	0.087	0.306	1.63e-10
Mcm6	1.99e-28	-0.45065	0.389	0.721	3.92e-24		Dgcr8	8.28e-15	-0.07083	0.042	0.223	1.63e-10
Trim44	2.02e-28	-0.1919	0.11	0.431	3.97e-24		Dsn1	8.34e-15	-0.13637	0.034	0.202	1.64e-10
Impad1	2.05e-28	-0.15298	0.04	0.308	4.02e-24		Cpox	8.6e-15	-0.39609	0.575	0.74	1.69e-10
Mesd	2.09e-28	-0.15463	0.093	0.399	4.11e-24		Serinc3	8.7e-15	-0.37426	0.317	0.566	1.71e-10
Spire1	2.19e-28	-0.18769	0.218	0.599	4.31e-24		Hist1h1e	8.82e-15	-0.38026	0.207	0.469	1.74e-10
Clspn	2.2e-28	-0.35848	0.283	0.66	4.33e-24		Arl6ip1	9.15e-15	-0.27836	0.173	0.427	1.8e-10
Usp7	2.32e-28	-0.30221	0.319	0.691	4.56e-24		Kdelr2	9.18e-15	-0.09842	0.133	0.385	1.81e-10
Prpf39	2.47e-28	-0.11018	0.108	0.428	4.86e-24		Tmc8	9.64e-15	-0.11281	0.004	0.132	1.9e-10
Fam133b	2.57e-28	-0.12285	0.186	0.55	5.06e-24		Akap11	9.72e-15	-0.04135	0.036	0.206	1.91e-10
Mia3	2.74e-28	-0.20317	0.023	0.271	5.39e-24		Ncbp3	9.75e-15	-0.05258	0.095	0.318	1.92e-10
Arl4a	2.77e-28	-0.28252	0.235	0.619	5.44e-24		Kdm3b	9.77e-15	-0.08217	0.04	0.216	1.92e-10
Zfp871	2.78e-28	-0.14059	0.049	0.323	5.47e-24		Gse1	9.85e-15	-0.0165	0.118	0.357	1.94e-10
Mlec	2.91e-28	-0.21038	0.108	0.427	5.72e-24		Odf2	1.03e-14	-0.11892	0.114	0.348	2.02e-10
Ncor1	2.91e-28	-0.36181	0.302	0.677	5.73e-24		Hist1h4d	1.03e-14	-0.24139	0.123	0.357	2.03e-10
Slc39a8	3.01e-28	-0.1431	0.066	0.354	5.91e-24		Gpx4	1.04e-14	-0.3347	0.693	0.824	2.04e-10
Fuca1	3.03e-28	-0.2109	0.095	0.408	5.96e-24		Rdx	1.04e-14	-0.27843	0.275	0.559	2.05e-10
Oxa1l	3.07e-28	-0.12447	0.114	0.441	6.04e-24		Itsn1	1.07e-14	-0.10264	0.017	0.165	2.1e-10
Rbm25	3.12e-28	-0.41262	0.397	0.735	6.14e-24		Cdadc1	1.13e-14	-0.06828	0.059	0.253	2.22e-10
Tnrc6c	3.42e-28	-0.22911	0.127	0.459	6.72e-24		Brms1l	1.16e-14	-0.15114	0.038	0.209	2.28e-10
Pim1	3.79e-28	-0.21697	0.211	0.582	7.45e-24		Arhgap17	1.2e-14	-0.04129	0.066	0.267	2.36e-10
Mia2	3.79e-28	-0.20766	0.15	0.502	7.46e-24		Mcm3	1.21e-14	-0.36957	0.402	0.657	2.37e-10
Slc38a1	3.97e-28	-0.18371	0.085	0.385	7.81e-24		Zgrf1	1.22e-14	-0.04937	0.025	0.183	2.4e-10
Nup155	3.98e-28	-0.11976	0.057	0.338	7.83e-24		Tmed7	1.23e-14	-0.18691	0.07	0.271	2.43e-10
Ssr2	4.04e-28	-0.1461	0.216	0.588	7.95e-24		Cep192	1.31e-14	-0.08221	0.078	0.29	2.57e-10
Mbtps1	4.13e-28	-0.07267	0.072	0.366	8.12e-24		Rb1cc1	1.35e-14	-0.03701	0.097	0.32	2.66e-10
Rpn1	4.49e-28	-0.09399	0.167	0.533	8.83e-24		Txndc15	1.38e-14	-0.11797	0.042	0.218	2.71e-10
Hist1h3e	4.65e-28	-0.16931	0.044	0.311	9.14e-24		Hinfp	1.38e-14	-0.09449	0.019	0.167	2.71e-10
Smg5	4.9e-28	-0.12713	0.08	0.385	9.63e-24		Hmbs	1.41e-14	-0.51005	0.59	0.752	2.77e-10
Slc48a1	5.24e-28	-0.15828	0.152	0.5	1.03e-23		Tor1aip1	1.41e-14	0.009677	0.072	0.274	2.78e-10
Xpo4	5.6e-28	-0.19748	0.097	0.407	1.1e-23		Rbm4b	1.42e-14	-0.03324	0.038	0.209	2.8e-10
Bach1	5.63e-28	-0.20804	0.051	0.322	1.11e-23		Tgm2	1.42e-14	-0.0968	0.038	0.209	2.8e-10
Cnpy2	5.66e-28	-0.16406	0.169	0.533	1.11e-23		Ddias	1.44e-14	-0.07404	0.038	0.209	2.83e-10
Ncln	5.76e-28	-0.11515	0.07	0.362	1.13e-23		Ggnbp2	1.44e-14	-0.18507	0.207	0.473	2.83e-10
Epb41	5.78e-28	-0.28696	0.224	0.595	1.14e-23		Ensa	1.5e-14	-0.11497	0.118	0.348	2.96e-10
Ebp	6.11e-28	-0.1112	0.104	0.424	1.2e-23		Erg28	1.53e-14	-0.0927	0.129	0.374	3e-10
Taf3	6.17e-28	-0.23481	0.095	0.401	1.21e-23		Itm2b	1.6e-14	-0.33093	0.268	0.548	3.14e-10
Cers2	6.46e-28	-0.16642	0.167	0.525	1.27e-23		Rbbp6	1.65e-14	-0.28677	0.161	0.418	3.25e-10
Frrs1	6.57e-28	-0.19004	0.032	0.286	1.29e-23		Fbxw2	1.69e-14	-0.12077	0.167	0.42	3.32e-10
Tor1aip1	6.69e-28	-0.09213	0.072	0.358	1.32e-23		Sema4b	1.76e-14	-0.08707	0.006	0.135	3.45e-10
Diaph3	6.7e-28	-0.09928	0.112	0.433	1.32e-23		Syvn1	1.76e-14	-0.06659	0.019	0.167	3.46e-10
R3hdm4	7.1e-28	-0.27796	0.152	0.496	1.4e-23		Ergic2	1.79e-14	-0.05001	0.15	0.406	3.52e-10
Mgea5	7.18e-28	-0.18118	0.108	0.426	1.41e-23		Med15	1.81e-14	-0.12287	0.053	0.237	3.56e-10
Rbm33	7.22e-28	-0.08568	0.101	0.418	1.42e-23		Prpf8	1.85e-14	-0.095	0.167	0.432	3.64e-10
Ext2	7.53e-28	-0.23557	0.038	0.299	1.48e-23		Pms2	1.86e-14	0.000366	0.063	0.26	3.65e-10
Ube2o	7.67e-28	-0.18165	0.057	0.331	1.51e-23		Agpat3	1.91e-14	-0.11982	0.061	0.251	3.76e-10
Prkdc	7.77e-28	-0.11629	0.025	0.275	1.53e-23		Zfand2b	2e-14	-0.14201	0.118	0.355	3.92e-10
Eif4ebp2	8.7e-28	-0.29264	0.175	0.538	1.71e-23		Comt	2e-14	-0.27799	0.275	0.545	3.93e-10
Srsf3	8.82e-28	0.449193	0.852	0.851	1.73e-23		Dnm2	2.03e-14	-0.0159	0.127	0.376	4e-10
Cdk8	9.36e-28	-0.22287	0.112	0.427	1.84e-23		Arhgef40	2.04e-14	-0.10838	0.042	0.216	4.01e-10
Usp9x	9.88e-28	-0.06374	0.178	0.547	1.94e-23		Colgalt1	2.05e-14	-0.12728	0.055	0.241	4.03e-10
2021-03-08	9.99e-28	-0.21707	0.095	0.401	1.96e-23		Mydgf	2.11e-14	-0.20429	0.161	0.432	4.14e-10
Uggt1	1.01e-27	-0.10439	0.034	0.291	1.99e-23		Pcyt1b	2.13e-14	-0.03579	0.042	0.218	4.19e-10
Map2k2	1.04e-27	-0.33208	0.307	0.676	2.04e-23		Stt3a	2.14e-14	0.042565	0.087	0.306	4.21e-10
BC004004	1.09e-27	-0.11008	0.087	0.397	2.15e-23		Cdk2	2.14e-14	-0.10658	0.106	0.332	4.21e-10
Pcf11	1.13e-27	-0.15669	0.11	0.426	2.22e-23		Sun2	2.18e-14	-0.08238	0.015	0.155	4.29e-10
Polg	1.16e-27	-0.08184	0.055	0.326	2.28e-23		Gid8	2.21e-14	-0.28111	0.175	0.429	4.36e-10
Esyt1	1.16e-27	-0.08206	0.055	0.33	2.29e-23		Suco	2.22e-14	-0.03002	0.025	0.181	4.36e-10
Scly	1.19e-27	-0.24938	0.108	0.432	2.34e-23		Ttyh3	2.23e-14	-0.04966	0.025	0.181	4.39e-10
Lonp1	1.28e-27	-0.18913	0.199	0.558	2.52e-23		Mtfr1	2.3e-14	-0.27086	0.188	0.448	4.53e-10
Rpl36al	1.42e-27	0.475787	0.81	0.847	2.8e-23		Zdhhc14	2.31e-14	-0.0085	0.032	0.195	4.54e-10
Jade1	1.45e-27	-0.13948	0.072	0.363	2.86e-23		Uvssa	2.31e-14	-0.06659	0.015	0.155	4.55e-10
Ddx3y	1.48e-27	-0.12398	0.116	0.445	2.91e-23		Wdr90	2.36e-14	-0.10207	0.017	0.16	4.64e-10
Gclc	1.49e-27	-0.31016	0.222	0.596	2.92e-23		Gm20186	2.47e-14	-0.091	0.019	0.165	4.85e-10
Galnt10	1.68e-27	-0.16439	0.013	0.242	3.31e-23		Ccdc47	2.53e-14	-0.09468	0.07	0.269	4.98e-10
Gga2	1.69e-27	-0.12152	0.101	0.414	3.32e-23		Cebpg	2.54e-14	-0.07194	0.112	0.346	4.99e-10
Ubxn4	1.69e-27	-0.27592	0.237	0.616	3.33e-23		Psme4	2.65e-14	0.024678	0.093	0.313	5.21e-10
N4bp2	1.7e-27	-0.06773	0.063	0.347	3.35e-23		Xpo4	2.7e-14	-0.14614	0.097	0.316	5.31e-10
Atg16l1	1.71e-27	-0.0818	0.032	0.285	3.37e-23		Zdhhc5	2.76e-14	-0.06888	0.042	0.216	5.44e-10
Aldh1a7	2.08e-27	-0.25588	0.042	0.303	4.1e-23		Setd5	2.83e-14	0.019567	0.091	0.306	5.56e-10
Ints7	2.13e-27	-0.18943	0.095	0.401	4.18e-23		Ginm1	2.86e-14	-0.0839	0.053	0.237	5.63e-10
Eftud2	2.17e-27	-0.14455	0.218	0.587	4.26e-23		Naprt	2.95e-14	-0.12938	0.013	0.148	5.8e-10
Cmip	2.24e-27	-0.14026	0.097	0.408	4.41e-23		Rad23a	2.97e-14	-0.37209	0.307	0.566	5.84e-10
Trpm7	2.25e-27	-0.10295	0.085	0.384	4.43e-23		H2-D1	3.15e-14	-0.39643	0.446	0.666	6.19e-10
Dnajc25	2.28e-27	-0.08712	0.027	0.275	4.49e-23		Chmp1b	3.26e-14	-0.09664	0.057	0.246	6.41e-10
Ube3c	2.32e-27	-0.22217	0.057	0.331	4.56e-23		Whamm	3.31e-14	-0.06253	0.023	0.174	6.52e-10
Brpf3	2.35e-27	-0.25939	0.04	0.297	4.62e-23		Isca1	3.32e-14	-0.17216	0.209	0.464	6.53e-10
Rc3h2	2.35e-27	-0.03699	0.051	0.322	4.62e-23		Fbxo8	3.33e-14	-0.05953	0.068	0.267	6.55e-10
Atg4d	2.35e-27	-0.21779	0.072	0.364	4.62e-23		Retreg3	3.49e-14	-0.06732	0.017	0.16	6.86e-10
Rps15a	2.37e-27	0.233426	0.968	0.975	4.66e-23		Cdc45	3.53e-14	-0.12329	0.135	0.374	6.94e-10
Ints1	2.39e-27	-0.0844	0.087	0.387	4.7e-23		Foxm1	3.7e-14	-0.01503	0.034	0.197	7.29e-10
Ttc7	2.41e-27	-0.12624	0.082	0.38	4.74e-23		Phip	3.92e-14	-0.09862	0.135	0.376	7.71e-10
Drosha	2.71e-27	-0.1467	0.099	0.41	5.33e-23		Hist1h2ak	3.94e-14	-0.14539	0.015	0.153	7.74e-10
Rev3l	2.75e-27	-0.14763	0.032	0.282	5.41e-23		Sidt2	3.99e-14	-0.07054	0.036	0.202	7.85e-10
Gabpb2	2.89e-27	-0.15624	0.14	0.473	5.69e-23		Cpd	4.07e-14	-0.06636	0.112	0.343	8.01e-10
Larp4b	2.93e-27	-0.22159	0.224	0.597	5.76e-23		Cdk16	4.12e-14	-0.05275	0.087	0.299	8.11e-10
Gon4l	3.04e-27	-0.1437	0.104	0.417	5.98e-23		Dnajc3	4.15e-14	-0.06662	0.087	0.299	8.15e-10
Gtpbp1	3.06e-27	-0.14912	0.091	0.392	6.02e-23		Wipi1	4.27e-14	-0.16444	0.108	0.329	8.41e-10
Ier3	3.09e-27	-0.08989	0.021	0.263	6.08e-23		Senp1	4.28e-14	0.028489	0.099	0.327	8.42e-10
Eif2s2	3.12e-27	0.583234	0.753	0.781	6.14e-23		Tom1l1	4.31e-14	-0.1125	0.068	0.26	8.48e-10
CAAA0111	3.16e-27	-0.14189	0.078	0.373	6.21e-23		M6pr	4.35e-14	-0.02867	0.15	0.408	8.56e-10
Usp15	3.19e-27	-0.27712	0.294	0.651	6.27e-23		C330027C	4.35e-14	-0.12489	0.095	0.311	8.56e-10
4930523C	3.2e-27	-0.17246	0.101	0.404	6.29e-23		Lyz2	4.49e-14	0.793388	0.209	0.046	8.83e-10
Tm7sf3	3.3e-27	-0.06547	0.116	0.439	6.5e-23		Clk3	4.54e-14	-0.14772	0.097	0.316	8.92e-10
Bclaf1	3.42e-27	-0.34678	0.362	0.703	6.73e-23		Plagl2	4.54e-14	-0.01634	0.044	0.22	8.94e-10
Mtss1	3.76e-27	-0.13214	0.11	0.43	7.4e-23		Dcaf6	4.56e-14	-0.00138	0.03	0.188	8.98e-10
Usf2	3.83e-27	-0.1554	0.195	0.554	7.53e-23		Ifitm1	4.57e-14	0.718089	0.146	0.009	8.99e-10
Nup153	3.91e-27	-0.09165	0.074	0.366	7.69e-23		Mis18bp1	4.59e-14	-0.07482	0.104	0.325	9.02e-10
Foxo3	4.08e-27	-0.15763	0.11	0.418	8.02e-23		Safb2	4.69e-14	-0.09346	0.148	0.394	9.23e-10
Tmem128	4.5e-27	-0.08219	0.099	0.411	8.84e-23		Hist1h4h	4.75e-14	-0.08085	0.068	0.265	9.33e-10
Hist1h1a	4.51e-27	-0.18776	0.101	0.414	8.87e-23		Rbm6	4.81e-14	-0.10358	0.135	0.376	9.46e-10
Bag6	4.64e-27	-0.11831	0.156	0.508	9.13e-23		Gm15892	4.9e-14	-0.10551	0.004	0.125	9.64e-10
Ell2	4.79e-27	-0.13054	0.106	0.421	9.43e-23		Cep164	4.93e-14	-0.11764	0.025	0.176	9.69e-10
Prpf38b	4.88e-27	-0.26896	0.233	0.597	9.6e-23		Susd6	4.98e-14	-0.0102	0.03	0.188	9.8e-10
Man1a2	4.96e-27	-0.1081	0.089	0.393	9.75e-23		Pacs2	4.99e-14	-0.12354	0.057	0.239	9.81e-10
Mapk1ip1l	5.68e-27	-0.12035	0.148	0.487	1.12e-22		Nrd1	5.04e-14	-0.07178	0.142	0.394	9.92e-10
Relb	5.93e-27	-0.14292	0.006	0.227	1.17e-22		Dennd4a	5.14e-14	0.009866	0.11	0.343	1.01e-09
Cep164	6.56e-27	-0.22688	0.025	0.265	1.29e-22		Clca3a1	5.17e-14	-0.06328	0.017	0.158	1.02e-09
Dnm2	6.76e-27	-0.11514	0.127	0.458	1.33e-22		Magt1	5.21e-14	-0.04268	0.093	0.309	1.03e-09
Ssr3	6.79e-27	-0.13629	0.148	0.494	1.34e-22		Dhcr24	5.26e-14	-0.07262	0.019	0.162	1.04e-09
Ccne1	7.79e-27	-0.26779	0.249	0.622	1.53e-22		Pdia2	5.3e-14	-0.07457	0.008	0.137	1.04e-09
Flna	7.98e-27	-0.08123	0.042	0.305	1.57e-22		Pigt	5.33e-14	0.001583	0.074	0.276	1.05e-09
Heatr5a	8.36e-27	-0.16045	0.072	0.352	1.64e-22		Mir142hg	5.34e-14	-0.07462	0.008	0.137	1.05e-09
Zfp292	8.36e-27	-0.14763	0.074	0.358	1.64e-22		Hacd3	5.45e-14	-0.06045	0.034	0.195	1.07e-09
Lpin2	8.6e-27	-0.17186	0.142	0.467	1.69e-22		Kmt5c	5.48e-14	-0.06621	0.08	0.283	1.08e-09
Phrf1	8.65e-27	-0.20899	0.097	0.398	1.7e-22		Naca	5.48e-14	0.264042	0.928	0.893	1.08e-09
Nrf1	8.87e-27	-0.17144	0.11	0.418	1.74e-22		Son	5.55e-14	-0.37387	0.3	0.58	1.09e-09
Mettl6	9.04e-27	-0.16898	0.08	0.369	1.78e-22		Cenpk	5.56e-14	-0.21304	0.222	0.487	1.09e-09
Ppp1r37	1.13e-26	-0.17301	0.04	0.295	2.22e-22		Rc3h1	5.66e-14	-0.06608	0.057	0.241	1.11e-09
Slc25a5	1.14e-26	0.472779	0.795	0.827	2.23e-22		Rccd1	5.98e-14	-0.08004	0.019	0.162	1.18e-09
Dpy19l1	1.15e-26	-0.07595	0.091	0.393	2.27e-22		Gclc	6.01e-14	-0.25477	0.222	0.49	1.18e-09
Tmbim1	1.21e-26	-0.17892	0.013	0.239	2.37e-22		Gm47283	6.03e-14	-0.30267	0.228	0.492	1.19e-09
Tab2	1.21e-26	-0.14879	0.11	0.418	2.38e-22		Crip2	6.04e-14	-0.22102	0.222	0.497	1.19e-09
Jak2	1.25e-26	-0.14215	0.055	0.326	2.45e-22		Mfhas1	6.11e-14	-0.16411	0.034	0.193	1.2e-09
P4hb	1.27e-26	-0.19495	0.161	0.508	2.49e-22		Yipf6	6.17e-14	-0.0727	0.059	0.246	1.21e-09
Tapt1	1.41e-26	-0.18849	0.066	0.34	2.77e-22		Bpgm	6.29e-14	-0.24204	0.049	0.223	1.24e-09
Tmem147	1.56e-26	-0.29143	0.26	0.617	3.08e-22		Ache	6.36e-14	-0.11011	0.019	0.16	1.25e-09
Zgrf1	1.57e-26	-0.15132	0.025	0.265	3.08e-22		Dek	6.39e-14	-0.42898	0.645	0.752	1.26e-09
Gatad2a	1.61e-26	-0.1731	0.186	0.546	3.16e-22		Smpd1	6.47e-14	-0.09349	0.023	0.172	1.27e-09
Ucp2	1.65e-26	-0.43806	0.469	0.762	3.24e-22		Vim	6.52e-14	0.564135	0.197	0.035	1.28e-09
Mfn1	1.75e-26	-0.1175	0.066	0.343	3.45e-22		Carm1	6.52e-14	-0.07375	0.123	0.355	1.28e-09
Acer3	1.98e-26	-0.17137	0.027	0.266	3.89e-22		Ing2	6.56e-14	-0.02677	0.114	0.341	1.29e-09
Npc2	2.22e-26	-0.12453	0.192	0.549	4.36e-22		Pip5k1a	6.65e-14	-0.12841	0.085	0.29	1.31e-09
Upf1	2.23e-26	-0.12892	0.171	0.521	4.38e-22		Coq10b	6.71e-14	-0.05676	0.104	0.327	1.32e-09
Slc30a5	2.23e-26	-0.10719	0.053	0.32	4.38e-22		Sqle	7.11e-14	-0.14036	0.042	0.211	1.4e-09
Wdr81	2.26e-26	-0.13242	0.036	0.286	4.44e-22		Cdk8	7.2e-14	-0.1488	0.112	0.334	1.42e-09
Rpl22	2.26e-26	0.294253	0.945	0.938	4.44e-22		Azin1	7.46e-14	-0.08433	0.199	0.471	1.47e-09
Rnf213	2.32e-26	-0.17434	0.061	0.335	4.57e-22		Zfyve26	7.47e-14	-0.13795	0.019	0.16	1.47e-09
Brd3	2.52e-26	-0.16785	0.159	0.5	4.95e-22		2021-03-02	7.49e-14	-0.14727	0.152	0.401	1.47e-09
Poldip3	2.72e-26	-0.15647	0.146	0.479	5.35e-22		Xpnpep1	7.66e-14	-0.26078	0.201	0.459	1.51e-09
Jarid2	2.74e-26	-0.14586	0.044	0.302	5.39e-22		Rnf10	7.74e-14	-0.22486	0.235	0.503	1.52e-09
Xk	2.77e-26	-0.21108	0.061	0.33	5.45e-22		Tsc22d2	7.92e-14	-0.08991	0.074	0.269	1.56e-09
Fnip1	2.83e-26	-0.19573	0.021	0.254	5.57e-22		Pet100	7.93e-14	-0.13004	0.135	0.374	1.56e-09
Ckap2	2.86e-26	-0.1911	0.068	0.347	5.63e-22		Nrf1	8.37e-14	-0.20086	0.11	0.327	1.65e-09
Golph3	2.9e-26	-0.1956	0.156	0.494	5.71e-22		Dtx3	8.77e-14	-0.09459	0.04	0.206	1.72e-09
Anapc2	3.13e-26	-0.06167	0.082	0.369	6.16e-22		Slbp	8.79e-14	-0.39021	0.463	0.691	1.73e-09
Isca1	3.14e-26	-0.20419	0.209	0.566	6.18e-22		Alad	9.12e-14	-0.45056	0.459	0.673	1.79e-09
Gcc2	3.24e-26	-0.20925	0.032	0.275	6.38e-22		Fbxo33	9.2e-14	-0.064	0.068	0.26	1.81e-09
Itch	3.31e-26	-0.02938	0.078	0.369	6.5e-22		Hspe1	9.41e-14	0.293021	0.907	0.905	1.85e-09
Iqgap3	3.48e-26	-0.15136	0.017	0.242	6.85e-22		Kif18a	9.41e-14	0.055885	0.085	0.292	1.85e-09
Vcpip1	3.49e-26	-0.26175	0.068	0.342	6.86e-22		Pim1	9.55e-14	-0.25611	0.211	0.464	1.88e-09
Ttll12	3.71e-26	-0.21484	0.203	0.567	7.29e-22		Narf	1e-13	-0.22093	0.161	0.411	1.97e-09
Ccnl2	3.83e-26	-0.13787	0.152	0.486	7.53e-22		Mt1	1e-13	0.540605	0.717	0.624	1.97e-09
Mafg	4.15e-26	-0.10697	0.116	0.428	8.16e-22		Ebp	1.04e-13	-0.1959	0.104	0.32	2.05e-09
Zcchc11	4.28e-26	-0.19342	0.095	0.396	8.43e-22		Dnajc1	1.04e-13	-0.04748	0.015	0.151	2.05e-09
Rpa2	4.61e-26	-0.27192	0.288	0.655	9.07e-22		Anapc2	1.05e-13	-0.04986	0.082	0.283	2.07e-09
Pip5k1a	4.66e-26	-0.14311	0.085	0.372	9.17e-22		mt-Nd1	1.09e-13	-0.76183	0.427	0.61	2.14e-09
Clk4	4.69e-26	-0.12587	0.055	0.318	9.22e-22		Rhno1	1.1e-13	-0.05515	0.127	0.36	2.16e-09
Zeb1	4.75e-26	-0.10417	0.04	0.292	9.33e-22		Rev1	1.11e-13	-0.06539	0.076	0.276	2.18e-09
Qars	4.88e-26	-0.1818	0.188	0.545	9.6e-22		Yipf4	1.13e-13	-0.12137	0.108	0.327	2.21e-09
Fam193b	4.9e-26	-0.14848	0.021	0.252	9.65e-22		Marf1	1.13e-13	-0.06849	0.055	0.234	2.22e-09
Cntrl	5.12e-26	-0.02798	0.099	0.403	1.01e-21		Mettl6	1.14e-13	-0.12084	0.08	0.281	2.23e-09
Gse1	5.22e-26	-0.11828	0.118	0.427	1.03e-21		Pidd1	1.22e-13	-0.04103	0.032	0.188	2.4e-09
Stradb	5.38e-26	-0.21359	0.057	0.317	1.06e-21		Arhgdib	1.22e-13	0.644383	0.315	0.118	2.41e-09
Exosc10	6.07e-26	-0.11436	0.11	0.423	1.19e-21		Sgpp1	1.22e-13	-0.01746	0.072	0.267	2.41e-09
Sec14l2	6.3e-26	-0.21153	0.106	0.408	1.24e-21		Fbxo5	1.25e-13	-0.22325	0.152	0.392	2.46e-09
Ampd3	6.47e-26	-0.12994	0.089	0.378	1.27e-21		Fuca2	1.25e-13	-0.12706	0.042	0.209	2.46e-09
Tsc2	6.5e-26	-0.13458	0.059	0.325	1.28e-21		Tomm5	1.26e-13	0.620472	0.641	0.561	2.47e-09
Cdkn3	6.68e-26	-0.12891	0.116	0.42	1.31e-21		Degs1	1.27e-13	-0.01373	0.078	0.281	2.5e-09
Gpx1	7.27e-26	-0.34427	0.846	0.932	1.43e-21		Tubgcp6	1.27e-13	-0.08824	0.008	0.132	2.51e-09
Cda	7.3e-26	0.397111	0.178	0.02	1.44e-21		Tor1aip2	1.28e-13	-0.09655	0.108	0.327	2.53e-09
Mtf1	7.41e-26	-0.08895	0.099	0.4	1.46e-21		Hsp90b1	1.34e-13	-0.10189	0.224	0.499	2.63e-09
Dido1	7.45e-26	-0.18857	0.07	0.34	1.47e-21		Dnaja4	1.34e-13	-0.04582	0.061	0.248	2.63e-09
Yme1l1	7.96e-26	-0.08938	0.161	0.496	1.56e-21		Ptbp2	1.36e-13	-0.10259	0.015	0.148	2.67e-09
Med12	8.5e-26	-0.13675	0.04	0.289	1.67e-21		Ubn2	1.36e-13	-0.14553	0.108	0.323	2.68e-09
Comt	8.62e-26	-0.2013	0.275	0.644	1.7e-21		Tmem64	1.43e-13	-0.0766	0.068	0.255	2.81e-09
Hbb-bs	8.64e-26	-0.8928	0.918	0.957	1.7e-21		Stx2	1.44e-13	-0.10062	0.154	0.392	2.83e-09
Rbm5	8.8e-26	-0.14929	0.146	0.474	1.73e-21		Cdipt	1.44e-13	-0.04389	0.059	0.244	2.83e-09
Cxxc1	9e-26	-0.14093	0.125	0.44	1.77e-21		Fam13b	1.45e-13	-0.02431	0.036	0.195	2.85e-09
Sgms1	9.07e-26	-0.16389	0.017	0.241	1.78e-21		Asb6	1.48e-13	-0.14798	0.059	0.241	2.91e-09
Blm	9.76e-26	-0.14715	0.156	0.493	1.92e-21		Ypel3	1.48e-13	-0.0804	0.036	0.195	2.91e-09
Cic	9.87e-26	-0.11293	0.074	0.35	1.94e-21		Abcc5	1.48e-13	-0.09011	0.027	0.179	2.92e-09
Ikzf5	1.08e-25	-0.09286	0.059	0.32	2.12e-21		Mob2	1.51e-13	-0.16041	0.101	0.318	2.96e-09
Runx1	1.08e-25	-0.03679	0.063	0.333	2.12e-21		Fcho2	1.53e-13	0.034032	0.036	0.197	3.01e-09
Dgcr8	1.1e-25	-0.08683	0.042	0.297	2.16e-21		Gon4l	1.54e-13	-0.05616	0.104	0.325	3.04e-09
Lman2	1.12e-25	-0.17909	0.224	0.594	2.21e-21		Rnf31	1.59e-13	-0.08196	0.027	0.176	3.14e-09
Raf1	1.15e-25	-0.12809	0.085	0.369	2.25e-21		Atp13a1	1.66e-13	-0.05489	0.032	0.186	3.26e-09
Mxd1	1.17e-25	-0.09794	0.055	0.32	2.3e-21		Brd2	1.67e-13	-0.28787	0.209	0.466	3.29e-09
Slc25a39	1.18e-25	-0.22252	0.186	0.535	2.32e-21		Aars	1.68e-13	-0.12767	0.186	0.443	3.31e-09
Ncbp3	1.19e-25	-0.11101	0.095	0.39	2.34e-21		Dna2	1.7e-13	-0.18355	0.087	0.292	3.34e-09
Neurl3	1.22e-25	-0.1662	0.006	0.217	2.4e-21		Pigk	1.7e-13	-0.05731	0.061	0.248	3.34e-09
Tmem214	1.24e-25	-0.17122	0.03	0.266	2.44e-21		Haus2	1.71e-13	-0.08714	0.076	0.271	3.37e-09
Nup188	1.26e-25	-0.10748	0.087	0.38	2.48e-21		Mpv17l2	1.72e-13	-0.07957	0.118	0.346	3.39e-09
Mgat4b	1.35e-25	-0.14136	0.095	0.384	2.65e-21		Hist1h4i	1.74e-13	-0.28788	0.182	0.429	3.42e-09
Ndufb9	1.37e-25	-0.38987	0.562	0.791	2.69e-21		Dscc1	1.8e-13	-0.15651	0.112	0.336	3.55e-09
Nufip2	1.37e-25	-0.19458	0.104	0.407	2.7e-21		Wbp2	1.88e-13	-0.16339	0.118	0.341	3.7e-09
Scarb2	1.37e-25	-0.14848	0.03	0.265	2.7e-21		Tmem127	1.93e-13	-0.1004	0.023	0.167	3.8e-09
Pdzk1ip1	1.4e-25	-0.18679	0.021	0.245	2.75e-21		Tfe3	1.95e-13	-0.07219	0.044	0.211	3.84e-09
Josd1	1.43e-25	-0.06559	0.125	0.437	2.82e-21		Mesd	1.96e-13	-0.12591	0.093	0.299	3.86e-09
Brpf1	1.45e-25	-0.23211	0.044	0.292	2.86e-21		Tmco1	1.97e-13	-0.07714	0.175	0.434	3.87e-09
Dnajc10	1.47e-25	-0.02492	0.074	0.352	2.9e-21		Phf20l1	1.98e-13	-0.12276	0.137	0.374	3.9e-09
Tns1	1.49e-25	-0.12354	0.068	0.343	2.93e-21		Kif20b	2.05e-13	-0.0785	0.116	0.341	4.03e-09
Epdr1	1.53e-25	-0.10454	0.082	0.37	3.01e-21		Fam193b	2.07e-13	-0.04898	0.021	0.162	4.07e-09
Hmgb1	1.53e-25	0.307525	0.926	0.917	3.01e-21		Nr1h2	2.1e-13	-0.11006	0.112	0.329	4.14e-09
Dnajc1	1.57e-25	-0.19539	0.015	0.236	3.09e-21		Atg16l1	2.13e-13	0.019801	0.032	0.186	4.18e-09
Chtf18	1.59e-25	-0.09579	0.061	0.329	3.12e-21		Terf1	2.17e-13	-0.10109	0.11	0.334	4.28e-09
Haus5	1.65e-25	-0.17549	0.066	0.335	3.24e-21		Efcab14	2.2e-13	0.049164	0.042	0.209	4.33e-09
Akap11	1.66e-25	-0.20164	0.036	0.277	3.27e-21		Get4	2.27e-13	-0.10228	0.161	0.413	4.46e-09
Srrt	1.76e-25	-0.31985	0.313	0.67	3.46e-21		Melk	2.27e-13	-0.14877	0.074	0.267	4.47e-09
Zbtb43	1.77e-25	-0.11393	0.021	0.249	3.48e-21		Slc30a5	2.28e-13	-0.02822	0.053	0.23	4.49e-09
Bckdk	1.8e-25	-0.07731	0.146	0.475	3.54e-21		Stx17	2.32e-13	-0.09765	0.078	0.274	4.56e-09
Tpm1	1.81e-25	-0.29374	0.275	0.63	3.56e-21		mt-Co2	2.33e-13	-0.77122	0.63	0.717	4.58e-09
Mms22l	1.86e-25	-0.11933	0.108	0.414	3.65e-21		Zeb1	2.34e-13	0.035287	0.04	0.204	4.6e-09
Calu	1.86e-25	-0.13853	0.036	0.278	3.65e-21		Lrrc8c	2.34e-13	0.003721	0.074	0.269	4.61e-09
Qrich1	1.99e-25	-0.08519	0.106	0.407	3.91e-21		Atl3	2.36e-13	-0.03692	0.061	0.244	4.65e-09
Mast2	2.06e-25	-0.19091	0.034	0.269	4.05e-21		Eaf1	2.39e-13	-0.08553	0.055	0.23	4.69e-09
Pttg1ip	2.07e-25	-0.10187	0.051	0.306	4.07e-21		Slu7	2.51e-13	-0.19696	0.101	0.313	4.93e-09
Mxi1	2.07e-25	-0.16611	0.104	0.401	4.07e-21		Trim24	2.54e-13	-0.05313	0.047	0.213	5e-09
Mpst	2.39e-25	-0.23942	0.171	0.509	4.7e-21		Atg2a	2.59e-13	-0.10119	0.049	0.218	5.1e-09
Selenoi	2.39e-25	-0.14201	0.04	0.286	4.71e-21		Popdc2	2.59e-13	-0.05283	0.013	0.142	5.1e-09
Cisd2	2.48e-25	-0.21222	0.182	0.533	4.87e-21		Tmem56	2.61e-13	-0.21347	0.15	0.39	5.14e-09
Dym	2.72e-25	-0.12464	0.106	0.404	5.35e-21		mt-Nd4	2.65e-13	-0.77814	0.459	0.617	5.22e-09
Cep76	2.75e-25	-0.11785	0.093	0.385	5.42e-21		Mcm7	2.72e-13	-0.43216	0.469	0.689	5.35e-09
Gnpat	2.94e-25	-0.13606	0.087	0.371	5.79e-21		Mcm9	2.72e-13	-0.07833	0.015	0.146	5.35e-09
Clpb	2.99e-25	-0.09646	0.038	0.283	5.88e-21		Cd81	2.78e-13	-0.21451	0.19	0.455	5.47e-09
Samd14	3.17e-25	-0.16939	0.188	0.538	6.23e-21		Lamp1	2.8e-13	-0.18642	0.222	0.497	5.5e-09
Atad2b	3.17e-25	-0.0552	0.14	0.465	6.24e-21		G2e3	2.98e-13	-0.07006	0.078	0.274	5.85e-09
Atxn7l1	3.22e-25	-0.19358	0.038	0.278	6.33e-21		Nsd3	3.03e-13	-0.06561	0.165	0.418	5.97e-09
Dhx38	3.3e-25	-0.02788	0.123	0.437	6.49e-21		Dot1l	3.08e-13	-0.06643	0.112	0.332	6.05e-09
Zfr	3.41e-25	-0.1332	0.133	0.457	6.71e-21		Ssr3	3.13e-13	-0.04767	0.148	0.394	6.16e-09
Sec11a	3.43e-25	-0.12446	0.205	0.57	6.74e-21		Dnase1l1	3.15e-13	-0.08233	0.008	0.13	6.2e-09
Pip4k2c	3.46e-25	-0.1582	0.089	0.377	6.8e-21		Gen1	3.19e-13	-0.08722	0.053	0.223	6.27e-09
Mtr	3.49e-25	-0.16427	0.051	0.306	6.86e-21		Tlcd1	3.3e-13	-0.06443	0.042	0.206	6.48e-09
Zfp950	3.55e-25	-0.15608	0.034	0.27	6.98e-21		Kdelr1	3.35e-13	-0.20086	0.095	0.302	6.59e-09
Clcc1	3.57e-25	-0.12084	0.023	0.249	7.02e-21		Gch1	3.42e-13	-0.01022	0.051	0.223	6.73e-09
Yipf6	3.6e-25	-0.11525	0.059	0.322	7.07e-21		Zfp68	3.45e-13	-0.04763	0.042	0.206	6.79e-09
Smox	3.61e-25	-0.12556	0.049	0.303	7.1e-21		E2f3	3.46e-13	-0.05628	0.074	0.267	6.8e-09
Paxbp1	3.63e-25	-0.04226	0.114	0.419	7.13e-21		Topors	3.6e-13	0.003148	0.104	0.323	7.09e-09
Wdr91	3.74e-25	-0.09178	0.025	0.254	7.36e-21		Agfg1	3.69e-13	-0.13027	0.133	0.362	7.25e-09
Hmgcr	3.78e-25	0.038732	0.04	0.284	7.44e-21		Emc1	3.72e-13	-0.14998	0.03	0.176	7.31e-09
Micall2	3.84e-25	-0.14699	0.034	0.271	7.55e-21		Ccndbp1	3.73e-13	-0.13389	0.097	0.311	7.33e-09
Slc25a36	4.91e-25	-0.13771	0.04	0.284	9.67e-21		Plek2	3.81e-13	-0.16286	0.093	0.297	7.5e-09
Racgap1	4.95e-25	-0.16871	0.148	0.475	9.73e-21		Zfpm1	3.86e-13	-0.41792	0.391	0.626	7.59e-09
Upf2	5.18e-25	-0.10043	0.087	0.372	1.02e-20		Exo1	3.88e-13	-0.15139	0.072	0.262	7.63e-09
Tmem64	5.29e-25	-0.15435	0.068	0.332	1.04e-20		Setd2	3.92e-13	-0.09305	0.085	0.281	7.7e-09
Laptm4a	5.38e-25	-0.09421	0.085	0.371	1.06e-20		Vamp2	3.95e-13	0.009351	0.047	0.216	7.76e-09
Igsf3	5.38e-25	-0.11935	0.017	0.237	1.06e-20		Ctdnep1	3.96e-13	-0.15135	0.142	0.374	7.78e-09
Clptm1l	5.43e-25	-0.08691	0.135	0.458	1.07e-20		Zfp830	4.06e-13	-0.19576	0.08	0.274	7.98e-09
Ube2r2	5.47e-25	-0.25197	0.199	0.545	1.08e-20		Trrap	4.11e-13	0.03983	0.053	0.227	8.09e-09
Dyrk3	6.01e-25	-0.2442	0.095	0.377	1.18e-20		Slc31a1	4.18e-13	-0.00498	0.063	0.246	8.23e-09
Msh2	6.18e-25	-0.07199	0.175	0.519	1.21e-20		Ddx6	4.21e-13	-0.17388	0.237	0.494	8.28e-09
Pkhd1l1	6.19e-25	-0.16489	0.019	0.237	1.22e-20		Ppp6r2	4.22e-13	-0.04628	0.042	0.204	8.29e-09
Tm9sf4	6.26e-25	-0.10318	0.034	0.27	1.23e-20		Samd14	4.25e-13	-0.16528	0.188	0.445	8.36e-09
Ptbp3	6.41e-25	-0.19909	0.294	0.678	1.26e-20		Arhgap21	4.44e-13	-0.08261	0.042	0.202	8.73e-09
Hacd3	6.88e-25	-0.07408	0.034	0.27	1.35e-20		Zdhhc7	4.46e-13	-0.04204	0.03	0.179	8.77e-09
Dlgap5	7.01e-25	-0.21095	0.133	0.445	1.38e-20		Arid4a	4.5e-13	-0.13023	0.146	0.387	8.85e-09
BC005624	7.16e-25	-0.1506	0.156	0.493	1.41e-20		Cd55	4.55e-13	0.036485	0.078	0.274	8.95e-09
Ubr1	7.18e-25	-0.04124	0.074	0.351	1.41e-20		Vcpip1	4.67e-13	-0.15136	0.068	0.251	9.18e-09
Tbc1d10b	7.19e-25	-0.16222	0.097	0.387	1.41e-20		Hist1h2af	4.67e-13	-0.07889	0.021	0.158	9.18e-09
Ankle2	7.62e-25	-0.15927	0.025	0.251	1.5e-20		Epn1	4.8e-13	-0.21003	0.254	0.513	9.45e-09
Baz2a	7.71e-25	-0.037	0.089	0.376	1.52e-20		Saraf	4.84e-13	-0.02943	0.051	0.22	9.51e-09
Abcc1	8.37e-25	-0.1384	0.011	0.222	1.65e-20		Yipf3	4.85e-13	-0.04976	0.072	0.258	9.53e-09
Agpat3	8.68e-25	-0.12281	0.061	0.316	1.71e-20		Ints7	4.91e-13	-0.07353	0.095	0.302	9.67e-09
Anapc5	8.97e-25	-0.38811	0.416	0.729	1.76e-20		Hmg20b	4.93e-13	-0.14976	0.15	0.387	9.7e-09
Efcab14	9.65e-25	-0.04551	0.042	0.288	1.9e-20		D1Ertd622	4.96e-13	-0.08515	0.127	0.355	9.76e-09
Usp48	9.76e-25	-0.14566	0.118	0.423	1.92e-20		Creg1	5e-13	-0.24674	0.258	0.531	9.83e-09
Dpm1	9.82e-25	-0.07449	0.08	0.357	1.93e-20		Mir17hg	5.01e-13	-0.07068	0.013	0.139	9.85e-09
Nfrkb	1.03e-24	-0.16847	0.044	0.288	2.03e-20		Gm11808	5.06e-13	-0.16454	0.18	0.427	9.95e-09
AI480526	1.05e-24	-0.14054	0.008	0.215	2.07e-20		Rpa2	5.11e-13	-0.31682	0.288	0.548	1e-08
Ddx23	1.07e-24	-0.09589	0.15	0.482	2.11e-20		Git2	5.11e-13	-0.07139	0.076	0.265	1.01e-08
Rrm1	1.09e-24	-0.34545	0.461	0.755	2.15e-20		Gle1	5.22e-13	-0.18961	0.099	0.304	1.03e-08
Tmem123	1.18e-24	-0.10181	0.093	0.376	2.32e-20		Mfsd14b	5.31e-13	-0.00276	0.055	0.23	1.04e-08
Atp6ap2	1.19e-24	0.102315	0.087	0.376	2.33e-20		Cdca2	5.32e-13	-0.08208	0.055	0.225	1.05e-08
Fbxo33	1.22e-24	-0.0842	0.068	0.335	2.39e-20		Mdc1	5.56e-13	-0.07497	0.089	0.288	1.09e-08
Sorbs1	1.24e-24	-0.12126	0.015	0.229	2.43e-20		Hist2h2aa	5.58e-13	-0.08692	0.032	0.179	1.1e-08
Mis18bp1	1.24e-24	-0.10001	0.104	0.397	2.44e-20		Manbal	5.68e-13	-0.10667	0.068	0.251	1.12e-08
Gnai2	1.25e-24	-0.39232	0.438	0.743	2.46e-20		Zfp398	5.85e-13	-0.04938	0.023	0.162	1.15e-08
Mark2	1.25e-24	-0.14065	0.133	0.45	2.47e-20		Hnrnpf	5.9e-13	0.32078	0.831	0.828	1.16e-08
Stag1	1.26e-24	-0.10996	0.133	0.444	2.48e-20		Zfp39	5.91e-13	-0.0813	0.015	0.144	1.16e-08
Skiv2l2	1.31e-24	-0.19523	0.171	0.513	2.57e-20		Gm26798	5.95e-13	-0.06435	0	0.104	1.17e-08
Ints6l	1.32e-24	-0.0951	0.017	0.235	2.59e-20		Gtf3c1	5.96e-13	-0.0265	0.057	0.234	1.17e-08
Braf	1.35e-24	-0.11174	0.047	0.293	2.65e-20		Primpol	5.97e-13	-0.0595	0.021	0.158	1.18e-08
Rfc2	1.36e-24	-0.24777	0.307	0.675	2.68e-20		Mastl	5.98e-13	-0.08244	0.025	0.167	1.18e-08
Fam173a	1.36e-24	-0.10946	0.14	0.459	2.68e-20		Sorbs1	6.2e-13	-0.03317	0.015	0.144	1.22e-08
Gpr89	1.36e-24	-0.07452	0.04	0.279	2.68e-20		Camsap2	6.24e-13	-0.12707	0.095	0.302	1.23e-08
Mta2	1.38e-24	-0.24288	0.235	0.596	2.71e-20		Spata13	6.28e-13	-0.02281	0.008	0.128	1.24e-08
Nudt4	1.38e-24	-0.21585	0.245	0.61	2.71e-20		Ccpg1	6.62e-13	-0.03717	0.011	0.132	1.3e-08
Slc25a44	1.39e-24	-0.13692	0.059	0.315	2.73e-20		Hist1h2bb	6.69e-13	-0.03324	0.027	0.172	1.32e-08
Tlnrd1	1.47e-24	-0.07914	0.085	0.363	2.89e-20		C330007P	6.79e-13	0.032136	0.072	0.26	1.33e-08
Tgoln1	1.53e-24	-0.07491	0.042	0.283	3e-20		Esyt1	7.06e-13	0.041833	0.055	0.227	1.39e-08
Emc1	1.53e-24	-0.14278	0.03	0.255	3.01e-20		Ubr7	7.22e-13	-0.10787	0.133	0.364	1.42e-08
Nfix	1.57e-24	-0.18125	0.178	0.518	3.08e-20		Nrip1	7.4e-13	-0.06596	0.118	0.336	1.46e-08
Tubgcp4	1.64e-24	-0.17722	0.027	0.255	3.23e-20		Hbp1	7.45e-13	-0.00282	0.072	0.26	1.47e-08
Cpsf7	1.79e-24	-0.13831	0.076	0.347	3.52e-20		Ucp2	7.47e-13	-0.39419	0.469	0.661	1.47e-08
Tyw1	1.89e-24	-0.1216	0.034	0.266	3.73e-20		1700017B	7.48e-13	-0.05591	0.076	0.265	1.47e-08
2021-03-07	1.96e-24	-0.09133	0.127	0.433	3.86e-20		Cep76	7.53e-13	-0.04658	0.093	0.297	1.48e-08
Dcaf1	1.98e-24	-0.14384	0.085	0.365	3.9e-20		C2cd3	7.55e-13	0.025561	0.051	0.22	1.49e-08
Tmem60	2.26e-24	-0.14594	0.101	0.392	4.44e-20		Dhfr	7.78e-13	-0.15503	0.203	0.462	1.53e-08
Ubn1	2.28e-24	-0.13422	0.218	0.57	4.49e-20		Slc9a8	7.81e-13	-0.04673	0.013	0.137	1.54e-08
Wdr76	2.34e-24	-0.21638	0.099	0.385	4.6e-20		Mbd4	7.88e-13	-0.03485	0.027	0.172	1.55e-08
Cmas	2.44e-24	-0.07174	0.091	0.374	4.8e-20		Cyhr1	8e-13	-0.24264	0.133	0.355	1.57e-08
Hist1h2ab	2.45e-24	-0.19139	0.082	0.353	4.82e-20		Epor	8.13e-13	-0.16167	0.152	0.392	1.6e-08
Ccdc6	2.47e-24	-0.13986	0.093	0.376	4.87e-20		Spag9	8.38e-13	-0.08238	0.068	0.251	1.65e-08
Ehd1	2.57e-24	-0.24345	0.254	0.606	5.06e-20		H2-T23	8.47e-13	0.025397	0.078	0.274	1.67e-08
Sympk	2.59e-24	-0.11173	0.148	0.473	5.09e-20		2310022B	8.52e-13	-0.07765	0.091	0.29	1.68e-08
Nelfcd	2.63e-24	-0.10598	0.142	0.458	5.18e-20		Relb	8.53e-13	-0.07419	0.006	0.121	1.68e-08
Ube2l6	2.75e-24	-0.19332	0.173	0.502	5.41e-20		Ung	8.53e-13	-0.07187	0.085	0.283	1.68e-08
D1Ertd622	2.82e-24	-0.09633	0.127	0.439	5.56e-20		Daglb	8.6e-13	-0.1123	0.019	0.151	1.69e-08
Nfat5	2.94e-24	-0.1192	0.019	0.234	5.78e-20		Cab39l	8.77e-13	-0.06934	0.091	0.292	1.72e-08
Slc35a4	2.96e-24	-0.20026	0.152	0.472	5.82e-20		Paxbp1	8.78e-13	-0.03759	0.114	0.332	1.73e-08
Rnf19a	3.14e-24	-0.13038	0.051	0.296	6.18e-20		Ap1b1	8.81e-13	-0.16775	0.184	0.429	1.73e-08
Ptbp2	3.27e-24	-0.13849	0.015	0.224	6.44e-20		Tmem208	8.84e-13	-0.20087	0.209	0.471	1.74e-08
Arl8b	3.32e-24	-0.06564	0.106	0.397	6.53e-20		Gadd45g	8.92e-13	-0.19745	0.032	0.179	1.75e-08
Wbp1	3.36e-24	-0.15746	0.059	0.311	6.6e-20		Ccdc127	8.95e-13	0.002628	0.08	0.276	1.76e-08
Lmf2	3.42e-24	-0.10461	0.04	0.277	6.72e-20		Mms22l	9.1e-13	-0.02216	0.108	0.323	1.79e-08
Agfg2	3.51e-24	-0.09507	0.104	0.39	6.91e-20		Man1a2	9.16e-13	-0.06672	0.089	0.29	1.8e-08
Haus8	3.56e-24	-0.146	0.089	0.364	7.01e-20		Clcn4	9.71e-13	-0.06421	0.053	0.223	1.91e-08
Tet3	3.63e-24	-0.11681	0.049	0.295	7.14e-20		Selenoi	9.71e-13	0.002454	0.04	0.197	1.91e-08
Zc3hc1	3.69e-24	-0.12312	0.078	0.347	7.26e-20		Ezr	9.85e-13	-0.14606	0.209	0.476	1.94e-08
B4galt1	3.78e-24	-0.06245	0.055	0.308	7.43e-20		Nr2c2	9.86e-13	-0.00531	0.066	0.246	1.94e-08
Metrn	4.04e-24	-0.11284	0.131	0.441	7.95e-20		Sdf4	9.94e-13	-0.12498	0.173	0.422	1.95e-08
Strn4	4.07e-24	-0.07327	0.089	0.372	8.01e-20		Gm26847	9.98e-13	-0.06774	0.008	0.125	1.96e-08
Vopp1	4.09e-24	-0.13607	0.025	0.248	8.05e-20		Calu	1e-12	-0.08898	0.036	0.188	1.97e-08
Ifi27	4.23e-24	-0.18731	0.171	0.501	8.31e-20		Fbxw4	1.02e-12	-0.0295	0.04	0.197	2e-08
Setd5	4.43e-24	-0.11054	0.091	0.367	8.7e-20		CAAA0111	1.02e-12	-0.00786	0.078	0.271	2e-08
Fbxw2	4.43e-24	-0.09192	0.167	0.494	8.71e-20		Casp2	1.09e-12	0.011384	0.08	0.274	2.14e-08
Cpt1a	4.44e-24	-0.17905	0.032	0.259	8.74e-20		Pola1	1.1e-12	-0.01994	0.148	0.383	2.16e-08
Itga2b	4.52e-24	-0.13455	0.004	0.2	8.89e-20		Upf1	1.11e-12	-0.09212	0.171	0.42	2.19e-08
Rbm48	4.56e-24	-0.15097	0.032	0.257	8.97e-20		Vmp1	1.13e-12	-0.06954	0.106	0.318	2.23e-08
Dhfr	4.71e-24	-0.14223	0.203	0.558	9.27e-20		Galnt10	1.13e-12	-0.04547	0.013	0.135	2.23e-08
Dhx16	4.8e-24	-0.0917	0.133	0.438	9.44e-20		Far1	1.14e-12	-0.08861	0.116	0.334	2.23e-08
C330007P	4.9e-24	-0.09863	0.072	0.335	9.65e-20		Fam193a	1.15e-12	-0.10756	0.049	0.213	2.26e-08
Dnajb2	5.07e-24	-0.16921	0.03	0.255	9.97e-20		Ccl25	1.16e-12	-0.05905	0.025	0.165	2.28e-08
Maf1	5.09e-24	-0.11421	0.146	0.467	1e-19		Bscl2	1.19e-12	-0.07116	0.099	0.304	2.34e-08
2610524H	5.22e-24	-0.13736	0.061	0.309	1.03e-19		Ube4a	1.2e-12	-0.16189	0.034	0.181	2.37e-08
Tmem168	5.35e-24	-0.11468	0.019	0.232	1.05e-19		Limd1	1.2e-12	-0.05108	0.108	0.32	2.37e-08
Cdk13	5.59e-24	-0.09801	0.104	0.396	1.1e-19		Erlec1	1.21e-12	-0.04035	0.03	0.174	2.38e-08
Zcchc7	5.61e-24	-0.13385	0.108	0.401	1.1e-19		Klhdc10	1.24e-12	-0.08559	0.066	0.244	2.43e-08
1700037H	5.63e-24	-0.11858	0.159	0.479	1.11e-19		Mfsd1	1.24e-12	-0.08266	0.025	0.165	2.44e-08
Ehd4	5.68e-24	-0.08227	0.087	0.362	1.12e-19		Park7	1.25e-12	0.43545	0.71	0.682	2.45e-08
B3glct	5.72e-24	-0.12616	0.036	0.268	1.13e-19		Chaf1b	1.28e-12	-0.15838	0.205	0.459	2.52e-08
Pkmyt1	5.73e-24	-0.05985	0.038	0.272	1.13e-19		Map3k20	1.3e-12	-0.07509	0.068	0.248	2.55e-08
Exoc4	5.92e-24	-0.07235	0.076	0.34	1.16e-19		Kat7	1.3e-12	-0.02863	0.093	0.295	2.55e-08
Atxn2l	6.07e-24	-0.13313	0.18	0.518	1.19e-19		Polq	1.3e-12	-0.09307	0.032	0.179	2.56e-08
Polr1a	6.18e-24	-0.19014	0.099	0.381	1.22e-19		Clptm1l	1.3e-12	-0.07158	0.135	0.367	2.56e-08
Gm45902	6.32e-24	-0.14413	0.011	0.215	1.24e-19		Jarid2	1.35e-12	-0.01688	0.044	0.204	2.66e-08
Tac2	6.58e-24	-0.23496	0.011	0.211	1.29e-19		3010003L2	1.36e-12	-0.04376	0.023	0.158	2.68e-08
Ap2a1	6.64e-24	-0.14934	0.233	0.577	1.31e-19		Gm37915	1.36e-12	-0.10472	0.017	0.144	2.68e-08
Cenph	6.8e-24	-0.21944	0.22	0.57	1.34e-19		Sft2d3	1.37e-12	-0.10783	0.019	0.148	2.69e-08
Ppib	6.84e-24	-0.31969	0.336	0.676	1.34e-19		Rnf19a	1.38e-12	-0.07539	0.051	0.216	2.71e-08
C2cd5	7.01e-24	-0.07055	0.038	0.271	1.38e-19		Rexo1	1.39e-12	-0.07345	0.154	0.392	2.73e-08
Cdk11b	7.21e-24	-0.07169	0.214	0.567	1.42e-19		Cyp51	1.41e-12	-0.02589	0.032	0.176	2.78e-08
Cir1	7.56e-24	-0.18968	0.243	0.599	1.49e-19		Calr	1.42e-12	-0.30182	0.351	0.61	2.8e-08
Slc9a8	7.59e-24	-0.10162	0.013	0.217	1.49e-19		Sirt1	1.42e-12	-0.11595	0.059	0.232	2.8e-08
Mapk8ip3	7.61e-24	-0.12409	0.019	0.23	1.5e-19		Gm45902	1.44e-12	-0.06523	0.011	0.13	2.83e-08
Abcg4	7.64e-24	-0.18546	0.019	0.23	1.5e-19		Sp3	1.48e-12	-0.07638	0.15	0.394	2.92e-08
Pcyt1a	7.69e-24	-0.14831	0.203	0.542	1.51e-19		Rnf141	1.51e-12	-0.01646	0.066	0.246	2.97e-08
Ssx2ip	8.12e-24	-0.13885	0.186	0.521	1.6e-19		Spdl1	1.52e-12	-0.05126	0.051	0.218	2.99e-08
Birc2	8.18e-24	-0.13702	0.057	0.305	1.61e-19		Usp19	1.53e-12	0.000172	0.112	0.329	3.01e-08
Rnf216	8.25e-24	-0.15389	0.101	0.387	1.62e-19		Ftl1-ps1	1.53e-12	-0.05634	0.072	0.255	3.01e-08
Gigyf1	8.34e-24	-0.12965	0.042	0.276	1.64e-19		Ist1	1.56e-12	-0.0134	0.04	0.195	3.07e-08
Txndc15	8.65e-24	-0.09533	0.042	0.279	1.7e-19		Pxmp4	1.58e-12	-0.08575	0.042	0.2	3.1e-08
Faf2	8.73e-24	-0.13195	0.059	0.31	1.72e-19		Plpp5	1.63e-12	-0.01114	0.025	0.165	3.2e-08
Irf7	8.81e-24	-0.19837	0.027	0.246	1.73e-19		Ybx1	1.64e-12	0.258034	0.894	0.856	3.22e-08
Sdf4	8.85e-24	-0.06905	0.173	0.512	1.74e-19		Hjurp	1.64e-12	-0.15562	0.184	0.425	3.23e-08
Ppp2r5b	9.38e-24	-0.07224	0.049	0.292	1.84e-19		Kdm6a	1.65e-12	-0.0346	0.047	0.206	3.24e-08
Ccar1	9.56e-24	-0.22118	0.292	0.662	1.88e-19		Gm15915	1.65e-12	0.697558	0.345	0.16	3.25e-08
Lrba	1.02e-23	-0.13637	0.038	0.27	2e-19		Tmf1	1.67e-12	-0.1052	0.127	0.348	3.29e-08
Zfp451	1.03e-23	-0.05147	0.057	0.306	2.03e-19		Ftsj1	1.68e-12	-0.01124	0.108	0.316	3.31e-08
2021-09-08	1.03e-23	-0.15789	0.22	0.566	2.04e-19		Ran	1.74e-12	0.243591	0.909	0.893	3.42e-08
Alad	1.04e-23	-0.4553	0.459	0.736	2.04e-19		E130102H	1.75e-12	-0.06125	0.002	0.107	3.43e-08
Nfkbiz	1.06e-23	-0.16526	0.017	0.225	2.09e-19		Ddhd1	1.75e-12	-0.0502	0.017	0.144	3.44e-08
Ppp6r2	1.07e-23	-0.14832	0.042	0.277	2.11e-19		Unc50	1.76e-12	-0.02895	0.133	0.362	3.45e-08
B3gat3	1.16e-23	-0.06941	0.074	0.335	2.28e-19		Foxo3	1.76e-12	0.043703	0.11	0.318	3.45e-08
Lamp2	1.18e-23	-0.00473	0.057	0.308	2.32e-19		Wdr45b	1.78e-12	-0.07828	0.047	0.206	3.51e-08
Suv39h1	1.2e-23	-0.16077	0.11	0.394	2.36e-19		Raf1	1.8e-12	-0.08087	0.085	0.276	3.54e-08
St3gal2	1.24e-23	-0.1935	0.032	0.255	2.44e-19		Tbccd1	1.83e-12	-0.14613	0.059	0.227	3.6e-08
Adipor2	1.27e-23	-0.00631	0.089	0.363	2.49e-19		Cdkn2d	1.86e-12	-0.03787	0.072	0.253	3.66e-08
Fem1c	1.29e-23	-0.12835	0.051	0.296	2.54e-19		Nup133	1.89e-12	-0.12392	0.089	0.283	3.71e-08
Ctsa	1.36e-23	-0.07979	0.053	0.295	2.68e-19		Cnih1	1.92e-12	-0.05223	0.154	0.392	3.78e-08
Fam213a	1.38e-23	-0.0885	0.099	0.38	2.71e-19		Slc48a1	1.93e-12	-0.0333	0.152	0.39	3.79e-08
Ube4a	1.39e-23	-0.13006	0.034	0.257	2.74e-19		Extl3	1.97e-12	-0.048	0.027	0.167	3.87e-08
Cdt1	1.4e-23	-0.24124	0.256	0.609	2.76e-19		Zfp451	1.98e-12	0.013257	0.057	0.227	3.89e-08
Dcaf10	1.49e-23	-0.14985	0.03	0.251	2.93e-19		Zranb1	1.98e-12	-0.06489	0.093	0.292	3.89e-08
Dhx9	1.5e-23	-0.1832	0.256	0.616	2.96e-19		Gm42047	2.03e-12	-0.14914	0.013	0.132	4e-08
Kntc1	1.52e-23	-0.13011	0.038	0.268	2.98e-19		Lin54	2.04e-12	-0.04961	0.053	0.218	4.02e-08
Slc25a38	1.57e-23	-0.14911	0.165	0.489	3.09e-19		Hist1h1c	2.06e-12	-0.06209	0.159	0.399	4.06e-08
Cep250	1.59e-23	-0.06918	0.042	0.278	3.13e-19		Btbd7	2.06e-12	-0.08792	0.03	0.172	4.06e-08
Casp2	1.64e-23	-0.05869	0.08	0.349	3.22e-19		Akip1	2.08e-12	-0.15189	0.11	0.316	4.09e-08
Retreg3	1.65e-23	-0.15293	0.017	0.225	3.24e-19		Nisch	2.09e-12	-0.01666	0.118	0.334	4.11e-08
Wipi1	1.68e-23	-0.10216	0.108	0.393	3.3e-19		Fanci	2.12e-12	-0.05861	0.036	0.186	4.18e-08
Syne1	1.76e-23	-0.13867	0.025	0.243	3.47e-19		Mtdh	2.16e-12	-0.16652	0.205	0.464	4.24e-08
Hipk1	1.81e-23	-0.09136	0.15	0.466	3.56e-19		Cdk12	2.16e-12	-0.09976	0.137	0.367	4.26e-08
Sec11c	1.98e-23	-0.18654	0.292	0.654	3.9e-19		Ankrd54	2.17e-12	-0.13551	0.11	0.316	4.26e-08
Rps15	1.99e-23	-0.21048	0.956	0.96	3.91e-19		Mknk2	2.19e-12	-0.17012	0.235	0.492	4.3e-08
Atg2a	2.02e-23	-0.11534	0.049	0.286	3.97e-19		Tmem59	2.19e-12	-0.08129	0.123	0.339	4.3e-08
Rfc3	2.07e-23	-0.12139	0.197	0.533	4.07e-19		Pcif1	2.19e-12	-0.12738	0.195	0.448	4.31e-08
Hist1h1b	2.11e-23	-0.54909	0.4	0.685	4.16e-19		Wwp2	2.19e-12	-0.02022	0.063	0.239	4.31e-08
Blvrb	2.28e-23	-0.36097	0.765	0.887	4.48e-19		Tbc1d24	2.21e-12	-0.08961	0.038	0.188	4.35e-08
Tmed3	2.31e-23	-0.05358	0.101	0.388	4.54e-19		Lig1	2.23e-12	-0.32972	0.357	0.594	4.39e-08
Ndc1	2.39e-23	-0.09805	0.044	0.281	4.71e-19		Nxpe4	2.23e-12	-0.06322	0.023	0.158	4.39e-08
Tmem209	2.4e-23	-0.09715	0.03	0.251	4.71e-19		Dcaf12	2.28e-12	-0.11522	0.091	0.285	4.48e-08
Dnmt1	2.41e-23	-0.21077	0.323	0.682	4.75e-19		Ypel5	2.28e-12	0.027923	0.03	0.172	4.48e-08
Ogdh	2.42e-23	-0.12026	0.184	0.518	4.75e-19		mt-Atp6	2.3e-12	-0.81216	0.702	0.738	4.52e-08
Rhno1	2.47e-23	-0.10507	0.127	0.421	4.87e-19		Kif14	2.49e-12	-0.08344	0.057	0.225	4.9e-08
Tonsl	2.56e-23	-0.06352	0.04	0.273	5.03e-19		Xbp1	2.5e-12	-0.09055	0.049	0.209	4.93e-08
Ppp2r2d	2.58e-23	-0.07034	0.129	0.434	5.08e-19		Kif13b	2.59e-12	-0.01477	0.021	0.153	5.1e-08
Mogs	2.59e-23	0.000179	0.127	0.426	5.1e-19		Prpf38b	2.6e-12	-0.16927	0.233	0.487	5.11e-08
Ascc3	2.7e-23	-0.09048	0.152	0.467	5.3e-19		Frrs1	2.61e-12	-0.12718	0.032	0.174	5.14e-08
Haus4	2.71e-23	-0.15216	0.175	0.501	5.32e-19		Myo1c	2.68e-12	-0.0431	0.061	0.232	5.28e-08
Fip1l1	2.71e-23	-0.20913	0.256	0.602	5.32e-19		Gins3	2.69e-12	0.042059	0.053	0.218	5.28e-08
Rnpc3	2.72e-23	-0.0425	0.049	0.291	5.35e-19		Otud5	2.76e-12	-0.03485	0.116	0.329	5.43e-08
Vmp1	2.91e-23	-0.07324	0.106	0.399	5.72e-19		Ube3c	2.76e-12	-0.13182	0.057	0.225	5.44e-08
Cela1	3.02e-23	-0.20759	0.18	0.505	5.93e-19		Mb21d1	2.79e-12	-0.01699	0.063	0.237	5.48e-08
Etfdh	3.05e-23	-0.14811	0.066	0.315	6e-19		Ctnna1	2.79e-12	-0.14979	0.14	0.364	5.49e-08
E130308A	3.12e-23	-0.12581	0.038	0.265	6.14e-19		Cog4	2.82e-12	-0.02973	0.057	0.225	5.56e-08
Trim24	3.22e-23	-0.11617	0.047	0.279	6.34e-19		Plcl2	2.83e-12	-0.17482	0.087	0.278	5.56e-08
Med1	3.23e-23	-0.07762	0.15	0.468	6.35e-19		Lemd2	2.88e-12	-0.11276	0.051	0.211	5.67e-08
Ddx50	3.33e-23	-0.11578	0.154	0.473	6.54e-19		Atxn7	2.92e-12	-0.05363	0.015	0.137	5.74e-08
Rplp1	3.34e-23	-0.17053	0.989	0.987	6.56e-19		Lmf2	2.95e-12	-0.04495	0.04	0.193	5.81e-08
C1qtnf12	3.41e-23	-0.41794	0.548	0.79	6.7e-19		Tmem214	2.97e-12	-0.11655	0.03	0.169	5.83e-08
Rsbn1	3.48e-23	-0.18134	0.04	0.265	6.84e-19		Nemp1	3.07e-12	-0.04922	0.013	0.132	6.05e-08
Pelp1	3.59e-23	-0.11731	0.131	0.427	7.05e-19		Tk1	3.09e-12	-0.24902	0.281	0.541	6.07e-08
Snrnp48	3.72e-23	-0.15071	0.108	0.396	7.31e-19		Glmp	3.09e-12	-0.164	0.042	0.195	6.07e-08
Crebrf	3.74e-23	-0.18519	0.021	0.229	7.36e-19		Zranb3	3.12e-12	-0.04196	0.025	0.16	6.14e-08
Nme2	3.8e-23	0.762353	0.345	0.146	7.47e-19		Cbx6	3.3e-12	-0.10278	0.038	0.186	6.5e-08
Mrpl37	3.83e-23	-0.09179	0.112	0.399	7.52e-19		Pag1	3.34e-12	-0.05806	0.011	0.125	6.58e-08
Babam1	3.86e-23	-0.18457	0.188	0.507	7.58e-19		Ormdl2	3.39e-12	-0.13368	0.178	0.425	6.67e-08
Sidt2	4e-23	-0.13998	0.036	0.261	7.86e-19		Pnp2	3.41e-12	-0.09156	0.108	0.316	6.71e-08
Piga	4.17e-23	-0.11021	0.032	0.252	8.2e-19		B3glct	3.43e-12	-0.00213	0.036	0.183	6.75e-08
Hif1an	4.23e-23	-0.11007	0.027	0.242	8.32e-19		Myef2	3.45e-12	-0.05541	0.14	0.367	6.78e-08
Rnf4	4.25e-23	-0.15099	0.171	0.499	8.36e-19		Mapk1ip1l	3.51e-12	-0.04225	0.148	0.381	6.9e-08
Rbm10	4.49e-23	-0.07264	0.123	0.42	8.83e-19		Uggt1	3.55e-12	0.007341	0.034	0.179	6.98e-08
Zfyve26	4.56e-23	-0.12385	0.019	0.224	8.98e-19		Herc6	3.59e-12	-0.04765	0.044	0.197	7.07e-08
Spsb3	4.57e-23	-0.03864	0.127	0.425	8.99e-19		Hif1an	3.6e-12	-0.00893	0.027	0.165	7.08e-08
Rnf20	4.63e-23	-0.04811	0.178	0.515	9.11e-19		Mafk	3.69e-12	-0.06948	0.068	0.244	7.26e-08
Afg3l2	4.74e-23	-0.04997	0.154	0.468	9.32e-19		Lcorl	3.69e-12	-0.06782	0.023	0.155	7.27e-08
Ero1l	4.87e-23	-0.1037	0.057	0.302	9.58e-19		Ankrd26	3.7e-12	0.029004	0.063	0.237	7.28e-08
Gpbp1	4.87e-23	-0.17096	0.201	0.542	9.59e-19		Cenph	3.7e-12	-0.18857	0.22	0.469	7.29e-08
Dpp8	5.06e-23	-0.12051	0.076	0.332	9.96e-19		Anapc1	3.71e-12	-0.06971	0.146	0.374	7.3e-08
9530068	5.08e-23	-0.11374	0.066	0.317	9.99e-19		Ckap2l	3.72e-12	-0.11022	0.133	0.355	7.31e-08
Camkk2	5.24e-23	-0.08864	0.061	0.31	1.03e-18		Usp45	3.74e-12	-0.08587	0.142	0.369	7.37e-08
Rpl38	5.32e-23	0.234718	0.922	0.953	1.05e-18		Drosha	3.92e-12	-0.01589	0.099	0.302	7.71e-08
Kpna1	5.48e-23	-0.09134	0.114	0.4	1.08e-18		Lockd	3.95e-12	-0.21416	0.207	0.455	7.77e-08
Tpp2	5.53e-23	-0.15595	0.173	0.5	1.09e-18		Chp1	3.97e-12	0.029918	0.061	0.234	7.8e-08
Kbtbd2	5.65e-23	-0.02228	0.04	0.27	1.11e-18		Mier1	3.99e-12	-0.15103	0.243	0.499	7.84e-08
Zfp91	5.8e-23	-0.24094	0.34	0.689	1.14e-18		Atg4b	4.01e-12	0.007398	0.146	0.378	7.89e-08
Senp1	6.32e-23	-0.04882	0.099	0.381	1.24e-18		Ormdl1	4.06e-12	-0.06031	0.038	0.188	7.99e-08
Cry2	6.79e-23	-0.09072	0.011	0.207	1.33e-18		Sp2	4.06e-12	-0.02605	0.04	0.19	7.99e-08
Magt1	6.83e-23	-0.13974	0.093	0.365	1.34e-18		Igsf3	4.08e-12	-0.04685	0.017	0.142	8.02e-08
Rnf10	6.84e-23	-0.19249	0.235	0.58	1.34e-18		Cpsf7	4.08e-12	-0.00429	0.076	0.26	8.03e-08
Erbin	6.93e-23	-0.10508	0.072	0.331	1.36e-18		Ing1	4.11e-12	-0.13736	0.121	0.332	8.08e-08
Lcorl	7.07e-23	-0.12437	0.023	0.234	1.39e-18		Armc9	4.16e-12	-0.03581	0.04	0.19	8.18e-08
Mapk6	7.13e-23	-0.14256	0.051	0.285	1.4e-18		Fbxw5	4.19e-12	-0.11447	0.055	0.218	8.24e-08
Cst3	7.13e-23	-0.05671	0.178	0.516	1.4e-18		4930503L1	4.2e-12	0.026485	0.074	0.26	8.27e-08
Dtx3	7.17e-23	-0.1548	0.04	0.268	1.41e-18		mt-Cytb	4.22e-12	-0.60009	0.48	0.647	8.3e-08
Msl1	7.17e-23	-0.06488	0.11	0.396	1.41e-18		Dopey2	4.25e-12	-0.06452	0.027	0.165	8.35e-08
Hbp1	7.19e-23	-0.06808	0.072	0.327	1.41e-18		Ubp1	4.37e-12	-0.25593	0.137	0.353	8.59e-08
Cfl2	7.28e-23	-0.10979	0.042	0.27	1.43e-18		Lamp2	4.38e-12	0.070207	0.057	0.225	8.61e-08
Atp7b	7.36e-23	-0.04992	0.044	0.278	1.45e-18		Bet1l	4.41e-12	-0.13441	0.036	0.181	8.68e-08
Nt5c3	7.52e-23	-0.11955	0.197	0.54	1.48e-18		Spopl	4.42e-12	-0.03216	0.074	0.258	8.69e-08
Neil3	7.61e-23	-0.13883	0.034	0.254	1.5e-18		Mocs1	4.42e-12	-0.0731	0.027	0.165	8.69e-08
Csnk1d	7.62e-23	-0.11427	0.137	0.441	1.5e-18		Arf5	4.51e-12	-0.40265	0.56	0.726	8.86e-08
Ankrd26	7.7e-23	-0.01464	0.063	0.312	1.52e-18		Rdm1	4.56e-12	-0.06312	0.021	0.151	8.96e-08
Zfyve27	7.78e-23	-0.04395	0.017	0.221	1.53e-18		Gm10138	4.6e-12	-0.01953	0.03	0.169	9.04e-08
Dek	7.82e-23	-0.40078	0.645	0.824	1.54e-18		Cdca5	4.62e-12	-0.12471	0.116	0.325	9.08e-08
Gadd45g	8.04e-23	-0.11185	0.032	0.25	1.58e-18		AV099323	4.63e-12	-0.07193	0.004	0.109	9.11e-08
Uck2	8.16e-23	-0.12843	0.205	0.545	1.61e-18		Oasl2	4.63e-12	-0.07311	0.004	0.109	9.11e-08
Ung	8.32e-23	-0.10486	0.085	0.351	1.64e-18		Rps11	4.68e-12	0.183344	0.964	0.956	9.21e-08
Rps6kb1	8.33e-23	-0.06723	0.137	0.437	1.64e-18		Art4	4.82e-12	-0.0593	0.002	0.102	9.48e-08
Arl6ip5	8.34e-23	-0.04106	0.093	0.365	1.64e-18		Vcl	4.93e-12	-0.09325	0.061	0.23	9.69e-08
Psmf1	8.41e-23	-0.20477	0.195	0.52	1.65e-18		Tcf12	5e-12	-0.01361	0.114	0.32	9.84e-08
Ppm1a	8.68e-23	-0.15537	0.195	0.529	1.71e-18		Ddost	5.02e-12	-0.09982	0.188	0.441	9.87e-08
Cdc25a	8.77e-23	-0.11857	0.146	0.458	1.72e-18		Elk4	5.32e-12	-0.04855	0.059	0.227	1.05e-07
Eif2b2	8.9e-23	-0.10014	0.173	0.5	1.75e-18		Ankle2	5.47e-12	-0.11338	0.025	0.158	1.08e-07
Tmem127	8.9e-23	-0.13058	0.023	0.232	1.75e-18		Rnf212	5.47e-12	-0.09303	0.015	0.135	1.08e-07
Rock2	8.94e-23	-0.08291	0.14	0.448	1.76e-18		Slc6a20a	5.48e-12	-0.05978	0.002	0.102	1.08e-07
Tlk2	8.95e-23	-0.13154	0.095	0.366	1.76e-18		Fkbp2	5.5e-12	-0.01306	0.178	0.42	1.08e-07
Rev1	9.15e-23	-0.10874	0.076	0.335	1.8e-18		Zrsr1	5.54e-12	-0.067	0.006	0.114	1.09e-07
Xrn1	9.62e-23	-0.09812	0.093	0.367	1.89e-18		Med12	5.65e-12	-0.09854	0.04	0.188	1.11e-07
Nipa1	9.66e-23	-0.156	0.059	0.305	1.9e-18		Gtpbp1	5.68e-12	-0.03053	0.091	0.281	1.12e-07
Stxbp5	9.76e-23	-0.09329	0.047	0.281	1.92e-18		Asna1	5.71e-12	-0.17791	0.144	0.367	1.12e-07
Foxm1	1.05e-22	-0.10843	0.034	0.254	2.06e-18		Chd6	5.75e-12	-0.01697	0.038	0.186	1.13e-07
Trmt1	1.14e-22	-0.0932	0.118	0.41	2.25e-18		Tubb2a	5.82e-12	-0.15324	0.146	0.376	1.14e-07
Ppp4r3a	1.15e-22	-0.12937	0.195	0.528	2.27e-18		Golm1	5.83e-12	-0.01358	0.095	0.29	1.15e-07
Zdhhc7	1.17e-22	-0.09352	0.03	0.245	2.3e-18		Etfdh	5.89e-12	-0.09442	0.066	0.237	1.16e-07
Asb17os	1.26e-22	-0.13793	0.148	0.455	2.48e-18		Mafg	5.89e-12	-0.02811	0.116	0.325	1.16e-07
Ccdc107	1.3e-22	-0.07451	0.074	0.331	2.56e-18		Hist2h2bb	5.98e-12	-0.04302	0.017	0.139	1.18e-07
Tubgcp6	1.32e-22	-0.15332	0.008	0.197	2.59e-18		Tns1	6.01e-12	-0.01774	0.068	0.244	1.18e-07
Ncbp1	1.33e-22	-0.11142	0.201	0.526	2.62e-18		Cdc7	6.05e-12	-0.06921	0.051	0.211	1.19e-07
Trip12	1.33e-22	-0.01401	0.171	0.489	2.62e-18		Tet3	6.12e-12	-0.01628	0.049	0.206	1.2e-07
Iws1	1.38e-22	-0.0988	0.175	0.501	2.71e-18		Abhd2	6.12e-12	-0.05305	0.015	0.135	1.2e-07
Ing1	1.38e-22	-0.24399	0.121	0.403	2.71e-18		Atg4a	6.16e-12	-0.07846	0.055	0.22	1.21e-07
Rnf31	1.39e-22	-0.14272	0.027	0.238	2.74e-18		Stk17b	6.37e-12	-0.02654	0.078	0.258	1.25e-07
Ftsj1	1.4e-22	-0.05994	0.108	0.385	2.76e-18		281040200	6.41e-12	-0.05802	0.023	0.153	1.26e-07
Zfand5	1.45e-22	-0.14148	0.205	0.543	2.86e-18		Arhgap11	6.47e-12	-0.01246	0.101	0.299	1.27e-07
Crtc3	1.47e-22	-0.07229	0.03	0.246	2.9e-18		Fam20b	6.55e-12	-0.07363	0.049	0.206	1.29e-07
Abcb7	1.48e-22	-0.1167	0.053	0.291	2.91e-18		Lmtk2	6.59e-12	-0.05483	0.004	0.107	1.3e-07
Hspa1b	1.49e-22	-0.18318	0.047	0.275	2.93e-18		Snrnp48	6.61e-12	-0.0304	0.108	0.316	1.3e-07
Phc3	1.51e-22	-0.09492	0.044	0.271	2.97e-18		Zcchc7	6.65e-12	-0.00748	0.108	0.313	1.31e-07
Ncoa7	1.53e-22	-0.11193	0.118	0.404	3.01e-18		Ccnf	6.81e-12	-0.08018	0.07	0.244	1.34e-07
Mdm2	1.56e-22	-0.08861	0.089	0.351	3.06e-18		Mtfr2	6.89e-12	-0.03938	0.027	0.162	1.36e-07
Ppfia1	1.58e-22	-0.09905	0.129	0.424	3.12e-18		Cercam	6.92e-12	-0.04918	0.021	0.148	1.36e-07
Sub1	1.64e-22	0.625319	0.715	0.757	3.23e-18		Gpsm2	7.13e-12	-0.16183	0.133	0.346	1.4e-07
Rab6a	1.75e-22	-0.04019	0.135	0.44	3.45e-18		Atad2b	7.16e-12	0.022308	0.14	0.367	1.41e-07
Actr1a	1.81e-22	-0.19262	0.133	0.424	3.55e-18		Gm26853	7.19e-12	-0.02182	0.008	0.118	1.41e-07
Tsc22d4	1.81e-22	-0.18968	0.226	0.573	3.56e-18		Fahd1	7.24e-12	-0.10677	0.123	0.334	1.42e-07
Rpl8	2.01e-22	-0.16999	0.985	0.985	3.96e-18		C1qbp	7.28e-12	0.415597	0.74	0.701	1.43e-07
Vac14	2.04e-22	-0.08714	0.093	0.359	4.01e-18		Slc25a44	7.41e-12	-0.13506	0.059	0.223	1.46e-07
Mgat1	2.08e-22	-0.06616	0.034	0.252	4.1e-18		Tmem80	7.42e-12	-0.25247	0.057	0.218	1.46e-07
Etaa1	2.12e-22	-0.12049	0.082	0.345	4.16e-18		Ncaph2	7.49e-12	-0.14519	0.211	0.457	1.47e-07
Clcn4	2.2e-22	-0.12179	0.053	0.289	4.33e-18		Fcho1	7.5e-12	0.003888	0.123	0.341	1.47e-07
Nploc4	2.26e-22	-0.14812	0.112	0.392	4.45e-18		Ccnb2	7.57e-12	-0.31663	0.347	0.592	1.49e-07
Erlec1	2.28e-22	-0.13567	0.03	0.242	4.48e-18		Rfc1	7.6e-12	-0.14848	0.243	0.487	1.49e-07
Zfp592	2.34e-22	-0.13208	0.047	0.272	4.6e-18		Eif4enif1	7.67e-12	-0.00607	0.173	0.411	1.51e-07
Cirbp	2.47e-22	-0.03593	0.08	0.338	4.86e-18		Dpp8	7.73e-12	-0.11362	0.076	0.253	1.52e-07
Rpl37a	2.49e-22	0.201365	0.966	0.958	4.89e-18		Ankra2	8.04e-12	-0.03545	0.063	0.234	1.58e-07
Trim56	2.52e-22	-0.10297	0.044	0.272	4.95e-18		Mbtps1	8.09e-12	0.056287	0.072	0.248	1.59e-07
Vars	2.65e-22	-0.26576	0.355	0.689	5.2e-18		Canx	8.17e-12	-0.33136	0.302	0.561	1.61e-07
Ahi1	2.69e-22	-0.20574	0.032	0.245	5.29e-18		BC005624	8.21e-12	-0.03196	0.156	0.392	1.61e-07
Arih1	2.75e-22	0.002483	0.125	0.415	5.42e-18		Casp8ap2	8.46e-12	-0.0543	0.182	0.418	1.66e-07
Selenok	2.79e-22	-0.08929	0.199	0.549	5.5e-18		Sgo2a	8.52e-12	0.040954	0.104	0.306	1.68e-07
Hsph1	2.86e-22	-0.23213	0.247	0.585	5.63e-18		Zw10	8.68e-12	-0.08682	0.078	0.26	1.71e-07
Pcmt1	3.09e-22	-0.19474	0.277	0.62	6.09e-18		Mkrn1	8.82e-12	-0.29351	0.351	0.615	1.73e-07
Slc39a7	3.12e-22	-0.08188	0.095	0.363	6.14e-18		Kif18b	8.88e-12	-0.05914	0.061	0.227	1.75e-07
Fam126a	3.14e-22	-0.10779	0.089	0.356	6.19e-18		Fam69a	8.88e-12	-0.08012	0.044	0.197	1.75e-07
Nup62	3.17e-22	-0.11383	0.203	0.543	6.23e-18		Nenf	9.07e-12	-0.06942	0.184	0.422	1.78e-07
Kdm1a	3.32e-22	-0.1241	0.173	0.498	6.53e-18		Fancd2	9.08e-12	-0.08044	0.044	0.195	1.79e-07
Usp4	3.53e-22	-0.07088	0.135	0.438	6.95e-18		Chuk	9.1e-12	-0.10617	0.093	0.278	1.79e-07
Usp19	3.62e-22	-0.01164	0.112	0.397	7.12e-18		Ganc	9.12e-12	-0.00785	0.03	0.165	1.79e-07
Arfgap2	3.66e-22	-0.10026	0.144	0.44	7.21e-18		Tyw1	9.18e-12	-0.07328	0.034	0.174	1.81e-07
Avl9	3.69e-22	-0.06978	0.023	0.228	7.27e-18		Dcp2	9.4e-12	-0.11997	0.074	0.251	1.85e-07
Lin54	3.93e-22	-0.06971	0.053	0.286	7.74e-18		Nemf	9.53e-12	-0.14979	0.159	0.39	1.87e-07
Erg28	3.99e-22	0.032026	0.129	0.423	7.84e-18		Gm32051	9.59e-12	-0.17761	0.093	0.278	1.89e-07
Smarcc2	4.03e-22	-0.11015	0.137	0.438	7.92e-18		Lmna	9.71e-12	-0.30641	0.419	0.668	1.91e-07
Susd6	4.19e-22	-0.11835	0.03	0.241	8.25e-18		Ccdc88a	9.77e-12	-0.06488	0.059	0.223	1.92e-07
Ccp110	4.22e-22	-0.05925	0.061	0.305	8.31e-18		Acbd5	9.82e-12	-0.12879	0.038	0.183	1.93e-07
Vamp2	4.42e-22	-0.06142	0.047	0.276	8.69e-18		Ttc9c	9.95e-12	-0.06692	0.082	0.265	1.96e-07
Recql4	4.7e-22	-0.09894	0.053	0.282	9.25e-18		Oser1	1.02e-11	-0.07643	0.059	0.223	2e-07
Slc31a1	4.72e-22	-0.10211	0.063	0.304	9.28e-18		Fads3	1.03e-11	-0.09551	0.023	0.151	2.03e-07
Ctsz	4.72e-22	0.007839	0.169	0.502	9.28e-18		Mvb12b	1.03e-11	-0.01961	0.087	0.274	2.03e-07
Pacsin2	4.77e-22	-0.10798	0.216	0.553	9.39e-18		Kpna1	1.03e-11	-0.03313	0.114	0.318	2.03e-07
Atp1b2	4.84e-22	-0.09596	0.116	0.399	9.52e-18		Zcchc3	1.04e-11	0.00166	0.032	0.169	2.04e-07
Ipo9	5.01e-22	-0.09627	0.044	0.27	9.86e-18		Ermp1	1.05e-11	-0.10021	0.019	0.142	2.06e-07
Kat6a	5.14e-22	-0.0353	0.101	0.373	1.01e-17		Fam76b	1.05e-11	-0.00628	0.085	0.269	2.06e-07
Top3b	5.15e-22	-0.07602	0.082	0.344	1.01e-17		Per1	1.05e-11	-0.02071	0.038	0.183	2.06e-07
Rbm14	5.23e-22	-0.18364	0.125	0.408	1.03e-17		Ninl	1.06e-11	-0.03086	0.03	0.165	2.08e-07
Ssbp3	5.28e-22	-0.22831	0.275	0.637	1.04e-17		Kmt2e	1.06e-11	-0.12366	0.161	0.39	2.09e-07
Srek1	5.37e-22	-0.16245	0.18	0.5	1.06e-17		Pcf11	1.07e-11	-0.03875	0.11	0.309	2.1e-07
Rad54l	5.39e-22	-0.04748	0.066	0.31	1.06e-17		Ttc7	1.07e-11	-0.03056	0.082	0.267	2.11e-07
Ulk1	5.49e-22	-0.10292	0.038	0.257	1.08e-17		Rbm5	1.09e-11	-0.04168	0.146	0.369	2.14e-07
Mfsd14b	5.65e-22	-0.05816	0.055	0.288	1.11e-17		1700096K	1.09e-11	-0.06176	0.006	0.111	2.14e-07
Vps13c	5.66e-22	-0.14001	0.082	0.338	1.11e-17		Fbrsl1	1.13e-11	-0.06303	0.03	0.165	2.21e-07
Twf1	5.67e-22	-0.08	0.082	0.34	1.11e-17		Nusap1	1.13e-11	-0.33553	0.235	0.469	2.22e-07
Yipf3	5.93e-22	-0.10219	0.072	0.313	1.17e-17		Plk4	1.13e-11	-0.0484	0.186	0.429	2.23e-07
Dgcr2	6.04e-22	-0.12031	0.044	0.264	1.19e-17		Rpl11	1.15e-11	0.157601	0.983	0.977	2.27e-07
Cd59a	6.16e-22	-0.14644	0.021	0.222	1.21e-17		Wdr91	1.16e-11	0.020555	0.025	0.155	2.29e-07
Slc45a4	6.26e-22	-0.11746	0.03	0.237	1.23e-17		Tubgcp5	1.18e-11	-0.03287	0.023	0.151	2.32e-07
Gm11837	6.47e-22	-0.11503	0.019	0.218	1.27e-17		Kdm2a	1.18e-11	-0.04424	0.106	0.304	2.33e-07
Tpx2	6.6e-22	-0.19233	0.256	0.594	1.3e-17		Sass6	1.19e-11	-0.08383	0.085	0.267	2.35e-07
Gm11808	6.63e-22	-0.16461	0.18	0.496	1.31e-17		Nmnat3	1.21e-11	-0.13503	0.074	0.251	2.37e-07
Stk24	6.98e-22	-0.15157	0.207	0.531	1.37e-17		Xndc1	1.21e-11	-0.10674	0.011	0.121	2.37e-07
Sar1a	7.45e-22	-0.13267	0.167	0.485	1.47e-17		Ifi27	1.22e-11	-0.23245	0.171	0.401	2.41e-07
Ergic2	7.52e-22	-0.03293	0.15	0.454	1.48e-17		Irf3	1.23e-11	-0.01113	0.074	0.251	2.41e-07
Pdcd11	7.84e-22	-0.05173	0.123	0.414	1.54e-17		1810058I2	1.24e-11	-0.28784	0.237	0.483	2.43e-07
Mafk	8.18e-22	-0.14674	0.068	0.31	1.61e-17		Ankle1	1.25e-11	-0.03498	0.027	0.16	2.45e-07
Fancd2	8.57e-22	-0.13135	0.044	0.266	1.69e-17		Dcaf10	1.25e-11	-0.05453	0.03	0.165	2.47e-07
Ubqln4	8.73e-22	-0.1372	0.104	0.373	1.72e-17		Ier5	1.26e-11	0.000485	0.104	0.302	2.48e-07
Lrwd1	9.04e-22	-0.02114	0.199	0.531	1.78e-17		Ulk1	1.29e-11	0.008333	0.038	0.183	2.54e-07
Kansl3	9.34e-22	-0.0114	0.055	0.288	1.84e-17		Wdtc1	1.29e-11	-0.11059	0.03	0.165	2.54e-07
Gbp7	9.43e-22	-0.1426	0.11	0.388	1.85e-17		Ciz1	1.29e-11	-0.0879	0.063	0.232	2.55e-07
Sfmbt1	9.51e-22	-0.06226	0.057	0.293	1.87e-17		Nsdhl	1.3e-11	-0.0546	0.023	0.151	2.56e-07
Clasp2	9.6e-22	-0.12251	0.063	0.302	1.89e-17		Gsk3b	1.37e-11	-0.01973	0.133	0.348	2.69e-07
Zmpste24	9.75e-22	-0.05886	0.072	0.322	1.92e-17		D830025C	1.37e-11	-0.12596	0.004	0.104	2.69e-07
Plekhf2	9.85e-22	-0.09505	0.135	0.419	1.94e-17		Hist1h4c	1.38e-11	-0.02657	0.017	0.137	2.71e-07
Rsrc2	9.95e-22	-0.10201	0.247	0.6	1.96e-17		Crbn	1.39e-11	-0.09591	0.104	0.299	2.73e-07
Dtnb	1.05e-21	-0.08869	0.025	0.231	2.07e-17		Rps27a	1.4e-11	0.154618	0.987	0.991	2.75e-07
Ptch1	1.06e-21	-0.12354	0.021	0.219	2.09e-17		Chac2	1.41e-11	-0.22531	0.114	0.311	2.78e-07
Rtel1	1.08e-21	-0.1385	0.04	0.255	2.12e-17		Dclk2	1.42e-11	-0.0676	0.013	0.125	2.79e-07
Espl1	1.08e-21	-0.08471	0.074	0.324	2.13e-17		Picalm	1.44e-11	-0.22904	0.277	0.51	2.84e-07
Ccnk	1.09e-21	-0.01459	0.137	0.44	2.15e-17		Fam133b	1.45e-11	0.048671	0.186	0.429	2.86e-07
Scaf8	1.16e-21	-0.03456	0.057	0.292	2.28e-17		Sec11c	1.45e-11	-0.25885	0.292	0.552	2.86e-07
Map4k5	1.19e-21	-0.23919	0.032	0.236	2.35e-17		Bcl2l13	1.47e-11	-0.08279	0.137	0.355	2.88e-07
Atxn7	1.2e-21	-0.09818	0.015	0.205	2.37e-17		Phf3	1.48e-11	-0.08113	0.192	0.434	2.9e-07
Samd4b	1.24e-21	-0.11119	0.027	0.235	2.45e-17		Nipbl	1.48e-11	-0.04134	0.163	0.392	2.91e-07
Svil	1.24e-21	-0.09921	0.023	0.227	2.45e-17		Cd47	1.48e-11	-0.35407	0.436	0.647	2.92e-07
Dpf2	1.25e-21	-0.09134	0.114	0.391	2.46e-17		Tbc1d10b	1.48e-11	-0.14153	0.097	0.288	2.92e-07
Reep6	1.25e-21	-0.15963	0.047	0.27	2.46e-17		Sec61a2	1.49e-11	-0.06012	0.019	0.139	2.93e-07
Cenpp	1.28e-21	-0.10288	0.137	0.433	2.51e-17		Gins1	1.5e-11	-0.05962	0.108	0.306	2.95e-07
Tmem50a	1.29e-21	-0.06794	0.205	0.555	2.53e-17		Rfk	1.5e-11	-0.15847	0.14	0.36	2.95e-07
Zfp101	1.31e-21	-0.13015	0.023	0.219	2.58e-17		Htt	1.52e-11	-0.00893	0.072	0.244	2.98e-07
Ttyh3	1.41e-21	-0.15608	0.025	0.228	2.78e-17		Exoc4	1.57e-11	0.055724	0.076	0.253	3.08e-07
Fbrsl1	1.46e-21	-0.13905	0.03	0.235	2.87e-17		Psmf1	1.57e-11	-0.22493	0.195	0.422	3.08e-07
Gid8	1.46e-21	-0.2192	0.175	0.485	2.87e-17		Serpinb6a	1.58e-11	-0.28025	0.025	0.153	3.1e-07
Rsrp1	1.48e-21	-0.14129	0.175	0.488	2.91e-17		C2cd2l	1.58e-11	-0.0437	0.013	0.125	3.1e-07
Ptpn11	1.52e-21	-0.10249	0.118	0.398	2.99e-17		Rtel1	1.59e-11	-0.07629	0.04	0.183	3.12e-07
Cops7b	1.54e-21	-0.13303	0.032	0.236	3.03e-17		Gda	1.63e-11	-0.16204	0.076	0.248	3.21e-07
Cnih1	1.64e-21	-0.02942	0.154	0.459	3.23e-17		Hipk1	1.63e-11	-0.01634	0.15	0.376	3.21e-07
Srcap	1.65e-21	-0.11907	0.015	0.205	3.25e-17		Dcaf8	1.64e-11	-0.06831	0.197	0.439	3.22e-07
Rangap1	1.73e-21	-0.20354	0.328	0.673	3.41e-17		Mbd1	1.64e-11	-0.0024	0.095	0.283	3.23e-07
Rbm4b	1.74e-21	-0.06163	0.038	0.25	3.42e-17		Cep128	1.65e-11	-0.09564	0.049	0.197	3.24e-07
Plk4	1.75e-21	0.008024	0.186	0.515	3.45e-17		Nprl3	1.66e-11	-0.05548	0.021	0.144	3.26e-07
Atf6	1.81e-21	-0.07354	0.019	0.214	3.56e-17		Ndst2	1.67e-11	-0.00623	0.034	0.172	3.28e-07
Slc35b1	1.83e-21	-0.02212	0.087	0.344	3.6e-17		Map1lc3a	1.67e-11	-0.1009	0.042	0.188	3.29e-07
Pik3r2	1.83e-21	-0.0737	0.076	0.323	3.6e-17		Mef2a	1.68e-11	-0.00155	0.053	0.209	3.31e-07
Phlpp2	1.89e-21	-0.1458	0.025	0.227	3.72e-17		Tia1	1.68e-11	0.023447	0.072	0.244	3.31e-07
Ubac2	1.89e-21	-0.08956	0.027	0.231	3.73e-17		Zkscan14	1.69e-11	-0.02398	0.023	0.148	3.32e-07
Ubr5	1.9e-21	-0.06571	0.15	0.448	3.74e-17		Cmas	1.7e-11	0.064905	0.091	0.281	3.34e-07
Usp6nl	1.94e-21	-0.09725	0.076	0.327	3.81e-17		Ctdspl2	1.71e-11	-0.06518	0.063	0.23	3.35e-07
Rbm26	2.03e-21	-0.1077	0.133	0.417	4e-17		Ogfrl1	1.72e-11	-0.04471	0.087	0.271	3.37e-07
Set	2.05e-21	0.370873	0.839	0.833	4.03e-17		Rnf213	1.72e-11	-0.0789	0.061	0.225	3.38e-07
Smarca4	2.09e-21	-0.15084	0.302	0.643	4.11e-17		Gltp	1.75e-11	-0.0976	0.146	0.36	3.43e-07
Trpc4ap	2.09e-21	-0.02319	0.099	0.366	4.12e-17		Asnsd1	1.75e-11	-0.12153	0.169	0.406	3.44e-07
Rpl22l1	2.11e-21	0.382913	0.835	0.869	4.16e-17		Zfp445	1.75e-11	-0.12472	0.068	0.234	3.44e-07
Spn	2.13e-21	-0.04304	0.127	0.408	4.18e-17		Nt5c3	1.75e-11	-0.13155	0.197	0.434	3.45e-07
Yipf1	2.22e-21	-0.10297	0.076	0.32	4.36e-17		Trim44	1.76e-11	-0.10776	0.11	0.306	3.47e-07
Spg7	2.24e-21	-0.13565	0.07	0.311	4.41e-17		Prr14	1.8e-11	-0.03416	0.044	0.193	3.55e-07
Gm20342	2.43e-21	-0.10119	0.011	0.195	4.77e-17		Zc3h4	1.81e-11	-0.10782	0.085	0.265	3.56e-07
Ftl1	2.43e-21	-0.29278	0.907	0.918	4.79e-17		Tinagl1	1.87e-11	-0.08194	0.008	0.114	3.67e-07
Fbxo5	2.56e-21	-0.1087	0.152	0.45	5.04e-17		Hist1h2b	1.91e-11	-0.04682	0.027	0.158	3.76e-07
Rapgef6	2.62e-21	-0.07645	0.167	0.475	5.16e-17		Tab3	1.92e-11	-0.04337	0.023	0.148	3.78e-07
Bet1l	2.63e-21	-0.10434	0.036	0.245	5.17e-17		Tusc1	1.92e-11	-0.07868	0.068	0.237	3.78e-07
Otud7b	2.71e-21	-0.08633	0.051	0.276	5.34e-17		Rfc3	1.92e-11	-0.11763	0.197	0.436	3.78e-07
Bod1l	2.72e-21	-0.09671	0.247	0.59	5.34e-17		Prkab1	1.93e-11	0.011631	0.173	0.415	3.8e-07
Wdr83	2.77e-21	-0.12522	0.118	0.391	5.45e-17		Skiv2l2	1.93e-11	-0.14059	0.171	0.408	3.8e-07
Bpgm	2.84e-21	-0.2316	0.049	0.269	5.58e-17		Irf9	1.94e-11	-0.07387	0.089	0.271	3.81e-07
Nrm	2.88e-21	-0.14072	0.034	0.242	5.66e-17		Mindy1	1.98e-11	-0.01863	0.053	0.209	3.89e-07
Tmf1	2.88e-21	-0.09712	0.127	0.406	5.67e-17		Gm2000	2e-11	-0.12469	0.085	0.262	3.94e-07
Araf	3.08e-21	-0.12547	0.068	0.305	6.05e-17		Junb	2e-11	-0.10588	0.201	0.443	3.94e-07
Zfp398	3.24e-21	-0.08444	0.023	0.219	6.37e-17		Edem1	2.03e-11	-0.11464	0.021	0.144	3.98e-07
Ninj1	3.26e-21	-0.07581	0.076	0.322	6.42e-17		Zfp62	2.09e-11	-0.06523	0.051	0.204	4.11e-07
Stk17b	3.36e-21	-0.0914	0.078	0.322	6.61e-17		Hspd1	2.15e-11	0.330927	0.812	0.812	4.22e-07
Scd1	3.36e-21	-0.14646	0.008	0.189	6.61e-17		Man1a	2.15e-11	-0.05965	0.019	0.139	4.22e-07
Cast	3.37e-21	-0.12845	0.226	0.558	6.62e-17		Mcm6	2.32e-11	-0.36693	0.389	0.589	4.55e-07
Bcl2l11	3.37e-21	-0.16701	0.017	0.207	6.62e-17		Ipo9	2.33e-11	0.017579	0.044	0.193	4.59e-07
Arid4a	3.38e-21	-0.11961	0.146	0.442	6.64e-17		Cntrl	2.34e-11	0.048257	0.099	0.292	4.6e-07
Mecp2	3.38e-21	-0.10779	0.042	0.259	6.65e-17		Alkbh8	2.35e-11	-0.09748	0.154	0.383	4.63e-07
Map3k20	3.59e-21	-0.15289	0.068	0.304	7.07e-17		Slc7a6os	2.42e-11	0.032144	0.044	0.193	4.77e-07
Zc3hav1	3.68e-21	-0.06085	0.182	0.495	7.25e-17		Ogdh	2.43e-11	-0.16189	0.184	0.415	4.79e-07
Yeats4	3.79e-21	-0.20624	0.23	0.568	7.46e-17		Hist1h3b	2.44e-11	-0.12896	0.036	0.174	4.81e-07
Zdhhc5	4.08e-21	-0.11767	0.042	0.257	8.03e-17		Trmt1l	2.45e-11	-0.0592	0.04	0.183	4.83e-07
Oaf	4.1e-21	0.048934	0.089	0.345	8.07e-17		Ythdc2	2.49e-11	0.023805	0.106	0.302	4.89e-07
Ap4m1	4.2e-21	-0.08958	0.027	0.227	8.27e-17		Oaf	2.49e-11	-0.02416	0.089	0.271	4.89e-07
Caml	4.37e-21	-0.11851	0.038	0.251	8.59e-17		Atp2b1	2.52e-11	-0.08146	0.044	0.193	4.95e-07
Prim1	4.4e-21	-0.15405	0.245	0.588	8.66e-17		Ifitm3	2.55e-11	-0.15437	0.29	0.555	5.02e-07
Baz1b	4.43e-21	-0.28372	0.353	0.683	8.71e-17		Dnajc5	2.59e-11	-0.07139	0.095	0.281	5.1e-07
Sirt1	4.44e-21	-0.14301	0.059	0.289	8.74e-17		Prpf39	2.65e-11	-0.06586	0.108	0.299	5.21e-07
Csde1	4.47e-21	-0.17635	0.326	0.669	8.78e-17		Mmgt1	2.66e-11	-0.07095	0.008	0.114	5.24e-07
Pdpk1	4.5e-21	-0.15319	0.078	0.324	8.85e-17		Phrf1	2.68e-11	-0.12314	0.097	0.283	5.27e-07
Nsd1	4.54e-21	-0.05439	0.18	0.499	8.92e-17		Mosmo	2.73e-11	-0.06455	0.053	0.209	5.37e-07
Cycs	4.58e-21	0.548304	0.702	0.745	9.01e-17		Rpain	2.74e-11	-0.06845	0.161	0.392	5.4e-07
Smpdl3a	4.66e-21	-0.08546	0.036	0.246	9.17e-17		Sh3bgrl3	2.82e-11	0.800005	0.336	0.176	5.55e-07
Map2k3	4.73e-21	-0.14181	0.228	0.562	9.31e-17		Tspan32	2.83e-11	-0.10218	0.11	0.302	5.57e-07
Selenos	4.85e-21	-0.05788	0.076	0.322	9.54e-17		Usp47	2.96e-11	-0.06369	0.114	0.318	5.83e-07
Ppm1g	5.1e-21	-0.26837	0.387	0.701	1e-16		Tmem86b	2.97e-11	-0.04567	0.006	0.107	5.84e-07
Pde4d	5.13e-21	-0.15733	0.03	0.23	1.01e-16		Slc12a4	2.97e-11	-0.06039	0.017	0.132	5.85e-07
Dkkl1	5.14e-21	-0.08077	0.051	0.276	1.01e-16		Ap3d1	2.98e-11	-0.03535	0.078	0.255	5.86e-07
Hist1h3c	5.15e-21	-0.10706	0.074	0.311	1.01e-16		Atf1	3.18e-11	-0.15635	0.207	0.45	6.26e-07
Asnsd1	5.15e-21	-0.10446	0.169	0.477	1.01e-16		Dnajb14	3.25e-11	-0.02737	0.042	0.186	6.4e-07
Tm9sf2	5.31e-21	-0.13245	0.042	0.261	1.05e-16		Smpd4	3.27e-11	-0.03392	0.116	0.32	6.44e-07
Plcl2	5.54e-21	-0.13542	0.087	0.339	1.09e-16		Ppp2r2d	3.29e-11	-0.02546	0.129	0.341	6.48e-07
Sesn1	5.62e-21	-0.09487	0.023	0.218	1.11e-16		4732440D	3.35e-11	-0.07237	0.006	0.107	6.58e-07
Bnip1	5.79e-21	-0.07369	0.085	0.336	1.14e-16		Spg7	3.43e-11	-0.095	0.07	0.237	6.74e-07
Fam46c	5.84e-21	-0.13102	0.04	0.251	1.15e-16		Map4k5	3.44e-11	-0.12791	0.032	0.162	6.77e-07
Tmem9b	5.92e-21	-0.07557	0.061	0.292	1.16e-16		Rbl1	3.51e-11	-0.12068	0.104	0.292	6.91e-07
Ist1	6.16e-21	-0.01741	0.04	0.254	1.21e-16		Cir1	3.51e-11	-0.22131	0.243	0.487	6.91e-07
Sar1b	6.17e-21	-0.08759	0.137	0.431	1.21e-16		Golga4	3.54e-11	-0.02725	0.074	0.246	6.97e-07
Unc50	6.25e-21	-0.04764	0.133	0.425	1.23e-16		Atp6ap2	3.55e-11	0.147492	0.087	0.271	6.99e-07
Cep162	6.26e-21	-0.12488	0.021	0.214	1.23e-16		Eif4a2	3.57e-11	-0.0379	0.171	0.404	7.03e-07
Atl2	6.33e-21	-0.14525	0.036	0.239	1.25e-16		Srsf3	3.61e-11	0.305731	0.852	0.821	7.1e-07
Cux1	6.37e-21	-0.05125	0.161	0.459	1.25e-16		Ska2	3.65e-11	-0.05487	0.063	0.227	7.18e-07
Wdfy1	6.38e-21	-0.11491	0.011	0.191	1.26e-16		Nuf2	3.72e-11	-0.13686	0.159	0.374	7.31e-07
Smg9	6.4e-21	-0.13552	0.059	0.288	1.26e-16		Lrrfip2	3.72e-11	-0.05178	0.07	0.239	7.31e-07
Cdc25b	6.43e-21	-0.15634	0.036	0.241	1.26e-16		Trip12	3.72e-11	0.021937	0.171	0.404	7.33e-07
Prpf3	6.48e-21	-0.07693	0.095	0.349	1.27e-16		E2f7	3.73e-11	-0.12411	0.023	0.146	7.34e-07
Prrc2a	6.63e-21	-0.12024	0.247	0.586	1.3e-16		Cic	3.75e-11	-0.02864	0.074	0.244	7.37e-07
Khsrp	6.67e-21	-0.17825	0.292	0.637	1.31e-16		Nup153	3.75e-11	-0.01571	0.074	0.246	7.38e-07
Azin1	6.78e-21	-0.08867	0.199	0.522	1.33e-16		Prr14l	3.8e-11	-0.11708	0.049	0.197	7.48e-07
Stk40	6.84e-21	-0.14596	0.03	0.232	1.34e-16		Nmt1	3.82e-11	-0.15325	0.214	0.464	7.52e-07
Mark3	6.99e-21	-0.08058	0.14	0.43	1.37e-16		Sppl3	3.87e-11	0.024495	0.076	0.251	7.62e-07
Lin9	7.55e-21	-0.07707	0.053	0.275	1.48e-16		Myo18a	3.89e-11	-0.13321	0.066	0.23	7.65e-07
Ythdc1	7.56e-21	-0.03747	0.216	0.555	1.49e-16		Pbk	3.91e-11	-0.16733	0.184	0.413	7.69e-07
St7	7.65e-21	-0.09871	0.049	0.269	1.5e-16		Gga2	3.93e-11	-0.06092	0.101	0.292	7.72e-07
Elf2	7.67e-21	-0.19025	0.175	0.481	1.51e-16		Pola2	3.99e-11	-0.01354	0.142	0.362	7.84e-07
Akip1	7.73e-21	-0.12064	0.11	0.374	1.52e-16		Ppib	4.18e-11	-0.29844	0.336	0.582	8.22e-07
D230025D	7.77e-21	-0.04808	0.032	0.236	1.53e-16		Tcf20	4.2e-11	-0.02995	0.066	0.23	8.26e-07
Hnrnpul2	7.85e-21	-0.27631	0.342	0.685	1.54e-16		Vps13d	4.2e-11	-0.10583	0.027	0.153	8.26e-07
Sft2d3	7.96e-21	-0.11236	0.019	0.207	1.57e-16		Sugp2	4.21e-11	-0.03954	0.019	0.137	8.28e-07
Bard1	8.43e-21	-0.16086	0.061	0.291	1.66e-16		Rsbn1l	4.23e-11	-0.06978	0.184	0.415	8.31e-07
Ssbp2	8.58e-21	-0.07103	0.148	0.442	1.69e-16		Cltb	4.33e-11	-0.09172	0.11	0.299	8.52e-07
Kif13b	9.1e-21	-0.08384	0.021	0.214	1.79e-16		Cecr2	4.35e-11	-0.08411	0.023	0.146	8.55e-07
Larp1b	9.44e-21	-0.11154	0.224	0.556	1.86e-16		Gigyf1	4.41e-11	-0.04906	0.042	0.183	8.67e-07
Pikfyve	9.56e-21	-0.0916	0.017	0.203	1.88e-16		Ero1l	4.49e-11	-0.02565	0.057	0.213	8.83e-07
Tm9sf3	9.83e-21	-0.06329	0.156	0.461	1.93e-16		Snhg9	4.52e-11	-0.00596	0.078	0.253	8.89e-07
Gigyf2	1e-20	-0.05614	0.125	0.398	1.97e-16		Sacs	4.54e-11	-0.13814	0.057	0.211	8.93e-07
Ankhd1	1e-20	-0.02744	0.121	0.393	1.97e-16		Crebbp	4.54e-11	-0.11297	0.11	0.302	8.94e-07
Mkrn1	1.06e-20	-0.26635	0.351	0.69	2.08e-16		Ccdc6	4.55e-11	-0.04749	0.093	0.278	8.94e-07
Sec23b	1.07e-20	-0.06596	0.093	0.347	2.1e-16		Dnajb12	4.7e-11	-0.01765	0.044	0.19	9.24e-07
Sik2	1.07e-20	-0.0897	0.013	0.194	2.1e-16		Klf3	4.74e-11	-0.05789	0.156	0.374	9.33e-07
Wwc2	1.1e-20	-0.08683	0.025	0.221	2.16e-16		Cep57l1	4.75e-11	-0.07253	0.072	0.239	9.34e-07
Dhrs4	1.15e-20	-0.16607	0.239	0.568	2.26e-16		Fam208a	4.79e-11	-0.03341	0.068	0.232	9.42e-07
Fem1b	1.16e-20	-0.17032	0.087	0.335	2.28e-16		Gapdh	4.8e-11	0.245423	0.867	0.842	9.45e-07
Plagl2	1.2e-20	-0.09442	0.044	0.259	2.36e-16		Gmeb2	4.85e-11	-0.0065	0.036	0.172	9.53e-07
Aggf1	1.2e-20	-0.11407	0.188	0.504	2.36e-16		Epm2aip1	4.87e-11	-0.05285	0.011	0.116	9.57e-07
Ap2b1	1.23e-20	-0.07989	0.104	0.371	2.42e-16		Tob2	4.93e-11	-0.01047	0.055	0.209	9.7e-07
Fbxl3	1.24e-20	-0.10128	0.063	0.29	2.43e-16		1700020I1	4.98e-11	-0.06909	0.205	0.443	9.8e-07
Tspan15	1.26e-20	-0.12469	0.011	0.188	2.49e-16		Zbtb5	4.99e-11	-0.06689	0.011	0.116	9.81e-07
Mef2a	1.27e-20	-0.03078	0.053	0.275	2.5e-16		Cenpc1	4.99e-11	-0.06687	0.068	0.232	9.82e-07
Tubg1	1.3e-20	-0.02248	0.169	0.469	2.55e-16		2610524H	5.05e-11	-0.10494	0.061	0.216	9.92e-07
Mcm5	1.36e-20	-0.30451	0.421	0.729	2.68e-16		Slc35e2	5.1e-11	0.065586	0.057	0.211	1e-06
Acd	1.36e-20	-0.08093	0.11	0.372	2.68e-16		Cmip	5.17e-11	-0.02983	0.097	0.285	1.02e-06
Mdm4	1.39e-20	0.016985	0.099	0.359	2.73e-16		Tm9sf2	5.19e-11	-0.04727	0.042	0.186	1.02e-06
C2cd3	1.4e-20	-0.0457	0.051	0.271	2.76e-16		Slc46a3	5.25e-11	-0.06577	0.015	0.125	1.03e-06
Hist3h2ba	1.41e-20	-0.16876	0.04	0.244	2.77e-16		Tlk2	5.38e-11	-0.06143	0.095	0.278	1.06e-06
Slc25a21	1.41e-20	-0.09686	0.18	0.496	2.77e-16		Rnf4	5.47e-11	-0.08752	0.171	0.397	1.08e-06
Net1	1.48e-20	-0.10706	0.148	0.435	2.92e-16		Hist1h3f	5.47e-11	0.01464	0.042	0.183	1.08e-06
Ubb	1.48e-20	0.354607	0.873	0.89	2.92e-16		Ascc3	5.51e-11	-0.04056	0.152	0.369	1.08e-06
Hras	1.49e-20	-0.18813	0.319	0.649	2.92e-16		Tssc4	5.59e-11	-0.0702	0.11	0.306	1.1e-06
Tmbim4	1.52e-20	0.066968	0.152	0.457	2.98e-16		Rnf181	5.6e-11	-0.03853	0.087	0.267	1.1e-06
Pdia6	1.56e-20	-0.06565	0.165	0.467	3.07e-16		Mdm2	5.64e-11	-0.08281	0.089	0.265	1.11e-06
Cnot10	1.57e-20	-0.06526	0.129	0.411	3.09e-16		Mpg	5.8e-11	-0.05982	0.074	0.241	1.14e-06
Puf60	1.58e-20	-0.13788	0.258	0.602	3.1e-16		Osgepl1	5.82e-11	-0.09875	0.101	0.29	1.14e-06
Abtb1	1.59e-20	-0.17402	0.042	0.249	3.14e-16		1700037H	5.85e-11	-0.07519	0.159	0.376	1.15e-06
Tor1aip2	1.68e-20	-0.10132	0.108	0.372	3.31e-16		Smim6	5.9e-11	-0.07638	0.019	0.135	1.16e-06
Mysm1	1.78e-20	-0.09664	0.066	0.296	3.49e-16		Ddx23	5.91e-11	-0.07348	0.15	0.376	1.16e-06
N4bp2l2	1.78e-20	-0.06945	0.199	0.516	3.49e-16		Lpin1	6.06e-11	-0.03954	0.049	0.197	1.19e-06
Sema4b	1.8e-20	-0.13498	0.006	0.176	3.54e-16		Stk11	6.06e-11	-0.17842	0.268	0.513	1.19e-06
Pold3	1.82e-20	-0.12855	0.199	0.515	3.59e-16		2310035C	6.08e-11	-0.07728	0.068	0.232	1.2e-06
Klhdc3	1.84e-20	-0.07244	0.14	0.426	3.61e-16		D230025D	6.12e-11	-0.05926	0.032	0.162	1.2e-06
Rps23	1.86e-20	0.154634	0.987	0.987	3.66e-16		9530068	6.15e-11	-0.03426	0.066	0.227	1.21e-06
Hook3	1.86e-20	-0.00305	0.085	0.333	3.67e-16		Ap2a1	6.28e-11	-0.08472	0.233	0.476	1.24e-06
Cnp	1.92e-20	-0.10135	0.135	0.413	3.79e-16		Reep6	6.54e-11	-0.08642	0.047	0.19	1.29e-06
Wdr62	1.96e-20	-0.10279	0.013	0.191	3.85e-16		Dcaf1	6.62e-11	-0.02247	0.085	0.262	1.3e-06
Itfg2	2.02e-20	-0.06222	0.032	0.231	3.98e-16		Ssbp2	6.67e-11	-0.09764	0.148	0.364	1.31e-06
Prpf18	2.06e-20	-0.06748	0.095	0.346	4.05e-16		Kif20a	6.79e-11	-0.09051	0.108	0.299	1.34e-06
Rlim	2.07e-20	0.033937	0.125	0.407	4.07e-16		Prpf3	6.87e-11	-0.11522	0.095	0.276	1.35e-06
Sqle	2.08e-20	-0.06822	0.042	0.254	4.08e-16		Ypel4	6.9e-11	-0.05921	0.006	0.104	1.36e-06
Nbn	2.08e-20	0.012511	0.123	0.393	4.09e-16		Dnm1l	7.01e-11	-0.09005	0.106	0.295	1.38e-06
Slc4a7	2.09e-20	-0.13283	0.025	0.217	4.12e-16		Zc3h7a	7.02e-11	0.070603	0.078	0.246	1.38e-06
Usp39	2.11e-20	-0.12908	0.226	0.556	4.16e-16		Pck2	7.05e-11	-0.07064	0.199	0.432	1.39e-06
Klhdc10	2.11e-20	-0.113	0.066	0.292	4.16e-16		Mdm4	7.12e-11	-0.00716	0.099	0.285	1.4e-06
Chd9	2.15e-20	-0.13207	0.068	0.298	4.23e-16		Ankrd9	7.15e-11	-0.10736	0.023	0.144	1.41e-06
Rprd1b	2.17e-20	-0.10345	0.173	0.477	4.26e-16		Fgfrl1	7.18e-11	-0.13056	0.027	0.151	1.41e-06
Cdca5	2.23e-20	-0.14781	0.116	0.381	4.39e-16		Cep85	7.21e-11	-0.00268	0.068	0.232	1.42e-06
Arfgef2	2.24e-20	-0.1149	0.025	0.216	4.41e-16		Suv39h1	7.24e-11	-0.06847	0.11	0.299	1.42e-06
Rell1	2.27e-20	-0.1194	0.011	0.185	4.47e-16		Ier3	7.25e-11	-0.01995	0.021	0.139	1.43e-06
Ankfy1	2.28e-20	-0.14801	0.068	0.299	4.49e-16		Fastk	7.32e-11	0.013735	0.08	0.253	1.44e-06
Narf	2.29e-20	-0.21961	0.161	0.458	4.5e-16		Afg3l2	7.38e-11	-0.0503	0.154	0.374	1.45e-06
Uros	2.4e-20	-0.23203	0.159	0.445	4.72e-16		Tm9sf4	7.45e-11	-0.10431	0.034	0.165	1.47e-06
Rchy1	2.56e-20	-0.12905	0.127	0.4	5.04e-16		BC004004	7.47e-11	-0.02396	0.087	0.267	1.47e-06
Grk2	2.63e-20	0.004231	0.14	0.42	5.16e-16		Spata24	7.47e-11	-0.11113	0.14	0.35	1.47e-06
Hmg20b	2.63e-20	-0.0726	0.15	0.438	5.17e-16		Clic4	7.55e-11	-0.06891	0.249	0.497	1.49e-06
Lpin1	2.68e-20	-0.09897	0.049	0.265	5.27e-16		Eif2d	7.84e-11	-0.08291	0.076	0.246	1.54e-06
Clk3	2.7e-20	-0.10611	0.097	0.35	5.32e-16		Smg6	7.85e-11	0.010196	0.101	0.292	1.54e-06
Lrrfip2	2.73e-20	-0.07983	0.07	0.306	5.36e-16		Strn4	7.99e-11	-0.05618	0.089	0.269	1.57e-06
Mcm7	2.73e-20	-0.34491	0.469	0.736	5.37e-16		Cdk11b	8.08e-11	-0.07599	0.214	0.457	1.59e-06
Slc35b2	2.74e-20	-0.04346	0.089	0.34	5.39e-16		Mto1	8.13e-11	0.007778	0.082	0.258	1.6e-06
Zrsr2	2.81e-20	-0.08304	0.112	0.371	5.53e-16		St7	8.16e-11	-0.05885	0.049	0.195	1.6e-06
Cyth3	2.82e-20	-0.09586	0.175	0.488	5.55e-16		Hcfc1	8.26e-11	-0.02279	0.182	0.413	1.63e-06
Snrpf	2.91e-20	0.429141	0.753	0.811	5.72e-16		Ndufb9	8.27e-11	-0.29136	0.562	0.756	1.63e-06
Lactb	2.95e-20	-0.09009	0.078	0.316	5.8e-16		Kansl3	8.66e-11	0.030744	0.055	0.206	1.7e-06
2810403A	3e-20	-0.12824	0.044	0.252	5.9e-16		Nhlrc2	8.72e-11	-0.07167	0.057	0.209	1.72e-06
Kif11	3.07e-20	-0.14101	0.228	0.549	6.04e-16		Eif4ebp2	8.92e-11	-0.18113	0.175	0.404	1.75e-06
Mindy2	3.16e-20	-0.17133	0.074	0.308	6.21e-16		Mis12	9.15e-11	-0.04803	0.085	0.258	1.8e-06
Exoc3	3.17e-20	-0.02794	0.142	0.431	6.23e-16		Herc4	9.17e-11	-0.13296	0.078	0.246	1.8e-06
Synj1	3.19e-20	-0.10344	0.053	0.27	6.27e-16		Katnal1	9.19e-11	-0.0561	0.042	0.181	1.81e-06
Sharpin	3.19e-20	-0.17669	0.072	0.295	6.28e-16		Itfg2	9.23e-11	-0.11178	0.032	0.16	1.82e-06
Nudt9	3.2e-20	-0.17144	0.252	0.604	6.29e-16		Ibtk	9.31e-11	0.042196	0.127	0.332	1.83e-06
Tnpo3	3.2e-20	-0.05761	0.163	0.465	6.29e-16		Cenps	9.49e-11	-0.02098	0.114	0.309	1.87e-06
Rbm15	3.26e-20	-0.00932	0.063	0.293	6.42e-16		Ipmk	9.57e-11	-0.00482	0.051	0.197	1.88e-06
Pdia2	3.28e-20	-0.14194	0.008	0.181	6.46e-16		Zfp949	9.69e-11	-0.09226	0.011	0.114	1.91e-06
BC005537	3.39e-20	-0.04891	0.228	0.562	6.67e-16		Chst11	9.78e-11	-0.06125	0.021	0.137	1.92e-06
Larp4	3.41e-20	-0.03361	0.15	0.439	6.71e-16		Cep135	9.84e-11	-0.02771	0.042	0.181	1.94e-06
Golm1	3.48e-20	-0.03321	0.095	0.347	6.85e-16		Hook3	9.87e-11	0.045095	0.085	0.262	1.94e-06
Ubp1	3.51e-20	-0.19103	0.137	0.413	6.9e-16		Gsk3a	9.9e-11	-0.04275	0.192	0.425	1.95e-06
Ankrd13a	3.6e-20	-0.16547	0.33	0.661	7.07e-16		Siah1b	1e-10	-0.04841	0.049	0.195	1.97e-06
Ankrd54	3.61e-20	-0.11952	0.11	0.371	7.1e-16		Gigyf2	1e-10	-0.05435	0.125	0.323	1.98e-06
Rabac1	3.66e-20	-0.09814	0.192	0.502	7.21e-16		Sar1a	1e-10	-0.06056	0.167	0.397	1.98e-06
Stx5a	3.81e-20	-0.09226	0.07	0.302	7.49e-16		Zmynd8	1.01e-10	-0.11646	0.133	0.336	1.98e-06
Dbf4	3.82e-20	-0.15328	0.197	0.508	7.51e-16		Btf3	1.01e-10	0.228034	0.888	0.884	1.99e-06
Prrc2b	3.88e-20	-0.1376	0.095	0.342	7.64e-16		Jak2	1.02e-10	-0.0086	0.055	0.206	2.01e-06
Dad1	3.93e-20	-0.2198	0.357	0.69	7.74e-16		6030458C	1.03e-10	-0.02013	0.08	0.253	2.02e-06
2310035C	4.08e-20	-0.0693	0.068	0.3	8.02e-16		Zfr	1.03e-10	-0.0055	0.133	0.343	2.02e-06
Wdtc1	4.23e-20	-0.17762	0.03	0.225	8.31e-16		Tcerg1	1.04e-10	-0.25215	0.247	0.49	2.04e-06
Dcaf7	4.25e-20	-0.12437	0.116	0.377	8.36e-16		Haus3	1.04e-10	-0.03228	0.11	0.306	2.05e-06
Pan2	4.3e-20	-0.15272	0.023	0.21	8.46e-16		mt-Nd2	1.05e-10	-0.61454	0.406	0.587	2.06e-06
Rapgef1	4.55e-20	-0.05009	0.091	0.339	8.96e-16		Hint3	1.05e-10	-0.0771	0.066	0.223	2.06e-06
Pag1	4.58e-20	-0.11864	0.011	0.182	9e-16		Mms19	1.05e-10	0.034218	0.032	0.16	2.07e-06
Tsc1	4.6e-20	-0.10902	0.032	0.228	9.05e-16		Incenp	1.07e-10	-0.23472	0.216	0.448	2.11e-06
Rnf149	4.66e-20	-0.09664	0.04	0.245	9.16e-16		Vps52	1.08e-10	-0.04459	0.082	0.255	2.12e-06
Cnot6	4.66e-20	-0.08153	0.205	0.522	9.17e-16		Cenpu	1.08e-10	-0.05135	0.108	0.299	2.12e-06
Manbal	4.71e-20	-0.10461	0.068	0.295	9.27e-16		Wac	1.1e-10	-0.00525	0.169	0.404	2.16e-06
Rad18	4.82e-20	-0.08658	0.125	0.397	9.49e-16		Acsl1	1.1e-10	0.074659	0.123	0.325	2.17e-06
Mdc1	4.84e-20	-0.07005	0.089	0.333	9.53e-16		Alg8	1.12e-10	-0.03511	0.021	0.137	2.2e-06
Sart3	4.85e-20	-0.04384	0.148	0.433	9.53e-16		Trpm7	1.13e-10	0.062622	0.085	0.26	2.22e-06
Nr2c2	4.85e-20	-0.01756	0.066	0.291	9.54e-16		Lrwd1	1.14e-10	-0.0993	0.199	0.432	2.25e-06
Med25	4.92e-20	0.003716	0.125	0.399	9.68e-16		Selenok	1.15e-10	-0.17308	0.199	0.429	2.26e-06
Bap1	4.93e-20	-0.06503	0.093	0.338	9.7e-16		Rplp1	1.15e-10	-0.14477	0.989	0.993	2.27e-06
Man1b1	4.96e-20	-0.06801	0.023	0.212	9.75e-16		Rps6kb1	1.15e-10	-0.02828	0.137	0.341	2.27e-06
Mbd1	5.12e-20	-0.08981	0.095	0.343	1.01e-15		Slc38a10	1.17e-10	0.114387	0.07	0.234	2.31e-06
Casc3	5.15e-20	0.010138	0.106	0.364	1.01e-15		Ahctf1	1.18e-10	0.052931	0.159	0.381	2.32e-06
Ddx24	5.15e-20	-0.22532	0.345	0.671	1.01e-15		Ubxn2b	1.2e-10	-0.11465	0.104	0.29	2.36e-06
Spdl1	5.17e-20	-0.01692	0.051	0.269	1.02e-15		Smim1	1.21e-10	-0.30884	0.37	0.608	2.38e-06
Polr3f	5.19e-20	-0.1465	0.059	0.277	1.02e-15		Abtb1	1.22e-10	-0.10441	0.042	0.179	2.41e-06
Alkbh5	5.26e-20	-0.04436	0.19	0.498	1.03e-15		Mad2l2	1.25e-10	-0.01647	0.076	0.244	2.45e-06
Mid1	5.27e-20	-0.09793	0.011	0.183	1.04e-15		1600020	1.25e-10	-0.0441	0.017	0.128	2.46e-06
Rps12	5.37e-20	-0.1586	0.996	0.995	1.06e-15		Bora	1.25e-10	-0.06983	0.106	0.295	2.47e-06
Zmiz2	5.4e-20	-0.08741	0.125	0.394	1.06e-15		Rab12	1.25e-10	-0.018	0.027	0.151	2.47e-06
Ino80d	5.42e-20	-0.10088	0.051	0.263	1.07e-15		Mtf1	1.26e-10	-0.00359	0.099	0.283	2.47e-06
Sacs	5.53e-20	-0.17224	0.057	0.278	1.09e-15		Mtr	1.29e-10	-0.01091	0.051	0.197	2.54e-06
Nup205	5.58e-20	-0.08895	0.101	0.36	1.1e-15		Yif1b	1.3e-10	-0.06819	0.089	0.265	2.55e-06
Pacs2	5.6e-20	-0.1064	0.057	0.273	1.1e-15		Smg7	1.3e-10	-0.04608	0.061	0.213	2.56e-06
Bfar	5.63e-20	-0.0864	0.042	0.249	1.11e-15		Rhog	1.32e-10	-0.16011	0.159	0.376	2.59e-06
Nup214	5.74e-20	-0.01752	0.142	0.425	1.13e-15		Llgl1	1.33e-10	-0.06686	0.019	0.132	2.61e-06
Kmt5c	5.86e-20	-0.05567	0.08	0.319	1.15e-15		Tgoln1	1.36e-10	0.03085	0.042	0.179	2.67e-06
Eif4a1	5.88e-20	0.387051	0.793	0.839	1.16e-15		Kbtbd2	1.37e-10	0.01258	0.04	0.176	2.7e-06
Stx16	6.2e-20	-0.06116	0.036	0.236	1.22e-15		Slc22a23	1.38e-10	-0.11744	0.021	0.137	2.72e-06
Anapc7	6.3e-20	-0.06674	0.112	0.377	1.24e-15		Oip5	1.39e-10	-0.02208	0.104	0.288	2.73e-06
Lamtor1	6.68e-20	-0.15979	0.241	0.577	1.31e-15		Ccdc77	1.39e-10	0.00834	0.066	0.225	2.73e-06
Extl3	6.68e-20	-0.08379	0.027	0.218	1.31e-15		Arl4a	1.39e-10	-0.17374	0.235	0.476	2.74e-06
Rpl37	6.71e-20	0.219431	0.96	0.967	1.32e-15		Zcchc11	1.41e-10	-0.04577	0.095	0.276	2.77e-06
Otud4	6.92e-20	-0.12198	0.093	0.333	1.36e-15		Hist1h2ap	1.43e-10	-0.6023	0.638	0.784	2.8e-06
Ivns1abp	7.41e-20	-0.06275	0.195	0.513	1.46e-15		Sp3os	1.43e-10	-0.16989	0.038	0.169	2.81e-06
0610009O	7.49e-20	-0.09448	0.051	0.264	1.47e-15		Pde4d	1.43e-10	-0.09331	0.03	0.153	2.82e-06
Riok3	7.68e-20	-0.02029	0.167	0.473	1.51e-15		Hsph1	1.44e-10	-0.20738	0.247	0.485	2.83e-06
Rabgef1	7.72e-20	-0.07386	0.089	0.333	1.52e-15		Rad51ap1	1.51e-10	-0.08048	0.211	0.457	2.97e-06
Dap	7.93e-20	-0.09266	0.159	0.451	1.56e-15		Hist4h4	1.52e-10	-0.05277	0.011	0.111	2.99e-06
Hace1	8.24e-20	-0.03073	0.036	0.237	1.62e-15		2610020C	1.55e-10	-0.04751	0.011	0.111	3.05e-06
Ttc19	8.43e-20	-0.10665	0.017	0.195	1.66e-15		Parp14	1.55e-10	-0.03063	0.036	0.165	3.05e-06
Rpl3	8.54e-20	0.218145	0.968	0.959	1.68e-15		Bcl7b	1.56e-10	-0.13327	0.142	0.35	3.06e-06
Hs2st1	9.08e-20	-0.0868	0.015	0.191	1.79e-15		Acmsd	1.57e-10	-0.06609	0.013	0.116	3.09e-06
Celf1	9.79e-20	-0.19175	0.252	0.58	1.93e-15		Dbf4	1.57e-10	-0.12551	0.197	0.425	3.1e-06
Abcb8	9.97e-20	-0.07537	0.034	0.23	1.96e-15		Supt7l	1.58e-10	-0.03494	0.027	0.148	3.1e-06
Pbx3	1e-19	-0.09496	0.032	0.222	1.97e-15		Rps4x	1.58e-10	0.146841	0.979	0.991	3.1e-06
Elac2	1.05e-19	-0.04647	0.082	0.317	2.06e-15		Csrp1	1.62e-10	0.007283	0.118	0.311	3.19e-06
Snrpd1	1.07e-19	0.405566	0.755	0.8	2.1e-15		Ccsap	1.65e-10	-0.08786	0.019	0.13	3.24e-06
Naca	1.09e-19	0.243102	0.928	0.924	2.13e-15		Xiap	1.65e-10	0.00013	0.053	0.2	3.25e-06
Nusap1	1.09e-19	-0.25443	0.235	0.549	2.14e-15		Clcn7	1.66e-10	-0.03849	0.013	0.116	3.26e-06
Scamp2	1.09e-19	-0.14692	0.027	0.216	2.15e-15		Fry	1.67e-10	-0.01273	0.017	0.125	3.29e-06
Hira	1.12e-19	-0.11391	0.104	0.358	2.19e-15		Zkscan3	1.67e-10	-0.0566	0.07	0.23	3.29e-06
Ints9	1.19e-19	-0.04806	0.085	0.324	2.34e-15		Cast	1.68e-10	-0.09333	0.226	0.459	3.3e-06
Mtmr14	1.23e-19	-0.12765	0.038	0.237	2.43e-15		Adrb2	1.7e-10	-0.01715	0.011	0.111	3.34e-06
Phf14	1.24e-19	-0.11526	0.188	0.5	2.44e-15		Zcchc8	1.7e-10	0.073414	0.11	0.304	3.34e-06
Chd1	1.32e-19	-0.12594	0.203	0.514	2.59e-15		Chmp3	1.72e-10	-0.07957	0.148	0.355	3.38e-06
Brip1os	1.33e-19	-0.08102	0.034	0.229	2.62e-15		Atxn7l1	1.74e-10	-0.05552	0.038	0.169	3.41e-06
Spata2	1.4e-19	-0.03527	0.036	0.234	2.76e-15		Wdr70	1.75e-10	-0.11475	0.097	0.276	3.44e-06
Eloa	1.41e-19	-0.02465	0.137	0.418	2.78e-15		Pex19	1.78e-10	0.005077	0.057	0.209	3.49e-06
Cercam	1.44e-19	-0.07711	0.021	0.203	2.84e-15		Hist1h2bn	1.8e-10	-0.06183	0.027	0.148	3.55e-06
Zfp622	1.53e-19	-0.11285	0.161	0.45	3.01e-15		Tlnrd1	1.82e-10	0.030287	0.085	0.258	3.58e-06
Brap	1.56e-19	-0.11529	0.08	0.317	3.08e-15		Hadha	1.82e-10	-0.14182	0.222	0.452	3.58e-06
Pold1	1.58e-19	-0.04029	0.156	0.446	3.11e-15		Psrc1	1.83e-10	-0.05394	0.061	0.213	3.59e-06
4930453N	1.6e-19	-0.07068	0.152	0.441	3.14e-15		Dnajc25	1.85e-10	0.048258	0.027	0.148	3.64e-06
Tmem63b	1.64e-19	-0.0965	0.008	0.176	3.22e-15		Orc1	1.87e-10	-0.00202	0.097	0.276	3.67e-06
Dnase2a	1.65e-19	-0.00074	0.08	0.312	3.25e-15		Wdr62	1.88e-10	-0.01441	0.013	0.116	3.69e-06
Gucd1	1.7e-19	-0.11287	0.044	0.251	3.35e-15		Erp44	1.88e-10	-0.02816	0.089	0.262	3.7e-06
Prkab1	1.77e-19	-0.05317	0.173	0.475	3.47e-15		Spsb3	1.9e-10	0.019367	0.127	0.325	3.74e-06
Tprgl	1.77e-19	-0.15356	0.26	0.592	3.48e-15		Slc25a5	1.93e-10	0.298152	0.795	0.805	3.79e-06
Ldlrap1	1.78e-19	-0.02654	0.129	0.397	3.5e-15		Acd	1.94e-10	-0.02412	0.11	0.297	3.81e-06
Skiv2l	1.79e-19	-0.09082	0.053	0.265	3.52e-15		B230219D	1.95e-10	-0.00586	0.112	0.299	3.84e-06
Gm42418	1.83e-19	0.486762	0.939	0.939	3.59e-15		Zfp821	1.96e-10	-0.03082	0.025	0.144	3.85e-06
Pitrm1	1.83e-19	0.022403	0.203	0.52	3.6e-15		Dgcr2	1.97e-10	-0.02861	0.044	0.181	3.87e-06
E130309D	1.9e-19	-0.09578	0.137	0.41	3.73e-15		Synrg	1.99e-10	-0.02072	0.055	0.202	3.91e-06
Becn1	1.9e-19	-0.05877	0.18	0.472	3.74e-15		Noct	1.99e-10	-0.01703	0.116	0.316	3.92e-06
Rnpepl1	1.91e-19	-0.1019	0.085	0.322	3.75e-15		Fancm	2.01e-10	-0.04316	0.066	0.22	3.95e-06
Atp6v0e	1.93e-19	-0.15803	0.319	0.674	3.8e-15		Fuca1	2.03e-10	-0.02103	0.095	0.276	4e-06
Sqor	1.96e-19	-0.11311	0.036	0.234	3.85e-15		Cacybp	2.04e-10	0.494123	0.655	0.638	4.01e-06
Herc6	1.97e-19	-0.08604	0.044	0.244	3.87e-15		Riok3	2.07e-10	-0.0797	0.167	0.392	4.07e-06
Slu7	2e-19	-0.17186	0.101	0.35	3.94e-15		Supt6	2.07e-10	-0.06779	0.131	0.325	4.07e-06
Arl5a	2.08e-19	-0.09304	0.061	0.278	4.1e-15		Rbm38	2.1e-10	-0.05474	0.211	0.436	4.13e-06
Gpsm2	2.09e-19	-0.19844	0.133	0.4	4.12e-15		Hells	2.11e-10	-0.08688	0.18	0.401	4.15e-06
Tbrg4	2.1e-19	-0.03164	0.142	0.415	4.12e-15		Qsox1	2.12e-10	-0.00598	0.023	0.139	4.17e-06
Chka	2.15e-19	-0.17053	0.038	0.232	4.22e-15		Arfgap2	2.17e-10	-0.06462	0.144	0.348	4.27e-06
Mdn1	2.16e-19	-0.21028	0.076	0.304	4.24e-15		Letm1	2.2e-10	-0.04965	0.127	0.325	4.32e-06
Dna2	2.19e-19	-0.14606	0.087	0.327	4.31e-15		Tex10	2.24e-10	-0.1157	0.063	0.216	4.4e-06
Emc9	2.2e-19	-0.05149	0.163	0.454	4.33e-15		Eloa	2.26e-10	0.013215	0.137	0.346	4.44e-06
Ldha	2.22e-19	0.53985	0.721	0.75	4.38e-15		Dhx38	2.26e-10	0.074246	0.123	0.323	4.44e-06
Pcif1	2.24e-19	-0.08829	0.195	0.504	4.4e-15		Suox	2.28e-10	-0.02835	0.027	0.148	4.48e-06
Cenpb	2.3e-19	-0.03846	0.097	0.342	4.53e-15		Man1b1	2.29e-10	-0.06639	0.023	0.139	4.51e-06
Cactin	2.34e-19	-0.07596	0.099	0.35	4.6e-15		Ctsg	2.31e-10	0.449117	0.131	0.019	4.54e-06
Cnnm2	2.36e-19	-0.07075	0.019	0.196	4.64e-15		Med13	2.33e-10	-0.10746	0.085	0.251	4.58e-06
Diablo	2.36e-19	-0.08716	0.156	0.442	4.64e-15		Lztfl1	2.37e-10	-0.05462	0.087	0.255	4.66e-06
Dpm2	2.42e-19	-0.00728	0.14	0.42	4.76e-15		Samd11	2.37e-10	-0.06147	0.017	0.125	4.66e-06
Npat	2.49e-19	-0.03168	0.076	0.308	4.89e-15		Hist1h3d	2.38e-10	-0.02818	0.051	0.193	4.68e-06
Fbxw5	2.49e-19	-0.14565	0.055	0.265	4.91e-15		Parp9	2.38e-10	-0.11691	0.051	0.19	4.69e-06
Saraf	2.5e-19	-0.08002	0.051	0.258	4.93e-15		Washc2	2.39e-10	-0.09153	0.047	0.186	4.69e-06
Ppp1r7	2.52e-19	-0.02988	0.211	0.526	4.95e-15		Lin9	2.4e-10	-0.015	0.053	0.197	4.72e-06
Taok3	2.52e-19	-0.18191	0.228	0.546	4.96e-15		Tmem129	2.42e-10	0.01724	0.019	0.13	4.76e-06
Slc12a4	2.53e-19	-0.11899	0.017	0.191	4.97e-15		Socs4	2.43e-10	-0.09874	0.07	0.225	4.78e-06
Fto	2.72e-19	-0.07426	0.049	0.256	5.36e-15		Gm26518	2.53e-10	0.007201	0.008	0.104	4.98e-06
Mef2d	2.73e-19	-0.03588	0.068	0.291	5.37e-15		Stxbp5	2.55e-10	-0.02982	0.047	0.186	5.02e-06
Ahcyl1	2.75e-19	-0.06999	0.127	0.394	5.4e-15		Chd9	2.58e-10	-0.06498	0.068	0.223	5.07e-06
C1qbp	2.81e-19	0.503691	0.74	0.746	5.52e-15		Abcb9	2.59e-10	-0.05138	0.008	0.104	5.09e-06
Cox4i1	2.9e-19	-0.23234	0.734	0.865	5.71e-15		Mysm1	2.61e-10	-0.04179	0.066	0.22	5.14e-06
Ncl	2.92e-19	0.329125	0.932	0.924	5.74e-15		Copg1	2.65e-10	-0.03536	0.097	0.276	5.21e-06
Zfp212	2.95e-19	-0.05771	0.021	0.203	5.8e-15		Atrx	2.67e-10	-0.047	0.245	0.485	5.24e-06
Haus2	2.98e-19	-0.05606	0.076	0.305	5.87e-15		Impad1	2.69e-10	-0.04608	0.04	0.172	5.3e-06
Ift80	3.01e-19	-0.14921	0.019	0.196	5.91e-15		Mrs2	2.69e-10	-0.00425	0.057	0.206	5.3e-06
Psen2	3.04e-19	-0.12286	0.04	0.238	5.98e-15		Scarb2	2.75e-10	-0.03126	0.03	0.151	5.42e-06
Ctc1	3.07e-19	-0.1075	0.038	0.235	6.04e-15		Hsp90ab1	2.77e-10	0.17786	0.977	0.965	5.44e-06
Zc3h18	3.11e-19	0.016159	0.224	0.552	6.11e-15		Oas3	2.77e-10	-0.04176	0.011	0.109	5.44e-06
Hist1h4d	3.28e-19	-0.16325	0.123	0.386	6.45e-15		Ppm1g	2.8e-10	-0.25208	0.387	0.624	5.5e-06
Pfas	3.28e-19	-0.05573	0.133	0.401	6.45e-15		Sdccag3	2.81e-10	-0.09687	0.112	0.297	5.52e-06
Atp6v0d1	3.33e-19	-0.06045	0.188	0.491	6.55e-15		Cactin	2.89e-10	-0.02768	0.099	0.281	5.69e-06
Chtf8	3.37e-19	-0.14237	0.116	0.372	6.64e-15		Cmc2	2.92e-10	-0.12519	0.26	0.51	5.73e-06
Abhd17a	3.52e-19	-0.06242	0.245	0.587	6.93e-15		Pds5a	2.95e-10	-0.06633	0.199	0.432	5.8e-06
Cul4a	3.55e-19	-0.0553	0.169	0.469	6.98e-15		Chkb	2.98e-10	-0.06413	0.021	0.132	5.86e-06
Svip	3.56e-19	-0.14481	0.101	0.345	7e-15		Ilk	2.99e-10	-0.03084	0.203	0.429	5.88e-06
Stxbp2	3.6e-19	-0.04961	0.087	0.326	7.09e-15		Rad50	3.01e-10	-0.07006	0.211	0.45	5.91e-06
Optn	3.66e-19	-0.05436	0.123	0.384	7.19e-15		Rpn1	3.03e-10	-0.02669	0.167	0.387	5.96e-06
Poc1a	3.68e-19	-0.08212	0.087	0.326	7.24e-15		Ska1	3.08e-10	-0.09355	0.178	0.397	6.05e-06
Ldlr	3.7e-19	-0.10746	0.021	0.2	7.27e-15		Dhx16	3.09e-10	-0.06381	0.133	0.332	6.09e-06
Cdc27	3.7e-19	-0.15012	0.101	0.344	7.28e-15		Taf5l	3.11e-10	0.04147	0.095	0.274	6.12e-06
Nubp1	3.72e-19	-0.12109	0.214	0.532	7.31e-15		Nelfcd	3.12e-10	-0.0456	0.142	0.346	6.13e-06
Slc35e2	3.86e-19	-0.02355	0.057	0.266	7.6e-15		Pank4	3.13e-10	-0.03112	0.04	0.172	6.15e-06
Tbl1xr1	3.91e-19	-0.13634	0.068	0.288	7.69e-15		Atg12	3.14e-10	0.002848	0.059	0.209	6.17e-06
Il17ra	3.94e-19	-0.11438	0.025	0.209	7.76e-15		Ldlr	3.2e-10	-0.04656	0.021	0.132	6.3e-06
Jak1	4.17e-19	-0.02884	0.237	0.577	8.2e-15		Tmbim1	3.23e-10	-0.07926	0.013	0.114	6.34e-06
Gpat4	4.23e-19	-0.08344	0.051	0.259	8.32e-15		Recql4	3.24e-10	-0.0813	0.053	0.195	6.37e-06
Lemd2	4.25e-19	-0.1592	0.051	0.255	8.36e-15		Usp50	3.25e-10	-0.07131	0.027	0.146	6.4e-06
Rpa1	4.26e-19	-0.10776	0.26	0.595	8.37e-15		Rlim	3.32e-10	0.119068	0.125	0.325	6.54e-06
Xrcc1	4.26e-19	-0.06834	0.091	0.331	8.39e-15		Cul4a	3.34e-10	-0.03713	0.169	0.397	6.57e-06
Dopey2	4.3e-19	-0.1376	0.027	0.212	8.45e-15		Psmc3ip	3.34e-10	-0.07201	0.14	0.339	6.58e-06
Cs	4.31e-19	-0.1661	0.281	0.615	8.47e-15		Sh3glb2	3.37e-10	-0.07339	0.076	0.237	6.63e-06
Gp9	4.37e-19	-0.13441	0.004	0.162	8.6e-15		Exoc1	3.38e-10	-0.01708	0.042	0.176	6.64e-06
Slc22a23	4.38e-19	-0.09126	0.021	0.202	8.61e-15		Vezf1	3.41e-10	0.029071	0.085	0.253	6.71e-06
Dcaf12	4.41e-19	-0.08251	0.091	0.329	8.68e-15		Slc25a39	3.43e-10	-0.07601	0.186	0.404	6.74e-06
Mtch1	4.5e-19	-0.04052	0.243	0.57	8.86e-15		Baz2a	3.44e-10	0.06593	0.089	0.262	6.76e-06
Rnf220	4.52e-19	0.023868	0.135	0.41	8.9e-15		Ankrd12	3.47e-10	0.066619	0.114	0.299	6.83e-06
Chd1l	4.61e-19	-0.03484	0.082	0.313	9.07e-15		Epb41	3.49e-10	-0.18836	0.224	0.448	6.87e-06
St3gal1	4.62e-19	-0.12958	0.025	0.207	9.09e-15		Ppp2r5e	3.5e-10	-0.05502	0.097	0.274	6.89e-06
Dnajb9	4.63e-19	-0.06702	0.023	0.204	9.11e-15		Rnf111	3.52e-10	-0.03208	0.03	0.151	6.92e-06
Cyb5r4	4.66e-19	-0.0973	0.127	0.392	9.17e-15		Slc35a2	3.52e-10	-0.05962	0.017	0.123	6.93e-06
mt-Nd6	4.68e-19	-0.16948	0.051	0.256	9.2e-15		Txn1	3.54e-10	0.258461	0.822	0.807	6.96e-06
mt-Nd4l	4.68e-19	-0.09928	0.137	0.417	9.21e-15		Atxn2l	3.56e-10	-0.01538	0.18	0.404	7.01e-06
Brwd1	4.74e-19	-0.05677	0.023	0.204	9.32e-15		Rock2	3.57e-10	-0.03165	0.14	0.346	7.02e-06
Rbfa	4.8e-19	-0.10215	0.209	0.527	9.45e-15		Usp49	3.63e-10	-0.13437	0.017	0.123	7.14e-06
Nhlrc2	4.85e-19	-0.12037	0.057	0.268	9.53e-15		Reep4	3.71e-10	-0.0484	0.066	0.218	7.3e-06
Ensa	4.94e-19	-0.046	0.118	0.374	9.71e-15		Nme2	3.76e-10	0.671175	0.345	0.2	7.39e-06
Pgrmc1	5.06e-19	-0.05066	0.106	0.362	9.96e-15		Ttf1	3.77e-10	-0.08501	0.038	0.165	7.42e-06
Ndst2	5.11e-19	-0.08473	0.034	0.223	1.01e-14		Nup98	3.78e-10	-0.0312	0.106	0.288	7.43e-06
Rbm39	5.13e-19	-0.32349	0.514	0.761	1.01e-14		D17Wsu9	3.79e-10	-0.06559	0.192	0.418	7.46e-06
Uimc1	5.16e-19	-0.0385	0.097	0.34	1.02e-14		Araf	3.85e-10	-0.03866	0.068	0.223	7.57e-06
Swt1	5.33e-19	0.081908	0.095	0.34	1.05e-14		Hspa13	3.88e-10	-0.01574	0.015	0.118	7.64e-06
E2f4	5.35e-19	-0.25128	0.34	0.67	1.05e-14		Ip6k1	3.89e-10	-0.02098	0.093	0.269	7.65e-06
Chmp1a	5.37e-19	-0.06707	0.184	0.482	1.06e-14		Gab1	3.9e-10	-0.07671	0.015	0.118	7.67e-06
Vps13d	5.61e-19	-0.15583	0.027	0.209	1.1e-14		Ppp6r1	3.92e-10	0.014928	0.156	0.367	7.71e-06
Kif20a	5.66e-19	-0.11147	0.108	0.36	1.11e-14		Pmf1	3.92e-10	-0.11186	0.228	0.476	7.71e-06
Vps37b	5.7e-19	-0.09649	0.053	0.262	1.12e-14		Mylpf	3.94e-10	-0.08182	0.112	0.297	7.74e-06
Snrnp200	5.77e-19	-0.07883	0.245	0.569	1.14e-14		Atp5g2	3.94e-10	0.410761	0.723	0.733	7.75e-06
Zw10	5.84e-19	-0.00346	0.078	0.309	1.15e-14		Usf2	3.94e-10	-0.03375	0.195	0.422	7.75e-06
Trim27	5.89e-19	-0.1142	0.23	0.548	1.16e-14		Rdh11	4e-10	0.042332	0.034	0.16	7.86e-06
Usp1	5.97e-19	-0.09932	0.315	0.665	1.17e-14		Cdt1	4.03e-10	-0.13761	0.256	0.487	7.92e-06
Polb	5.99e-19	-0.06959	0.131	0.396	1.18e-14		Ino80d	4.05e-10	-0.02772	0.051	0.19	7.96e-06
Rab1a	6.03e-19	-0.09922	0.195	0.499	1.19e-14		C87436	4.08e-10	-0.07538	0.055	0.197	8.02e-06
Hist1h4i	6.08e-19	-0.14587	0.182	0.471	1.2e-14		Med19	4.1e-10	-0.14892	0.159	0.371	8.07e-06
Dyrk1a	6.08e-19	-0.12442	0.082	0.309	1.2e-14		Qk	4.12e-10	-0.0367	0.184	0.408	8.1e-06
Fopnl	6.2e-19	-0.06493	0.163	0.455	1.22e-14		Ankrd49	4.12e-10	-0.03936	0.099	0.276	8.11e-06
Fgfr1op	6.25e-19	-0.0347	0.076	0.304	1.23e-14		Mettl27	4.2e-10	-0.05385	0.021	0.132	8.26e-06
Tcf25	6.32e-19	-0.12871	0.309	0.65	1.24e-14		Zfp507	4.2e-10	-0.06746	0.027	0.144	8.26e-06
Trim37	6.46e-19	-0.06277	0.114	0.369	1.27e-14		Cldnd1	4.26e-10	-0.11282	0.07	0.223	8.38e-06
Pola2	6.47e-19	0.027929	0.142	0.42	1.27e-14		mt-Co3	4.28e-10	-0.76064	0.723	0.717	8.42e-06
Ilvbl	6.8e-19	-0.08189	0.025	0.207	1.34e-14		Pofut2	4.3e-10	-0.09157	0.04	0.169	8.46e-06
Vwf	7.04e-19	-0.09823	0.008	0.171	1.38e-14		Bcap31	4.31e-10	-0.02664	0.152	0.362	8.49e-06
Zbtb21	7.15e-19	-0.11261	0.015	0.183	1.41e-14		Phc3	4.33e-10	0.004542	0.044	0.179	8.51e-06
Jchain	7.3e-19	-0.15803	0.021	0.197	1.44e-14		Tbc1d31	4.33e-10	-0.10795	0.055	0.197	8.51e-06
Brd1	7.38e-19	-0.11409	0.148	0.423	1.45e-14		Taf3	4.33e-10	0.004978	0.095	0.267	8.51e-06
Asxl1	7.41e-19	0.000201	0.074	0.298	1.46e-14		Arfgef2	4.34e-10	-0.06035	0.025	0.139	8.53e-06
Eml3	7.49e-19	-0.02077	0.047	0.249	1.47e-14		Eif2ak2	4.35e-10	-0.10169	0.104	0.278	8.55e-06
Abhd2	7.71e-19	-0.0976	0.015	0.184	1.52e-14		Dcaf15	4.37e-10	-0.15664	0.027	0.144	8.6e-06
Pdk1	7.74e-19	-0.02734	0.097	0.34	1.52e-14		App	4.48e-10	-0.03183	0.025	0.142	8.81e-06
Egln2	7.94e-19	-0.08202	0.131	0.398	1.56e-14		Lonp1	4.58e-10	-0.15294	0.199	0.422	9.02e-06
Ssr4	7.96e-19	-0.19808	0.355	0.69	1.57e-14		Ctsa	4.61e-10	-0.10279	0.053	0.193	9.07e-06
Ttc3	8.06e-19	-0.08252	0.082	0.315	1.58e-14		Ssx2ip	4.67e-10	-0.11706	0.186	0.408	9.19e-06
Oser1	8.1e-19	-0.11463	0.059	0.27	1.59e-14		Ddx3y	4.73e-10	0.003116	0.116	0.304	9.31e-06
Fam160b1	8.27e-19	-0.11848	0.051	0.251	1.63e-14		BC017158	4.75e-10	-0.04171	0.008	0.102	9.35e-06
Mcm3ap	8.33e-19	-0.05877	0.061	0.275	1.64e-14		Golt1b	4.76e-10	-0.09447	0.101	0.281	9.36e-06
Manf	8.56e-19	0.017098	0.266	0.616	1.68e-14		Fbxo42	4.97e-10	0.006888	0.042	0.174	9.78e-06
Sh3glb2	8.73e-19	-0.13354	0.076	0.298	1.72e-14		Zfp414	4.99e-10	-0.02768	0.059	0.206	9.81e-06
Cnot9	9.02e-19	-0.05368	0.129	0.392	1.77e-14		Rbm33	5e-10	0.079188	0.101	0.283	9.84e-06
Sugp2	9.12e-19	-0.16284	0.019	0.192	1.79e-14		Etnk1	5.15e-10	0.005711	0.11	0.295	1.01e-05
Nxpe2	9.21e-19	-0.21863	0.292	0.621	1.81e-14		Serbp1	5.17e-10	0.251878	0.886	0.914	1.02e-05
Psen1	9.27e-19	-0.12739	0.03	0.214	1.82e-14		4833420G	5.28e-10	0.026989	0.085	0.253	1.04e-05
C330027C	9.44e-19	-0.12535	0.095	0.331	1.86e-14		Aip	5.28e-10	-0.13826	0.121	0.311	1.04e-05
Kdm4a	9.46e-19	-0.04884	0.051	0.255	1.86e-14		Nfatc2ip	5.28e-10	-0.06762	0.091	0.26	1.04e-05
Srrm1	9.9e-19	-0.25621	0.446	0.725	1.95e-14		Tubgcp3	5.31e-10	-0.0951	0.116	0.306	1.04e-05
Smap1	1.03e-18	-0.22025	0.317	0.656	2.02e-14		Racgap1	5.46e-10	-0.06686	0.148	0.35	1.07e-05
Hspa4l	1.04e-18	-0.02951	0.197	0.506	2.05e-14		Sp4	5.5e-10	-0.02778	0.057	0.202	1.08e-05
Rest	1.08e-18	-0.08626	0.118	0.372	2.13e-14		Arid1a	5.55e-10	-0.03389	0.127	0.323	1.09e-05
Hnrnph3	1.09e-18	-0.10202	0.114	0.365	2.14e-14		Mgea5	5.59e-10	-0.02081	0.108	0.29	1.1e-05
Vps52	1.11e-18	-0.1138	0.082	0.311	2.18e-14		Tmem183	5.68e-10	0.019292	0.165	0.383	1.12e-05
Kif14	1.12e-18	-0.10246	0.057	0.266	2.2e-14		Atp5s	5.7e-10	-0.0528	0.032	0.153	1.12e-05
Cenpn	1.13e-18	-0.08073	0.123	0.38	2.22e-14		Gdi1	5.77e-10	-0.02423	0.023	0.135	1.13e-05
Purb	1.15e-18	-0.13051	0.319	0.648	2.26e-14		Zfp180	5.8e-10	-0.02573	0.034	0.158	1.14e-05
Sp1	1.18e-18	-0.1091	0.085	0.31	2.31e-14		Dnaaf2	5.83e-10	-0.06565	0.03	0.148	1.15e-05
Ddx19a	1.18e-18	-0.1682	0.152	0.428	2.31e-14		Rad21	5.83e-10	-0.15227	0.256	0.497	1.15e-05
Gbf1	1.19e-18	-0.03616	0.068	0.286	2.34e-14		Rfc2	5.87e-10	-0.18689	0.307	0.557	1.15e-05
Polr3c	1.25e-18	-0.06452	0.087	0.319	2.46e-14		Dap	5.91e-10	-0.08984	0.159	0.364	1.16e-05
Pigs	1.26e-18	-0.05841	0.049	0.251	2.48e-14		Cnot7	5.96e-10	-0.15063	0.104	0.281	1.17e-05
Washc2	1.28e-18	-0.12404	0.047	0.248	2.53e-14		Wee1	6.05e-10	-0.07358	0.076	0.234	1.19e-05
Zfp956	1.31e-18	-0.08577	0.008	0.167	2.58e-14		Nbr1	6.06e-10	0.001722	0.061	0.209	1.19e-05
Zufsp	1.31e-18	-0.07531	0.032	0.217	2.59e-14		Pdia3	6.1e-10	-0.10779	0.241	0.492	1.2e-05
Smchd1	1.33e-18	-0.12833	0.33	0.665	2.62e-14		Ttll5	6.18e-10	-0.05293	0.032	0.153	1.22e-05
2510039O	1.35e-18	-0.09216	0.053	0.255	2.65e-14		Arpc1b	6.22e-10	0.628327	0.271	0.123	1.22e-05
Zkscan14	1.37e-18	-0.10383	0.023	0.197	2.69e-14		BC003331	6.32e-10	-0.11079	0.051	0.188	1.24e-05
2310022B	1.41e-18	-0.14015	0.091	0.323	2.77e-14		Mrpl14	6.34e-10	-0.22065	0.298	0.543	1.25e-05
Rnf141	1.42e-18	-0.05007	0.066	0.283	2.79e-14		Tmem29	6.38e-10	-0.06218	0.066	0.216	1.26e-05
Sin3a	1.43e-18	-0.06154	0.095	0.332	2.8e-14		Sft2d1	6.52e-10	-0.08821	0.063	0.211	1.28e-05
1300017J0	1.44e-18	-0.1171	0.008	0.168	2.82e-14		Tnks	6.62e-10	-0.08381	0.03	0.146	1.3e-05
Tnk2	1.45e-18	-0.10144	0.087	0.319	2.85e-14		Luc7l2	6.63e-10	-0.39185	0.395	0.566	1.3e-05
Atf1	1.47e-18	-0.05836	0.207	0.521	2.89e-14		Irf2	6.63e-10	-0.04573	0.091	0.26	1.3e-05
Ddx17	1.5e-18	-0.13459	0.216	0.534	2.95e-14		Pclaf	6.68e-10	-0.24566	0.45	0.677	1.31e-05
Hebp1	1.51e-18	-0.27122	0.347	0.683	2.96e-14		Map2k2	6.83e-10	-0.16843	0.307	0.559	1.34e-05
Ipmk	1.51e-18	-0.08647	0.051	0.252	2.98e-14		Eif2b2	6.84e-10	-0.0682	0.173	0.392	1.35e-05
Poldip2	1.53e-18	-0.04837	0.175	0.469	3.01e-14		Mief1	6.93e-10	0.032312	0.044	0.179	1.36e-05
Msn	1.55e-18	0.182233	0.186	0.488	3.06e-14		Mllt3	6.98e-10	-0.02796	0.22	0.462	1.37e-05
Lcor	1.59e-18	-0.14479	0.002	0.153	3.13e-14		Mapk3	7e-10	-0.02399	0.053	0.193	1.38e-05
Cdk2	1.6e-18	-0.0673	0.106	0.349	3.15e-14		Trim8	7.05e-10	-0.11883	0.057	0.2	1.39e-05
Dctn1	1.61e-18	0.013858	0.097	0.342	3.17e-14		Rpl27	7.21e-10	0.211973	0.926	0.914	1.42e-05
Pde4b	1.63e-18	-0.12866	0.008	0.168	3.2e-14		Egr1	7.39e-10	-0.07209	0.032	0.151	1.45e-05
Irak1	1.63e-18	-0.13354	0.123	0.378	3.21e-14		Pole2	7.41e-10	-0.10616	0.121	0.309	1.46e-05
Sec61a2	1.69e-18	-0.08631	0.019	0.188	3.31e-14		Rnf20	7.42e-10	-0.01949	0.178	0.399	1.46e-05
Qsox1	1.72e-18	-0.09666	0.023	0.198	3.38e-14		Lnpep	7.65e-10	0.069044	0.053	0.195	1.5e-05
Cdk5rap2	1.73e-18	-0.10985	0.057	0.268	3.39e-14		Cxxc1	7.71e-10	-0.05881	0.125	0.313	1.52e-05
Hist1h2bj	1.74e-18	-0.11317	0.032	0.214	3.41e-14		Ostm1	7.74e-10	-0.06186	0.032	0.151	1.52e-05
Zbtb5	1.74e-18	-0.14568	0.011	0.171	3.42e-14		Clpb	7.74e-10	-0.03553	0.038	0.165	1.52e-05
Alg10b	1.77e-18	-0.11369	0.036	0.225	3.48e-14		Msl1	7.76e-10	0.074804	0.11	0.295	1.53e-05
Bub1b	1.78e-18	-0.04141	0.171	0.461	3.5e-14		Polr3f	7.82e-10	-0.05812	0.059	0.202	1.54e-05
Tra2b	1.84e-18	-0.24655	0.41	0.714	3.61e-14		Brap	7.82e-10	-0.06571	0.08	0.241	1.54e-05
Cop1	1.85e-18	-0.00099	0.161	0.447	3.63e-14		Smarcc2	7.85e-10	-0.01045	0.137	0.339	1.54e-05
Etnk1	1.87e-18	-0.05826	0.11	0.359	3.68e-14		Atp7b	7.88e-10	-0.03235	0.044	0.176	1.55e-05
Ubxn8	1.88e-18	-0.17218	0.034	0.218	3.7e-14		Atp6v1d	7.92e-10	-0.0498	0.167	0.385	1.56e-05
Ammecr1	1.89e-18	-0.04953	0.228	0.554	3.71e-14		Larp1b	8.04e-10	-0.14792	0.224	0.469	1.58e-05
Clca3a1	1.9e-18	-0.08663	0.017	0.185	3.73e-14		Pithd1	8.11e-10	-0.08752	0.18	0.397	1.6e-05
Pip4k2a	1.91e-18	0.031567	0.125	0.387	3.76e-14		Smpdl3a	8.36e-10	0.011914	0.036	0.16	1.64e-05
Fam76b	1.97e-18	-0.05858	0.085	0.312	3.87e-14		Brd9	8.37e-10	0.040465	0.106	0.29	1.65e-05
Mprip	1.98e-18	-0.06677	0.114	0.363	3.9e-14		Itch	8.51e-10	0.110562	0.078	0.239	1.67e-05
Rps6kb2	1.99e-18	-0.03115	0.057	0.264	3.91e-14		Ext1	8.62e-10	-0.08565	0.032	0.151	1.69e-05
Tubb2a	2.02e-18	-0.0478	0.146	0.426	3.97e-14		Clasp2	8.69e-10	0.008178	0.063	0.211	1.71e-05
Ssh1	2.02e-18	-0.14263	0.013	0.175	3.98e-14		Erap1	8.77e-10	-0.05762	0.023	0.132	1.73e-05
Sox12	2.05e-18	-0.17036	0.047	0.242	4.04e-14		Prim1	8.78e-10	-0.15573	0.245	0.473	1.73e-05
Fbxo30	2.07e-18	-0.05363	0.049	0.248	4.07e-14		Hist1h3i	8.92e-10	-0.02377	0.03	0.146	1.76e-05
Smg1	2.1e-18	-0.00452	0.093	0.327	4.12e-14		Tmem161	9.28e-10	-0.05655	0.044	0.174	1.82e-05
Ppp2r5e	2.12e-18	-0.07888	0.097	0.337	4.16e-14		Tmbim6	9.38e-10	-0.00874	0.186	0.408	1.84e-05
Ddx42	2.14e-18	-0.00939	0.186	0.493	4.21e-14		Birc6	9.39e-10	0.015981	0.154	0.362	1.85e-05
Dicer1	2.17e-18	-0.06082	0.108	0.356	4.26e-14		Ate1	9.44e-10	-0.13627	0.114	0.295	1.86e-05
Msh6	2.2e-18	0.018678	0.163	0.451	4.32e-14		Cop1	9.71e-10	-0.00205	0.161	0.374	1.91e-05
Bcl10	2.2e-18	-0.0568	0.127	0.388	4.33e-14		Cenpn	9.73e-10	-0.04446	0.123	0.311	1.91e-05
Slc30a9	2.24e-18	-0.09222	0.074	0.291	4.4e-14		Taf5	9.77e-10	-0.14037	0.118	0.299	1.92e-05
Mier3	2.3e-18	-0.1341	0.129	0.385	4.53e-14		Pum1	9.93e-10	-0.01064	0.106	0.285	1.95e-05
1600002K	2.42e-18	-0.0338	0.059	0.269	4.75e-14		Mxi1	9.97e-10	-0.03528	0.104	0.278	1.96e-05
Ppil2	2.44e-18	-0.06938	0.135	0.399	4.8e-14		Ubxn4	1.01e-09	-0.22923	0.237	0.48	1.99e-05
Lmtk2	2.48e-18	-0.12853	0.004	0.155	4.87e-14		Samhd1	1.02e-09	-0.00336	0.169	0.385	2.01e-05
Kifc1	2.5e-18	-0.08438	0.057	0.263	4.91e-14		Map2k3	1.03e-09	-0.10238	0.228	0.452	2.02e-05
Mllt10	2.5e-18	-0.08923	0.169	0.451	4.91e-14		Bach1	1.03e-09	-0.04668	0.051	0.186	2.03e-05
Grsf1	2.5e-18	-0.01809	0.15	0.427	4.92e-14		Msh2	1.04e-09	0.01924	0.175	0.397	2.04e-05
Ostm1	2.53e-18	-0.09063	0.032	0.214	4.98e-14		Ggps1	1.04e-09	-0.09481	0.055	0.193	2.05e-05
Arel1	2.63e-18	-0.11745	0.023	0.196	5.18e-14		Nans	1.05e-09	-0.09016	0.23	0.464	2.06e-05
Sel1l	2.74e-18	-0.14982	0.019	0.188	5.39e-14		Hspb6	1.06e-09	-0.1021	0.017	0.118	2.08e-05
Cd55	2.83e-18	-0.01747	0.078	0.303	5.56e-14		Cdca4	1.06e-09	-0.02029	0.135	0.327	2.08e-05
Uvssa	2.87e-18	-0.11047	0.015	0.178	5.65e-14		Zfp592	1.06e-09	-0.08207	0.047	0.176	2.09e-05
Acadvl	2.94e-18	-0.05523	0.137	0.408	5.77e-14		Huwe1	1.08e-09	-0.1525	0.197	0.42	2.12e-05
Gins2	2.97e-18	-0.0345	0.203	0.511	5.85e-14		Fam173a	1.08e-09	-0.10161	0.14	0.339	2.12e-05
Bub1	2.98e-18	-0.10369	0.127	0.384	5.86e-14		Gpbp1	1.08e-09	-0.11171	0.201	0.422	2.13e-05
Cpsf1	3.04e-18	-0.05776	0.097	0.335	5.97e-14		Ugcg	1.08e-09	-0.07485	0.159	0.367	2.13e-05
Cnnm3	3.15e-18	-0.08548	0.011	0.169	6.19e-14		Akap7	1.09e-09	-0.08115	0.03	0.146	2.14e-05
Fam76a	3.17e-18	-0.03631	0.106	0.351	6.23e-14		Supt5	1.09e-09	-0.01969	0.148	0.348	2.15e-05
Smim1	3.18e-18	-0.23835	0.37	0.709	6.26e-14		Chka	1.12e-09	-0.06931	0.038	0.16	2.2e-05
1810058I2	3.25e-18	-0.11384	0.237	0.556	6.4e-14		Sdf2	1.12e-09	-0.03183	0.097	0.269	2.21e-05
Baz1a	3.28e-18	-0.18791	0.319	0.664	6.44e-14		Sp1	1.13e-09	0.00478	0.085	0.244	2.22e-05
Cep192	3.28e-18	-0.02871	0.078	0.304	6.46e-14		Gipc1	1.14e-09	-0.01267	0.076	0.232	2.23e-05
Camsap2	3.33e-18	-0.1203	0.095	0.332	6.56e-14		Wwp1	1.16e-09	-0.01714	0.042	0.169	2.29e-05
Ypel5	3.38e-18	-0.05537	0.03	0.21	6.65e-14		Uck1	1.17e-09	-0.10007	0.097	0.267	2.29e-05
Fam120a	3.42e-18	-0.09419	0.233	0.549	6.72e-14		Tmed10	1.18e-09	0.004488	0.22	0.464	2.33e-05
Apbb1ip	3.47e-18	-0.07217	0.243	0.556	6.82e-14		Fnip1	1.18e-09	-0.06264	0.021	0.128	2.33e-05
Tk1	3.49e-18	-0.13581	0.281	0.607	6.86e-14		Tmed5	1.2e-09	0.011927	0.129	0.325	2.35e-05
Ctnna1	3.49e-18	-0.06982	0.14	0.404	6.86e-14		Gmnn	1.2e-09	-0.27374	0.414	0.647	2.36e-05
Srebf1	3.5e-18	-0.09228	0.055	0.255	6.88e-14		Ppp1r10	1.22e-09	0.144187	0.108	0.29	2.4e-05
Mapkap1	3.52e-18	-0.07097	0.095	0.33	6.92e-14		Exosc10	1.24e-09	-0.02607	0.11	0.29	2.43e-05
Rps3a1	3.53e-18	0.147428	0.992	0.991	6.94e-14		Fopnl	1.24e-09	-0.07421	0.163	0.374	2.44e-05
Rock1	3.57e-18	-0.15922	0.315	0.648	7.02e-14		Cep104	1.24e-09	-0.02969	0.036	0.158	2.44e-05
Tmem87b	3.58e-18	-0.10377	0.006	0.161	7.03e-14		Folr1	1.24e-09	-0.03228	0.015	0.114	2.44e-05
Telo2	3.67e-18	-0.02126	0.066	0.281	7.22e-14		Cs	1.26e-09	-0.11997	0.281	0.522	2.47e-05
Acin1	3.67e-18	-0.23012	0.391	0.711	7.22e-14		Pgam1	1.26e-09	0.58486	0.332	0.188	2.49e-05
Ccndbp1	3.79e-18	-0.06189	0.097	0.338	7.45e-14		Snrpd1	1.27e-09	0.316693	0.755	0.763	2.49e-05
Cab39	3.85e-18	-0.02779	0.175	0.464	7.58e-14		Kdm5c	1.3e-09	0.00092	0.076	0.237	2.55e-05
Ctr9	3.86e-18	-0.0921	0.154	0.427	7.59e-14		Mylk3	1.3e-09	-0.08462	0.061	0.204	2.56e-05
Taf1d	3.89e-18	0.007135	0.256	0.593	7.64e-14		Mtf2	1.32e-09	-0.0427	0.129	0.323	2.59e-05
Nfe2l1	3.9e-18	-0.10698	0.036	0.221	7.66e-14		Tmx3	1.33e-09	-0.00962	0.044	0.174	2.61e-05
Cdkn2c	3.9e-18	-0.03675	0.106	0.346	7.67e-14		Espl1	1.33e-09	0.015551	0.074	0.23	2.61e-05
Sdf2	4.02e-18	-0.00538	0.097	0.336	7.9e-14		Clspn	1.34e-09	-0.23758	0.283	0.501	2.64e-05
Chchd10	4.04e-18	-0.16821	0.357	0.685	7.95e-14		Alg10b	1.38e-09	-0.03723	0.036	0.158	2.71e-05
H2afv	4.05e-18	-0.18834	0.385	0.709	7.96e-14		Tdp2	1.42e-09	-0.03621	0.127	0.313	2.8e-05
Pxmp2	4.11e-18	-0.02885	0.08	0.306	8.09e-14		Rbm10	1.43e-09	-0.0034	0.123	0.309	2.81e-05
Adpgk	4.13e-18	-0.11732	0.027	0.203	8.12e-14		Dclre1b	1.43e-09	-0.08355	0.03	0.144	2.82e-05
Ifnar2	4.14e-18	-0.10788	0.08	0.303	8.14e-14		Strbp	1.44e-09	0.034377	0.123	0.306	2.83e-05
Sart1	4.19e-18	-0.12046	0.216	0.523	8.24e-14		P4hb	1.48e-09	0.002613	0.161	0.374	2.91e-05
Pofut1	4.19e-18	-0.10003	0.021	0.192	8.24e-14		Ppp1r2	1.49e-09	-0.12541	0.23	0.459	2.93e-05
Trp53inp1	4.35e-18	-0.11127	0.006	0.16	8.56e-14		Lancl2	1.49e-09	-0.06942	0.042	0.169	2.94e-05
Ccny	4.54e-18	-0.0412	0.108	0.352	8.92e-14		Tug1	1.49e-09	-0.01594	0.08	0.237	2.94e-05
Pnpla8	4.58e-18	-0.0893	0.074	0.29	9.01e-14		Kdm3a	1.51e-09	0.000689	0.032	0.148	2.97e-05
Uba7	4.58e-18	-0.17932	0.027	0.204	9.01e-14		Tarsl2	1.51e-09	-0.00251	0.108	0.285	2.98e-05
Gpr108	4.84e-18	-0.10943	0.019	0.185	9.53e-14		Fam126a	1.52e-09	-0.13357	0.089	0.251	2.98e-05
Ccnf	4.89e-18	-0.0668	0.07	0.284	9.61e-14		Qrich1	1.54e-09	0.010508	0.106	0.281	3.02e-05
Copg1	4.92e-18	-0.05063	0.097	0.335	9.67e-14		Gm42418	1.54e-09	0.325637	0.939	0.951	3.03e-05
Pms2	5.03e-18	-0.08686	0.063	0.271	9.89e-14		Fbl	1.54e-09	0.461543	0.638	0.624	3.03e-05
Erp44	5.07e-18	-0.02564	0.089	0.316	9.98e-14		Wrap73	1.54e-09	-0.1287	0.078	0.232	3.03e-05
Serinc5	5.23e-18	-0.09879	0.032	0.21	1.03e-13		Sh2d4a	1.57e-09	-0.11273	0.057	0.195	3.08e-05
Myo9b	5.33e-18	-0.04096	0.044	0.239	1.05e-13		Usp6nl	1.58e-09	-0.06762	0.076	0.232	3.11e-05
Stard7	5.33e-18	0.054052	0.159	0.44	1.05e-13		Camta1	1.59e-09	-0.08611	0.106	0.278	3.13e-05
Taf5l	5.37e-18	0.016431	0.095	0.33	1.06e-13		Osbpl8	1.61e-09	0.061354	0.101	0.276	3.16e-05
Alg8	5.4e-18	-0.08723	0.021	0.19	1.06e-13		Mylip	1.62e-09	-0.04672	0.015	0.111	3.18e-05
Tbl1x	5.42e-18	-0.02369	0.152	0.426	1.07e-13		Psen1	1.63e-09	-0.04412	0.03	0.144	3.21e-05
Tln1	5.6e-18	-0.20428	0.357	0.667	1.1e-13		Mtmr3	1.63e-09	-0.0502	0.063	0.206	3.22e-05
Nme4	5.62e-18	-0.02721	0.144	0.411	1.1e-13		Cdc27	1.65e-09	-0.03857	0.101	0.271	3.25e-05
Rab22a	5.77e-18	-0.0365	0.114	0.366	1.14e-13		Metap1d	1.65e-09	-0.07016	0.074	0.225	3.25e-05
Irf3	5.79e-18	-0.00521	0.074	0.29	1.14e-13		Nxpe2	1.66e-09	-0.22425	0.292	0.52	3.26e-05
Slc35a2	5.93e-18	-0.12338	0.017	0.181	1.17e-13		Slc39a7	1.67e-09	-0.01794	0.095	0.265	3.28e-05
Eif4g3	5.96e-18	-0.01329	0.085	0.312	1.17e-13		Cish	1.67e-09	-0.08022	0.049	0.179	3.28e-05
Zfp646	5.97e-18	-0.09221	0.053	0.25	1.17e-13		Sp100	1.7e-09	-0.09388	0.061	0.202	3.34e-05
Ino80c	6.05e-18	-0.06582	0.118	0.367	1.19e-13		Slk	1.71e-09	-0.1168	0.241	0.476	3.36e-05
BC017158	6.08e-18	-0.0746	0.008	0.163	1.2e-13		Tmem258	1.72e-09	-0.2697	0.385	0.615	3.39e-05
Ipo5	6.1e-18	-0.17051	0.283	0.613	1.2e-13		Bptf	1.73e-09	0.006197	0.169	0.381	3.4e-05
Knstrn	6.27e-18	-0.01721	0.159	0.439	1.23e-13		Adcy7	1.75e-09	-0.05035	0.025	0.135	3.44e-05
Abraxas2	6.28e-18	-0.11257	0.053	0.254	1.23e-13		Pla2g4c	1.75e-09	-0.10335	0.03	0.144	3.45e-05
Stk11	6.31e-18	-0.08678	0.268	0.596	1.24e-13		Ascc2	1.78e-09	-0.03842	0.051	0.183	3.49e-05
Msl2	6.36e-18	-0.0527	0.095	0.33	1.25e-13		Syne1	1.8e-09	-0.0658	0.025	0.135	3.55e-05
Tmem165	6.39e-18	-0.09994	0.07	0.283	1.26e-13		Plekho2	1.81e-09	-0.00922	0.059	0.2	3.55e-05
Myc	6.43e-18	0.513045	0.245	0.085	1.26e-13		1600002K	1.81e-09	-0.10596	0.059	0.2	3.55e-05
Cep152	6.47e-18	-0.09677	0.021	0.188	1.27e-13		Slc26a2	1.83e-09	-0.04178	0.013	0.107	3.6e-05
Zdhhc3	6.64e-18	0.001134	0.18	0.478	1.31e-13		Frmd4a	1.83e-09	0.032899	0.04	0.165	3.61e-05
Crip2	6.66e-18	-0.08097	0.222	0.522	1.31e-13		Arl8b	1.86e-09	0.05789	0.106	0.281	3.67e-05
Cecr2	6.92e-18	-0.09981	0.023	0.195	1.36e-13		Iqgap1	1.86e-09	0.044198	0.057	0.197	3.67e-05
Sqstm1	7.01e-18	0.020845	0.146	0.412	1.38e-13		Nsmaf	1.89e-09	-0.02438	0.057	0.195	3.71e-05
Tlk1	7.08e-18	-0.09217	0.279	0.617	1.39e-13		Cenpl	1.89e-09	-0.06411	0.106	0.278	3.73e-05
Acsl5	7.08e-18	-0.02127	0.273	0.603	1.39e-13		Fut11	1.9e-09	0.016187	0.015	0.111	3.74e-05
Cpsf4	7.14e-18	-0.06898	0.11	0.352	1.4e-13		Rad51	1.93e-09	0.048376	0.171	0.387	3.79e-05
Trrap	7.2e-18	-0.01225	0.053	0.252	1.42e-13		Ccdc167	1.93e-09	-0.0265	0.101	0.274	3.8e-05
Agpat1	7.24e-18	-0.14178	0.042	0.232	1.42e-13		Mpdu1	1.93e-09	-0.06566	0.061	0.204	3.8e-05
Tnks2	7.42e-18	-0.08515	0.078	0.298	1.46e-13		Asf1b	1.95e-09	-0.17026	0.205	0.422	3.84e-05
Nrbp1	7.51e-18	-0.01858	0.082	0.304	1.48e-13		Becn1	1.95e-09	-0.03328	0.18	0.387	3.84e-05
Arid2	7.54e-18	0.021854	0.121	0.371	1.48e-13		Pdhx	1.99e-09	-0.07414	0.07	0.218	3.91e-05
Dcaf6	7.75e-18	-0.03897	0.03	0.208	1.52e-13		Tm9sf3	2e-09	0.019924	0.156	0.367	3.93e-05
Arhgap11	7.78e-18	-0.03711	0.101	0.336	1.53e-13		Zc3h13	2.02e-09	-0.01721	0.171	0.385	3.97e-05
Dclre1a	8.23e-18	-0.10793	0.036	0.217	1.62e-13		Caml	2.07e-09	-0.04234	0.038	0.16	4.08e-05
Cmc2	8.27e-18	-0.02657	0.26	0.6	1.63e-13		Aco2	2.09e-09	0.106291	0.205	0.434	4.1e-05
Exoc1	8.34e-18	-0.08124	0.042	0.231	1.64e-13		Palb2	2.09e-09	-0.03604	0.019	0.121	4.11e-05
Ppp1r2	8.45e-18	-0.10652	0.23	0.539	1.66e-13		Scai	2.09e-09	-0.03645	0.019	0.121	4.11e-05
Wdr44	8.5e-18	-0.08469	0.017	0.18	1.67e-13		Chfr	2.1e-09	-0.02641	0.076	0.23	4.12e-05
Mrpl14	8.52e-18	-0.12571	0.298	0.648	1.68e-13		Shc1	2.12e-09	0.014145	0.125	0.311	4.17e-05
Dnajc13	8.53e-18	-0.05829	0.07	0.285	1.68e-13		Uba52	2.12e-09	0.23456	0.879	0.891	4.17e-05
Rps12-ps3	8.81e-18	-0.0859	0.182	0.474	1.73e-13		B930036N	2.14e-09	-0.03267	0.017	0.116	4.21e-05
Mtf2	8.9e-18	-0.0619	0.129	0.388	1.75e-13		Rab11fip2	2.15e-09	-0.05976	0.04	0.162	4.24e-05
Asna1	8.9e-18	-0.13219	0.144	0.401	1.75e-13		Cchcr1	2.17e-09	0.001157	0.025	0.135	4.26e-05
Dcun1d1	8.95e-18	-0.1037	0.163	0.442	1.76e-13		Fnbp4	2.17e-09	-0.02607	0.14	0.332	4.27e-05
Map1lc3a	8.97e-18	-0.06877	0.042	0.23	1.76e-13		Nudcd3	2.21e-09	-0.06038	0.108	0.281	4.35e-05
Gm15892	9.07e-18	-0.11385	0.004	0.151	1.78e-13		Stag1	2.22e-09	0.064743	0.133	0.325	4.36e-05
Aida	9.32e-18	0.024041	0.104	0.345	1.83e-13		Eif5a2	2.22e-09	0.009307	0.017	0.116	4.36e-05
Rnasel	9.32e-18	-0.10766	0.055	0.256	1.83e-13		Uhmk1	2.24e-09	0.009528	0.097	0.269	4.41e-05
Epor	9.4e-18	-0.00211	0.152	0.427	1.85e-13		Tpx2	2.25e-09	-0.13154	0.256	0.483	4.42e-05
Sh3tc2	9.42e-18	-0.1011	0.004	0.151	1.85e-13		Zfp672	2.25e-09	0.00633	0.133	0.327	4.42e-05
Msh3	9.51e-18	-0.02396	0.072	0.289	1.87e-13		Hnrnpul1	2.28e-09	-0.12364	0.23	0.457	4.49e-05
Gpx4	9.58e-18	-0.27732	0.693	0.832	1.88e-13		Cep89	2.31e-09	-0.00055	0.049	0.179	4.54e-05
Tmed5	9.77e-18	-0.0228	0.129	0.39	1.92e-13		Bub1	2.32e-09	-0.03164	0.127	0.311	4.57e-05
H2-T23	9.8e-18	-0.0225	0.078	0.302	1.93e-13		Ssr1	2.36e-09	0.028608	0.214	0.445	4.63e-05
Rps11	9.82e-18	0.188339	0.964	0.966	1.93e-13		Rab10os	2.36e-09	-0.08685	0.068	0.211	4.65e-05
Ubr7	1.01e-17	-0.02697	0.133	0.392	1.99e-13		Phka2	2.36e-09	0.01618	0.021	0.125	4.65e-05
Hnrnpa1	1.05e-17	0.387897	0.767	0.799	2.06e-13		Ankrd17	2.48e-09	-0.04872	0.197	0.411	4.87e-05
Scfd1	1.06e-17	0.012071	0.116	0.365	2.08e-13		Alg6	2.5e-09	0.01343	0.034	0.151	4.93e-05
Cgrrf1	1.08e-17	-0.03228	0.036	0.218	2.12e-13		Helq	2.51e-09	0.049741	0.055	0.19	4.94e-05
Nup98	1.08e-17	-0.02384	0.106	0.344	2.13e-13		Apmap	2.59e-09	-0.06142	0.03	0.142	5.09e-05
Gaa	1.09e-17	-0.04698	0.03	0.207	2.14e-13		Ogfr	2.6e-09	-0.11465	0.112	0.285	5.12e-05
Mms19	1.09e-17	-0.06072	0.032	0.209	2.15e-13		Tmem107	2.61e-09	-0.04686	0.114	0.29	5.14e-05
Miip	1.09e-17	-0.08014	0.063	0.269	2.15e-13		Rsrc2	2.62e-09	-0.16036	0.247	0.471	5.15e-05
Arcn1	1.1e-17	-0.08854	0.211	0.518	2.17e-13		Phf2	2.64e-09	-0.00549	0.04	0.162	5.2e-05
Mbnl2	1.11e-17	-0.1354	0.042	0.23	2.18e-13		Fzr1	2.68e-09	-0.14119	0.127	0.306	5.28e-05
Elmsan1	1.12e-17	-0.09657	0.021	0.189	2.2e-13		Taf1d	2.69e-09	-0.11452	0.256	0.487	5.3e-05
Txndc11	1.13e-17	-0.01802	0.03	0.208	2.21e-13		Gnpat	2.77e-09	-0.00612	0.087	0.246	5.45e-05
Mga	1.14e-17	-0.00831	0.078	0.297	2.23e-13		Pnkp	2.79e-09	-0.05915	0.087	0.246	5.48e-05
Vps41	1.15e-17	-0.10816	0.087	0.312	2.26e-13		Scfd1	2.79e-09	0.061185	0.116	0.299	5.48e-05
Rpl34	1.15e-17	0.196967	0.956	0.961	2.26e-13		Gna13	2.79e-09	-0.03448	0.116	0.297	5.49e-05
Tssc4	1.16e-17	-0.04691	0.11	0.353	2.28e-13		Uspl1	2.84e-09	-0.0062	0.047	0.174	5.59e-05
Cenps	1.16e-17	-0.05609	0.114	0.356	2.29e-13		Hacd2	2.88e-09	-0.04019	0.057	0.193	5.67e-05
Spcs1	1.21e-17	-0.05729	0.264	0.599	2.37e-13		Gins2	2.88e-09	-0.08416	0.203	0.425	5.67e-05
Zcchc8	1.21e-17	-0.01354	0.11	0.354	2.39e-13		Birc5	2.9e-09	-0.33748	0.592	0.761	5.71e-05
Pcsk7	1.21e-17	-0.08229	0.021	0.187	2.39e-13		Rad18	2.93e-09	-0.06292	0.125	0.309	5.76e-05
Smim7	1.26e-17	-0.1214	0.14	0.399	2.47e-13		Rps23	2.94e-09	0.136595	0.987	0.956	5.78e-05
Nfatc3	1.26e-17	-0.04054	0.142	0.405	2.47e-13		Spty2d1	2.98e-09	0.054881	0.091	0.258	5.87e-05
Npepps	1.31e-17	-0.11846	0.093	0.319	2.58e-13		Tle4	2.99e-09	0.003793	0.055	0.19	5.88e-05
Rad54l2	1.31e-17	-0.00625	0.034	0.214	2.58e-13		Runx1	3.01e-09	-0.02809	0.063	0.204	5.92e-05
Kat14	1.32e-17	-0.12248	0.055	0.249	2.61e-13		Cdyl	3.03e-09	0.016671	0.131	0.32	5.95e-05
Stub1	1.35e-17	-0.07604	0.258	0.575	2.66e-13		Sub1	3.08e-09	0.420678	0.715	0.745	6.06e-05
Hist1h4h	1.39e-17	-0.06794	0.068	0.278	2.73e-13		Aida	3.08e-09	0.02036	0.104	0.274	6.06e-05
Pip5k1b	1.39e-17	-0.13259	0.034	0.208	2.74e-13		Mtbp	3.11e-09	-0.07059	0.038	0.158	6.11e-05
Fbxo42	1.41e-17	-0.02676	0.042	0.229	2.76e-13		Foxk2	3.15e-09	0.00918	0.076	0.227	6.21e-05
Ostc	1.41e-17	-0.11882	0.186	0.475	2.77e-13		Mum1	3.17e-09	0.048578	0.114	0.297	6.24e-05
Usp37	1.41e-17	-0.03514	0.074	0.291	2.78e-13		Hmgb1	3.18e-09	0.205013	0.926	0.914	6.25e-05
Tubgcp3	1.42e-17	-0.04409	0.116	0.366	2.79e-13		Rassf1	3.18e-09	-0.03673	0.085	0.241	6.26e-05
Arhgap18	1.43e-17	-0.17261	0.021	0.184	2.81e-13		Gfm1	3.19e-09	-0.02158	0.121	0.304	6.27e-05
Arglu1	1.44e-17	-0.05708	0.315	0.646	2.83e-13		Fgfr1op	3.19e-09	-0.04916	0.076	0.227	6.27e-05
Ypel3	1.45e-17	-0.0984	0.036	0.216	2.86e-13		AI314180	3.28e-09	0.084376	0.114	0.292	6.44e-05
Fxr2	1.46e-17	-0.05973	0.125	0.372	2.88e-13		Dhx9	3.31e-09	-0.0333	0.256	0.497	6.5e-05
Ireb2	1.51e-17	-0.05829	0.074	0.288	2.96e-13		Cnbp	3.33e-09	0.368414	0.698	0.698	6.54e-05
Hist1h3a	1.51e-17	-0.10005	0.027	0.198	2.97e-13		Wdr44	3.33e-09	-0.07184	0.017	0.114	6.55e-05
Mmgt1	1.53e-17	-0.11553	0.008	0.161	3e-13		Diablo	3.36e-09	-0.04342	0.156	0.357	6.61e-05
Luc7l	1.54e-17	-0.09797	0.205	0.505	3.03e-13		Tmem189	3.37e-09	-0.00382	0.027	0.137	6.63e-05
Donson	1.55e-17	-0.01568	0.074	0.289	3.05e-13		Tfb1m	3.38e-09	0.007364	0.03	0.142	6.64e-05
Phf2	1.58e-17	-0.07389	0.04	0.225	3.1e-13		Phkg2	3.45e-09	0.047926	0.07	0.216	6.79e-05
Rmnd5a	1.61e-17	-0.07017	0.068	0.278	3.17e-13		Pgm2l1	3.46e-09	0.064709	0.063	0.204	6.81e-05
Cluh	1.68e-17	-0.13245	0.118	0.357	3.31e-13		Dpf2	3.48e-09	0.027231	0.114	0.292	6.84e-05
[truncated: 3,094 more rows]
