# Supplementary material for: Human TLR8 induces inflammatory bone marrow erythromyeloblastic islands and anemia in SLE-prone mice
Source: Life Sci Alliance. 2023 Jul 26;6(10):e202302241. doi: 10.26508/lsa.202302241 (PMC10372407; doi:10.26508/lsa.202302241)
Supplement: Supplementary file 5 [file LSA-2023-02241_TableS5.xlsx]

## Sheet: Sheet1
Supplementary Table 5: Differentially expressed genes in cluster CMφ2
huTLR8tg BM vs. WT BM							huTLR8tg BM vs huTLR8tg spleen
	p_val	avg_logFC	pct.1	pct.2	p_val_adj			p_val	avg_logFC	pct.1	pct.2	p_val_adj
Psap	1.17e-63	-2.01418	0.32	0.952	2.3e-59		Hmox1	2.3e-66	-2.10536	0.193	0.966	4.52e-62
Vcam1	3.32e-57	-2.81099	0.07	0.781	6.53e-53		Slc40a1	7.96e-66	-2.47605	0.008	0.787	1.57e-61
Slc40a1	1.7e-56	-2.43674	0.008	0.713	3.34e-52		Vcam1	4.22e-63	-3.00291	0.07	0.82	8.3e-59
Ctsb	9.92e-54	-1.78073	0.328	0.904	1.95e-49		Fcna	8.6e-62	-2.43059	0.02	0.768	1.69e-57
Mrc1	6.8e-52	-2.09597	0.066	0.753	1.34e-47		Cd5l	9.66e-61	-2.00648	0.143	0.891	1.9e-56
Fcna	7.14e-51	-2.48405	0.02	0.677	1.4e-46		Ctsb	4.7e-58	-2.00821	0.328	0.936	9.24e-54
Axl	8.9e-51	-1.8697	0.115	0.797	1.75e-46		Clec4n	2.08e-55	-1.87103	0.037	0.749	4.08e-51
Selenop	4.34e-48	-1.69315	0.172	0.849	8.53e-44		Igf1	5.67e-50	-1.48984	0.045	0.727	1.11e-45
Ctsd	1.05e-47	-1.55705	0.389	0.904	2.07e-43		Creg1	1.86e-49	-1.75349	0.148	0.809	3.66e-45
Pld3	2.7e-47	-1.76253	0.061	0.705	5.31e-43		Sdc3	8.89e-49	-2.07986	0.098	0.745	1.75e-44
Sdc3	7.95e-47	-1.71159	0.098	0.761	1.56e-42		Spic	1.44e-48	-1.46518	0.074	0.764	2.84e-44
Trf	2.78e-45	-1.71595	0.074	0.725	5.47e-41		Psap	9.55e-48	-1.68739	0.32	0.899	1.88e-43
Sirpa	3.09e-45	-1.5486	0.164	0.817	6.08e-41		AW112010	3.03e-47	-1.44048	0.25	0.929	5.96e-43
mt-Co1	1.97e-44	-1.3568	0.508	0.932	3.88e-40		Ctsd	4.85e-46	-1.12178	0.389	0.959	9.54e-42
Egr1	2.38e-44	-2.05098	0.07	0.693	4.69e-40		Selenop	8.96e-45	-1.6831	0.172	0.824	1.76e-40
Aplp2	9.78e-43	-1.62027	0.074	0.673	1.92e-38		Slc48a1	1.09e-44	-1.28424	0.074	0.727	2.14e-40
Fosb	1e-42	-2.32116	0.131	0.713	1.97e-38		Kcnj10	7.7e-43	-1.36329	0.008	0.577	1.51e-38
Gdf15	2.04e-42	-2.27357	0.02	0.594	4.01e-38		Cfp	1.18e-41	-1.46943	0.107	0.73	2.31e-37
Mpeg1	2.87e-42	-1.44234	0.127	0.789	5.65e-38		Sirpa	1.82e-40	-1.53249	0.164	0.757	3.59e-36
Igf1	4.81e-41	-1.37091	0.045	0.645	9.46e-37		Mrc1	1.84e-40	-2.02337	0.066	0.637	3.61e-36
Pim1	4.72e-40	-1.75854	0.082	0.669	9.28e-36		Actn1	2.03e-40	-1.40177	0.029	0.577	3.99e-36
mt-Co2	4.76e-40	-1.19585	0.561	0.928	9.37e-36		Id2	3.06e-40	-1.46189	0.102	0.719	6.01e-36
Creg1	1.52e-39	-1.57891	0.148	0.741	3e-35		Plbd1	6.38e-40	-1.33967	0.061	0.652	1.25e-35
mt-Nd1	2.47e-39	-1.33401	0.357	0.88	4.85e-35		Mafb	6.67e-40	-1.60433	0.148	0.738	1.31e-35
Ppp1r15a	1.05e-38	-1.66751	0.061	0.625	2.07e-34		Itgad	3.21e-39	-1.12691	0.012	0.562	6.32e-35
Tmsb4x	2.42e-38	0.745369	1	1	4.76e-34		Pld3	3.66e-39	-1.32813	0.061	0.629	7.19e-35
Grn	1.08e-37	-1.30897	0.193	0.813	2.13e-33		Cela1	1.09e-38	-1.07638	0.049	0.625	2.15e-34
mt-Cytb	2.41e-37	-1.20285	0.41	0.9	4.73e-33		Csf1r	1.22e-38	-1.38614	0.102	0.697	2.39e-34
Neat1	6.29e-37	-2.19343	0.098	0.641	1.24e-32		Atp8a1	2.03e-38	-1.34269	0.057	0.614	4e-34
mt-Nd2	7.99e-37	-1.29484	0.307	0.861	1.57e-32		Trf	3.17e-38	-1.45104	0.074	0.659	6.23e-34
Cfp	8.8e-37	-1.45066	0.107	0.685	1.73e-32		Glul	5.06e-38	-1.42252	0.143	0.73	9.96e-34
Mertk	1.45e-36	-1.48893	0.033	0.55	2.85e-32		Rps27a	5.63e-38	0.918749	0.939	0.891	1.11e-33
mt-Nd4	1.82e-36	-1.27013	0.373	0.853	3.58e-32		Axl	6.11e-38	-1.50959	0.115	0.689	1.2e-33
mt-Co3	3.86e-36	-1.0374	0.66	0.952	7.6e-32		Itm2b	1.05e-37	-0.92064	0.574	0.996	2.06e-33
Glul	6.98e-36	-1.41267	0.143	0.721	1.37e-31		Cd82	2.7e-37	-1.05267	0.033	0.562	5.31e-33
Iqgap1	8.93e-36	-1.26338	0.086	0.641	1.76e-31		Grn	6.9e-37	-1.43868	0.193	0.76	1.36e-32
Malat1	1.2e-35	-2.21729	0.529	0.853	2.37e-31		Lgmn	7.94e-37	-1.28141	0.234	0.835	1.56e-32
Id2	1.69e-35	-1.71617	0.102	0.661	3.32e-31		Lap3	1.29e-36	-0.87952	0.057	0.622	2.54e-32
Dusp1	1.81e-35	-1.50238	0.168	0.745	3.55e-31		Myo9a	1.74e-36	-1.00371	0.037	0.577	3.41e-32
Rilpl2	7.5e-35	-1.42662	0.09	0.633	1.47e-30		Pira2	3.78e-36	-1.13055	0.045	0.573	7.44e-32
mt-Atp6	1.2e-34	-1.06049	0.648	0.936	2.37e-30		Arl6ip1	1.25e-35	-1.19867	0.201	0.809	2.47e-31
Atp2b1	3.33e-34	-1.42437	0.082	0.61	6.55e-30		Ptgs1	1.78e-35	-1.04741	0.033	0.547	3.5e-31
Slc43a2	5.66e-34	-1.10545	0.049	0.562	1.11e-29		C6	2.17e-35	-1.53843	0.004	0.494	4.27e-31
Mafb	5.42e-33	-1.61239	0.148	0.681	1.07e-28		Paqr9	2.35e-35	-1.18554	0.033	0.551	4.63e-31
Csf1r	4.43e-32	-1.01921	0.102	0.661	8.72e-28		Zfp703	3.54e-35	-1.09	0.045	0.562	6.96e-31
Actn1	1.61e-31	-1.29139	0.029	0.486	3.17e-27		Itm2c	3.71e-35	-1.15932	0.094	0.652	7.31e-31
Lipa	1.63e-31	-1.05799	0.094	0.622	3.21e-27		Gfra2	5.43e-35	-1.10129	0.004	0.487	1.07e-30
Ptprc	2.26e-31	-1.05182	0.135	0.693	4.45e-27		Lmbrd2	1.02e-34	-1.08202	0.025	0.517	2e-30
Colgalt1	2.55e-31	-1.06756	0.082	0.582	5.02e-27		Slc12a2	1.72e-34	-0.97573	0.004	0.487	3.38e-30
Ctsa	1.03e-30	-0.92961	0.131	0.681	2.04e-26		Ppt2	1.94e-34	-0.98774	0.053	0.573	3.82e-30
Hmox1	1.9e-30	-1.27202	0.193	0.733	3.73e-26		Mertk	2.36e-34	-1.06502	0.033	0.524	4.64e-30
Laptm5	2.91e-30	-1.01809	0.344	0.865	5.73e-26		Il18	2.79e-34	-1.1104	0.061	0.596	5.49e-30
Tnfaip3	2.96e-30	-1.28488	0.086	0.582	5.82e-26		Adipor1	4.6e-34	-0.90468	0.07	0.599	9.06e-30
Ppia	4.96e-30	1.00094	0.881	0.825	9.77e-26		Epb41l3	7.02e-34	-0.91756	0.012	0.498	1.38e-29
Lpl	5.85e-30	-1.26637	0.18	0.721	1.15e-25		Treml4	8.88e-34	-1.03049	0.025	0.513	1.75e-29
mt-Nd3	1.27e-29	-1.04044	0.217	0.801	2.5e-25		Ptma	9.51e-34	1.02168	0.906	0.888	1.87e-29
Rnf149	1.41e-29	-1.00922	0.082	0.578	2.77e-25		Myo10	1.34e-33	-0.96424	0.025	0.506	2.64e-29
Klf4	1.55e-29	-1.31856	0.102	0.614	3.04e-25		Kcna2	1.63e-33	-1.07143	0	0.464	3.2e-29
Itm2c	2.78e-29	-1.03357	0.094	0.598	5.47e-25		Ear2	1.8e-33	-0.99852	0.029	0.528	3.54e-29
Gns	4.33e-29	-1.03493	0.094	0.586	8.52e-25		Tspan13	2.37e-33	-1.0722	0.066	0.603	4.67e-29
Hspa1a	7.32e-29	-1.59137	0.061	0.53	1.44e-24		Hebp1	1.02e-32	-1.09195	0.209	0.798	2e-28
Hspa5	9.67e-29	-1.0944	0.197	0.749	1.9e-24		Rps23	1.2e-32	0.918073	0.93	0.888	2.36e-28
Igkc	9.85e-29	-0.91886	0.148	0.705	1.94e-24		Slc43a2	1.48e-32	-0.99033	0.049	0.543	2.91e-28
Apoe	1.09e-28	-0.70172	0.439	0.948	2.15e-24		Rnf149	3.01e-32	-1.10375	0.082	0.599	5.92e-28
Cd82	1.68e-28	-1.08739	0.033	0.466	3.31e-24		Cd300a	4.96e-32	-0.97091	0.078	0.596	9.76e-28
Itgad	2.68e-28	-1.11997	0.012	0.438	5.28e-24		Tfrc	8.3e-32	-1.22987	0.086	0.607	1.63e-27
Spic	3.15e-28	-0.78193	0.074	0.57	6.19e-24		Ccr3	8.45e-32	-1.41704	0.012	0.468	1.66e-27
Zfp36	3.24e-28	-1.34445	0.225	0.733	6.37e-24		Man2a1	1.09e-31	-0.92131	0.045	0.528	2.15e-27
Jun	4.38e-28	-1.34197	0.225	0.729	8.61e-24		Iqgap1	1.24e-31	-1.05675	0.086	0.599	2.45e-27
Rps23	6.97e-28	0.784057	0.93	0.892	1.37e-23		Leprot	1.33e-31	-0.79532	0.074	0.584	2.62e-27
Itm2b	7e-28	-0.77027	0.574	0.964	1.38e-23		Siglece	1.38e-31	-0.87979	0.074	0.596	2.7e-27
Npc2	9.99e-28	-0.95632	0.291	0.841	1.97e-23		Cd38	2.23e-31	-0.99175	0.053	0.547	4.39e-27
Jund	1.09e-27	-1.24792	0.279	0.737	2.14e-23		Tspan4	2.3e-31	-0.86893	0.049	0.536	4.53e-27
Myo10	1.34e-27	-1.00679	0.025	0.438	2.64e-23		Slc16a10	2.48e-31	-0.80005	0.053	0.539	4.87e-27
Lgals3bp	1.34e-27	-0.65548	0.111	0.61	2.64e-23		Ppp1r15a	2.58e-31	-1.8459	0.061	0.539	5.08e-27
Rrbp1	1.65e-27	-0.88832	0.127	0.653	3.24e-23		Ap2a2	3.01e-31	-0.86412	0.057	0.551	5.92e-27
Tnfaip2	2.83e-27	-1.02486	0.049	0.494	5.57e-23		Adgre4	3.33e-31	-1.00366	0.045	0.513	6.56e-27
Rgs1	2.83e-27	-1.17482	0.086	0.562	5.57e-23		Gbp8	3.38e-31	-0.86407	0.033	0.509	6.64e-27
Nfkbiz	3.99e-27	-1.22281	0.086	0.55	7.85e-23		Lrp1	3.39e-31	-1.03195	0.037	0.513	6.66e-27
Cela1	5.41e-27	-0.89969	0.049	0.498	1.06e-22		Acp2	4.44e-31	-0.89826	0.082	0.581	8.73e-27
Atp13a2	5.47e-27	-0.99366	0.057	0.494	1.08e-22		Cd244	6.06e-31	-0.7198	0.016	0.472	1.19e-26
Canx	7.38e-27	-0.85975	0.152	0.685	1.45e-22		Cd44	7.4e-31	-1.15181	0.102	0.61	1.45e-26
Klf6	9.09e-27	-1.17468	0.205	0.713	1.79e-22		Camk2d	7.49e-31	-0.81574	0.078	0.577	1.47e-26
Kcnj10	1.04e-26	-1.02798	0.008	0.398	2.04e-22		Adgre1	9.36e-31	-0.93837	0.139	0.697	1.84e-26
Atp8a1	1.06e-26	-0.9423	0.057	0.494	2.09e-22		Rps12	9.49e-31	0.746922	0.971	0.94	1.87e-26
Zfp36l1	1.48e-26	-1.17122	0.078	0.526	2.92e-22		Laptm4a	1.12e-30	-0.88033	0.148	0.712	2.2e-26
Ccr3	1.74e-26	-1.46124	0.012	0.406	3.42e-22		Hpgd	1.66e-30	-1.09103	0.09	0.614	3.26e-26
Cd86	1.76e-26	-1.03167	0.045	0.458	3.46e-22		Serpina3g	1.73e-30	-0.94163	0.07	0.573	3.41e-26
Lgmn	1.97e-26	-0.8934	0.234	0.801	3.87e-22		Frmd4b	1.9e-30	-0.93145	0.041	0.506	3.73e-26
Plxnb2	2.8e-26	-0.83056	0.086	0.546	5.5e-22		Il18bp	2.21e-30	-0.83347	0.078	0.581	4.36e-26
Myo9a	3.15e-26	-0.79806	0.037	0.462	6.2e-22		Pilrb1	2.42e-30	-0.77365	0.025	0.479	4.75e-26
Irf8	3.92e-26	-0.88538	0.119	0.606	7.71e-22		Rps24	2.79e-30	0.759076	0.967	0.933	5.48e-26
Lrp1	5.15e-26	-0.97495	0.037	0.454	1.01e-21		Laptm5	2.86e-30	-1.11184	0.344	0.835	5.63e-26
Fos	5.81e-26	-1.22793	0.279	0.761	1.14e-21		Nxpe5	3.02e-30	-0.88624	0.016	0.457	5.93e-26
Hspa1b	1.46e-25	-1.61824	0.037	0.438	2.86e-21		Rpl13	6.4e-30	0.718823	0.951	0.933	1.26e-25
Zfp703	1.54e-25	-0.9677	0.045	0.454	3.03e-21		Rpl32	8.05e-30	0.82076	0.947	0.918	1.58e-25
Rnf19b	1.7e-25	-1.01461	0.074	0.506	3.34e-21		Atp2b1	1.04e-29	-1.1394	0.082	0.566	2.04e-25
Maf	1.84e-25	-0.94882	0.131	0.618	3.62e-21		Mgst1	1.23e-29	-1.01211	0.049	0.524	2.42e-25
Rpl32	1.95e-25	0.707493	0.947	0.904	3.84e-21		Tpp1	1.56e-29	-0.85602	0.053	0.521	3.07e-25
C1qa	2.39e-25	-0.72848	0.578	0.948	4.7e-21		Tmem65	1.82e-29	-0.8924	0.061	0.536	3.58e-25
Atf3	3.06e-25	-1.21955	0.143	0.614	6.02e-21		AB124611	2.07e-29	-0.79081	0.123	0.663	4.07e-25
Ppp2ca	3.08e-25	-1.0265	0.156	0.645	6.05e-21		Itga9	4.3e-29	-0.69136	0.029	0.464	8.45e-25
2900097C	3.7e-25	-0.67446	0.09	0.55	7.29e-21		Fcgrt	4.73e-29	-0.94189	0.119	0.655	9.3e-25
Ccnl1	4.76e-25	-0.81465	0.086	0.538	9.37e-21		Slc1a3	5.3e-29	-0.88034	0.016	0.446	1.04e-24
Sh3bgrl3	4.9e-25	1.31803	0.77	0.633	9.64e-21		Ctsl	6.72e-29	-0.76767	0.115	0.637	1.32e-24
Irf2bp2	5.49e-25	-0.90248	0.119	0.598	1.08e-20		Ptprc	1.02e-28	-1.06249	0.135	0.648	2e-24
Rgs2	6.18e-25	-1.02997	0.135	0.618	1.22e-20		Cd164	1.06e-28	-0.79359	0.045	0.494	2.08e-24
Por	6.36e-25	-0.85806	0.045	0.442	1.25e-20		Il10rb	1.28e-28	-0.77797	0.082	0.566	2.52e-24
Slc48a1	7.73e-25	-0.93691	0.074	0.514	1.52e-20		Ptprj	1.32e-28	-0.85386	0.061	0.524	2.59e-24
Pla2g15	9.34e-25	-0.9836	0.045	0.446	1.84e-20		Pla2g15	1.32e-28	-0.80861	0.045	0.494	2.6e-24
Jmjd1c	1.06e-24	-1.0558	0.07	0.494	2.09e-20		App	1.37e-28	-0.72232	0.082	0.584	2.7e-24
Rplp0	1.95e-24	0.834517	0.873	0.837	3.83e-20		Hfe	1.55e-28	-0.83795	0.074	0.554	3.04e-24
Cd300a	2.62e-24	-0.86562	0.078	0.506	5.15e-20		Ece1	1.73e-28	-0.71472	0	0.404	3.39e-24
mt-Nd5	2.65e-24	-0.80315	0.152	0.665	5.21e-20		Tmem26	2.19e-28	-0.6953	0.02	0.446	4.31e-24
Cd5l	4.04e-24	-1.39284	0.143	0.586	7.95e-20		Mpeg1	2.23e-28	-1.07718	0.127	0.648	4.38e-24
Slco2b1	4.23e-24	-0.85693	0.008	0.371	8.33e-20		Cd81	2.79e-28	-0.88648	0.209	0.779	5.49e-24
Nceh1	4.62e-24	-0.64018	0.029	0.41	9.09e-20		Dnase2a	2.79e-28	-0.78062	0.066	0.524	5.49e-24
Adgre1	5.09e-24	-0.89923	0.139	0.618	1e-19		Cat	3.01e-28	-0.58882	0.07	0.558	5.93e-24
Sash1	5.42e-24	-0.89462	0.045	0.434	1.07e-19		Hba-a2	4.26e-28	-2.19081	0.57	0.959	8.39e-24
Laptm4a	8.39e-24	-0.75573	0.148	0.641	1.65e-19		Gns	4.44e-28	-0.89526	0.094	0.581	8.74e-24
Ly9	1.07e-23	-0.72068	0.033	0.418	2.11e-19		Cd84	6.18e-28	-0.83711	0.049	0.487	1.22e-23
Fcgrt	1.26e-23	-0.83502	0.119	0.594	2.49e-19		Aplp2	6.19e-28	-0.82525	0.074	0.536	1.22e-23
Slc6a6	1.33e-23	-0.81203	0.074	0.486	2.62e-19		Dse	6.68e-28	-0.7703	0.033	0.461	1.31e-23
Ap2a2	2.12e-23	-0.88291	0.057	0.458	4.17e-19		Tcf7l2	7.48e-28	-0.75311	0.082	0.569	1.47e-23
Tpp1	2.5e-23	-0.80658	0.053	0.446	4.92e-19		Colgalt1	1.01e-27	-0.85321	0.082	0.543	1.98e-23
Slc29a1	2.74e-23	-0.863	0.053	0.446	5.39e-19		P2rx4	1.15e-27	-0.75209	0.094	0.588	2.26e-23
Ptma	3.22e-23	0.785895	0.906	0.912	6.34e-19		Mia2	1.17e-27	-0.72382	0.049	0.487	2.3e-23
Senp2	3.61e-23	-0.84978	0.061	0.45	7.09e-19		Dhrs1	1.41e-27	-0.74034	0.102	0.592	2.78e-23
Itgav	4.24e-23	-0.91225	0.037	0.406	8.34e-19		Rps2	2.39e-27	0.835522	0.914	0.884	4.69e-23
Adipor1	5.59e-23	-0.77512	0.07	0.474	1.1e-18		Rxra	3.17e-27	-0.66459	0.016	0.416	6.24e-23
Hsp90b1	5.59e-23	-0.79464	0.193	0.725	1.1e-18		Abcg3	3.37e-27	-0.59435	0.033	0.468	6.62e-23
Actb	7.49e-23	0.496752	1	1	1.47e-18		2900097C	3.38e-27	-0.54009	0.09	0.577	6.64e-23
Ubl3	8.48e-23	-0.66608	0.115	0.558	1.67e-18		Bank1	3.91e-27	-0.58632	0.012	0.416	7.7e-23
Tnf	9.53e-23	-0.95653	0.02	0.375	1.87e-18		Ctsa	4.69e-27	-0.6968	0.131	0.648	9.23e-23
Marcks	1.07e-22	-0.80589	0.328	0.829	2.11e-18		Canx	5.67e-27	-0.88329	0.152	0.674	1.12e-22
Plk3	1.21e-22	-1.06676	0.033	0.398	2.38e-18		Rps16	6.05e-27	0.803286	0.918	0.88	1.19e-22
Mycbp2	1.35e-22	-0.85116	0.057	0.446	2.65e-18		Erlin2	7.34e-27	-0.64844	0.012	0.404	1.44e-22
Timp2	1.73e-22	-0.64518	0.143	0.629	3.39e-18		Rps3a1	8.24e-27	0.766411	0.939	0.933	1.62e-22
Ier3	1.76e-22	-0.92019	0.053	0.45	3.46e-18		Pecam1	9.18e-27	-0.62336	0.025	0.442	1.81e-22
Tmem65	1.86e-22	-0.82146	0.061	0.45	3.66e-18		Tnfrsf21	9.34e-27	-0.74913	0.029	0.438	1.84e-22
Sqstm1	1.95e-22	-0.85356	0.119	0.562	3.84e-18		Abcg1	1.11e-26	-0.80238	0.086	0.558	2.18e-22
Wwp1	2.16e-22	-0.75172	0.053	0.442	4.24e-18		Lipa	1.42e-26	-0.70055	0.094	0.573	2.78e-22
Lcp1	2.37e-22	-0.79309	0.23	0.741	4.67e-18		Pim1	1.51e-26	-1.29838	0.082	0.539	2.96e-22
Cd84	3.24e-22	-0.77617	0.049	0.418	6.37e-18		Ctsc	1.99e-26	-0.90886	0.307	0.854	3.91e-22
Cd83	4.76e-22	-0.85519	0.033	0.394	9.36e-18		Tnks2	2.03e-26	-0.59727	0.033	0.446	4e-22
Frmd4b	5.06e-22	-0.83419	0.041	0.406	9.95e-18		Sh3bp5	2.29e-26	-0.50311	0.086	0.569	4.51e-22
P2rx4	7.09e-22	-0.73768	0.094	0.514	1.4e-17		Pilrb2	2.39e-26	-0.71049	0.057	0.498	4.7e-22
Plbd1	7.21e-22	-0.96582	0.061	0.45	1.42e-17		Rpsa	2.52e-26	0.707502	0.93	0.929	4.96e-22
Rsad2	7.92e-22	-1.42922	0.016	0.351	1.56e-17		Selenos	3e-26	-0.76096	0.074	0.524	5.9e-22
Man2b1	1.08e-21	-0.74944	0.111	0.538	2.13e-17		Cd2ap	4.12e-26	-0.80049	0.131	0.64	8.11e-22
Chka	1.09e-21	-1.18174	0.053	0.422	2.13e-17		Arhgap19	4.44e-26	-0.64742	0.045	0.472	8.72e-22
Rps27a	1.12e-21	0.571377	0.939	0.948	2.2e-17		Malat1	4.48e-26	-1.67178	0.529	0.824	8.82e-22
Lima1	1.17e-21	-0.83103	0.041	0.406	2.31e-17		Nfe2l1	5.04e-26	-0.62267	0.037	0.446	9.9e-22
Slc3a2	1.23e-21	-0.61899	0.082	0.478	2.43e-17		Tmbim6	6.66e-26	-0.83701	0.184	0.715	1.31e-21
Celf2	1.49e-21	-0.70442	0.119	0.554	2.92e-17		Plxnb2	7.24e-26	-0.8218	0.086	0.536	1.42e-21
Lap3	2.4e-21	-0.59388	0.057	0.442	4.73e-17		Asah1	8.33e-26	-0.61209	0.127	0.644	1.64e-21
Gm42418	2.51e-21	0.514779	0.992	0.988	4.94e-17		Plpp3	8.54e-26	-0.84436	0	0.371	1.68e-21
Atp6ap1	2.58e-21	-0.7241	0.078	0.466	5.07e-17		mt-Nd3	9.85e-26	-1.49466	0.217	0.637	1.94e-21
Abhd12	3.06e-21	-0.74064	0.098	0.502	6.01e-17		Ubl3	1.09e-25	-0.66505	0.115	0.592	2.14e-21
Rtn4	3.63e-21	-0.70555	0.143	0.602	7.14e-17		Hsd17b12	1.15e-25	-0.63742	0.045	0.461	2.26e-21
Mgst1	3.76e-21	-0.73321	0.049	0.422	7.4e-17		Lair1	1.16e-25	-0.65836	0.086	0.547	2.27e-21
Ptgs1	4.25e-21	-0.80449	0.033	0.378	8.36e-17		Itgb2	1.16e-25	-0.56707	0.115	0.603	2.28e-21
Lamp1	5.69e-21	-0.75835	0.361	0.825	1.12e-16		Plekhm2	1.21e-25	-0.57216	0.045	0.461	2.37e-21
Tbxas1	5.79e-21	-0.63856	0.061	0.434	1.14e-16		Rps19	1.23e-25	0.823442	0.885	0.85	2.41e-21
Epb41l3	6.74e-21	-0.77188	0.012	0.339	1.33e-16		Slc3a2	1.25e-25	-0.53489	0.082	0.532	2.46e-21
Sgk1	7.28e-21	-1.03809	0.041	0.386	1.43e-16		Maf	1.3e-25	-0.85872	0.131	0.622	2.56e-21
Trim25	8.1e-21	-0.74916	0.037	0.378	1.59e-16		Sh3bgrl3	1.31e-25	1.3777	0.77	0.7	2.57e-21
Acp2	8.51e-21	-0.7442	0.082	0.462	1.67e-16		Lnpep	1.32e-25	-0.63711	0.061	0.487	2.6e-21
Pfn1	9.14e-21	0.936974	0.816	0.801	1.8e-16		Gatm	1.94e-25	-0.66757	0.066	0.513	3.82e-21
Ier5	9.3e-21	-0.78554	0.102	0.514	1.83e-16		Plpbp	2.64e-25	-0.73721	0.029	0.416	5.18e-21
Slc7a8	1.12e-20	-0.86239	0.025	0.355	2.2e-16		2021-09-09	2.82e-25	-0.56466	0.086	0.543	5.55e-21
Rps2	1.13e-20	0.675017	0.914	0.88	2.22e-16		Rsad2	2.96e-25	-1.28299	0.016	0.393	5.82e-21
Rpl35	1.36e-20	0.930006	0.799	0.709	2.67e-16		Dst	3.68e-25	-0.79981	0.041	0.431	7.25e-21
Rps3a1	1.39e-20	0.660992	0.939	0.92	2.73e-16		Neat1	3.94e-25	-1.35016	0.098	0.547	7.75e-21
Iffo2	1.4e-20	-0.97924	0.02	0.343	2.75e-16		Rsrp1	4.22e-25	-0.79232	0.082	0.524	8.31e-21
Sgpl1	1.4e-20	-0.74007	0.078	0.454	2.76e-16		Rplp0	4.67e-25	0.842659	0.873	0.846	9.19e-21
Zeb2	1.72e-20	-0.79276	0.205	0.681	3.39e-16		G3bp2	4.82e-25	-0.5555	0.107	0.566	9.49e-21
Tor1aip1	1.98e-20	-0.50678	0.07	0.442	3.89e-16		Lyn	6.37e-25	-0.68203	0.172	0.697	1.25e-20
Gm26917	2.07e-20	-0.82908	0.098	0.494	4.08e-16		Itsn1	6.57e-25	-0.59575	0.07	0.506	1.29e-20
Tiparp	2.24e-20	-0.81017	0.045	0.39	4.41e-16		Hs6st1	7.09e-25	-0.65848	0.029	0.419	1.4e-20
Itgb5	2.29e-20	-0.64068	0.082	0.478	4.49e-16		Atp13a2	7.82e-25	-0.67972	0.057	0.472	1.54e-20
Arl4c	2.39e-20	-0.80291	0.066	0.438	4.7e-16		Dock4	9.38e-25	-0.44932	0.025	0.412	1.84e-20
Nktr	2.51e-20	-0.75339	0.061	0.426	4.94e-16		Cd302	9.48e-25	-0.58776	0.152	0.674	1.87e-20
Dnase2a	2.94e-20	-0.74836	0.066	0.426	5.78e-16		Arhgap17	1.02e-24	-0.63787	0.049	0.457	2e-20
Dst	3.2e-20	-0.83295	0.041	0.371	6.3e-16		Sash1	1.11e-24	-0.68697	0.045	0.446	2.18e-20
Ccl4	3.79e-20	-1.12425	0.201	0.629	7.45e-16		Cp	1.17e-24	-0.59062	0.033	0.434	2.31e-20
Junb	3.97e-20	-1.04829	0.291	0.709	7.8e-16		Sema6d	1.21e-24	-0.55118	0.004	0.367	2.39e-20
M6pr	4.07e-20	-0.53364	0.115	0.546	8.01e-16		Por	1.24e-24	-0.82924	0.045	0.438	2.44e-20
Luc7l2	4.44e-20	-0.73363	0.111	0.514	8.73e-16		Marcks	1.26e-24	-0.90316	0.328	0.805	2.48e-20
Mtdh	4.8e-20	-0.59454	0.09	0.478	9.44e-16		Jup	1.29e-24	-0.56035	0.02	0.408	2.54e-20
H2-K1	5.11e-20	-0.62143	0.418	0.896	1e-15		Ncoa4	1.33e-24	-0.58395	0.094	0.551	2.62e-20
Sdc4	6.08e-20	-0.9145	0.082	0.462	1.2e-15		Slc11a1	1.43e-24	-0.60572	0.078	0.513	2.81e-20
Ankrd11	7.34e-20	-0.66444	0.098	0.49	1.44e-15		Gm2a	2.11e-24	-0.53191	0.143	0.648	4.15e-20
Cflar	7.48e-20	-0.76625	0.074	0.442	1.47e-15		Rpl18a	2.77e-24	0.708269	0.898	0.835	5.45e-20
Gm2a	8.15e-20	-0.54164	0.143	0.586	1.6e-15		Tnfaip2	2.84e-24	-0.68626	0.049	0.461	5.59e-20
Irf7	8.25e-20	-0.99492	0.057	0.402	1.62e-15		Actn4	2.93e-24	-0.5023	0.045	0.442	5.75e-20
Agap1	1.14e-19	-0.67117	0.02	0.335	2.24e-15		Atp1b3	2.94e-24	-0.65433	0.086	0.524	5.78e-20
Serinc3	1.15e-19	-0.62439	0.205	0.697	2.27e-15		C1qa	3.25e-24	-0.64752	0.578	0.963	6.38e-20
Ly6e	1.43e-19	-0.73867	0.352	0.833	2.82e-15		Cd300lf	3.26e-24	-0.5663	0.037	0.423	6.41e-20
Ppt2	1.5e-19	-0.63117	0.053	0.398	2.95e-15		Lag3	4.31e-24	-0.5945	0.012	0.378	8.49e-20
Vat1	1.77e-19	-0.7096	0.053	0.394	3.48e-15		Rps10	4.45e-24	0.743498	0.918	0.884	8.75e-20
Rps18	1.82e-19	0.687154	0.869	0.845	3.57e-15		Hsp90b1	5.17e-24	-0.87525	0.193	0.704	1.02e-19
Cd44	1.9e-19	-0.89525	0.102	0.478	3.73e-15		Agap1	5.35e-24	-0.5318	0.02	0.39	1.05e-19
Scarb2	1.92e-19	-0.57443	0.07	0.426	3.77e-15		Nrip1	5.37e-24	-0.58052	0.061	0.483	1.06e-19
Adgre4	2.28e-19	-0.89423	0.045	0.371	4.48e-15		Slc16a9	5.63e-24	-0.64561	0.008	0.367	1.11e-19
Rhob	2.41e-19	-0.87534	0.115	0.51	4.75e-15		Man2b1	6.12e-24	-0.64068	0.111	0.573	1.2e-19
Prcp	2.6e-19	-0.52735	0.078	0.458	5.11e-15		Cd86	6.26e-24	-0.8087	0.045	0.431	1.23e-19
Rgl1	2.63e-19	-0.6436	0.078	0.446	5.17e-15		Csrp1	8.36e-24	-0.52644	0.078	0.513	1.64e-19
Cat	2.76e-19	-0.52951	0.07	0.442	5.44e-15		Pilra	8.85e-24	-0.557	0.123	0.61	1.74e-19
Abca1	3.31e-19	-0.72414	0.057	0.406	6.5e-15		Serinc1	9.37e-24	-0.54542	0.09	0.528	1.84e-19
Tmbim6	3.44e-19	-0.63808	0.184	0.645	6.76e-15		Rtn3	1.02e-23	-0.64666	0.086	0.517	2.01e-19
Ppfibp2	3.81e-19	-0.59554	0.008	0.307	7.5e-15		B2m	1.1e-23	-0.60117	0.66	0.978	2.15e-19
Pf4	4.41e-19	-0.71746	0.168	0.622	8.67e-15		Lbh	1.28e-23	-0.55542	0.057	0.472	2.52e-19
Ranbp2	4.57e-19	-0.59921	0.078	0.438	9e-15		Kcnq1ot1	1.48e-23	-0.60004	0.025	0.393	2.9e-19
Macf1	4.64e-19	-0.64996	0.049	0.382	9.13e-15		Ncapg2	1.57e-23	-0.56937	0.029	0.404	3.08e-19
H3f3a	5.56e-19	0.727667	0.832	0.817	1.09e-14		Trafd1	1.59e-23	-0.50678	0.066	0.464	3.13e-19
Tmcc3	6.19e-19	-0.6915	0.029	0.339	1.22e-14		Rgs1	1.64e-23	-1.15557	0.086	0.509	3.22e-19
Tcn2	7.29e-19	-0.62133	0.037	0.359	1.43e-14		Fyn	1.76e-23	-0.50852	0.078	0.513	3.46e-19
Parvg	7.6e-19	-0.50558	0.029	0.347	1.5e-14		Strn3	1.91e-23	-0.4772	0.049	0.438	3.75e-19
App	7.79e-19	-0.59175	0.082	0.458	1.53e-14		Tmem30a	2.02e-23	-0.51567	0.057	0.464	3.97e-19
Tapbp	8.6e-19	-0.63313	0.098	0.478	1.69e-14		Lima1	2.27e-23	-0.49901	0.041	0.431	4.46e-19
Ninj1	9.29e-19	-0.56196	0.119	0.53	1.83e-14		Igsf6	2.31e-23	-0.60163	0.086	0.506	4.55e-19
Fam46a	9.33e-19	-0.77823	0.049	0.375	1.84e-14		Pcyox1	2.41e-23	-0.55686	0.033	0.404	4.74e-19
Rel	1.03e-18	-0.77571	0.053	0.382	2.02e-14		C1qc	2.55e-23	-0.68472	0.549	0.963	5.03e-19
Dync1h1	1.27e-18	-0.70851	0.061	0.398	2.49e-14		Gm26917	2.6e-23	-0.92801	0.098	0.528	5.11e-19
Clk1	1.3e-18	-0.66368	0.045	0.367	2.56e-14		Clk1	2.67e-23	-0.6861	0.045	0.431	5.26e-19
Timd4	1.55e-18	-0.74106	0	0.275	3.05e-14		Neu1	2.69e-23	-0.53792	0.045	0.431	5.3e-19
Uba52	1.63e-18	1.0457	0.738	0.578	3.21e-14		Gltp	2.73e-23	-0.50932	0.148	0.633	5.38e-19
Spag9	1.87e-18	-0.64017	0.049	0.375	3.68e-14		Tmem59	2.76e-23	-0.44755	0.102	0.558	5.43e-19
Cd53	2.05e-18	-0.49686	0.176	0.633	4.04e-14		Timp2	2.95e-23	-0.56292	0.143	0.64	5.8e-19
Hexa	2.1e-18	-0.74157	0.238	0.701	4.13e-14		Tgfbr2	2.96e-23	-0.58479	0.074	0.502	5.81e-19
Kcnq1ot1	2.18e-18	-0.84393	0.025	0.323	4.28e-14		Rpl11	3.07e-23	0.892805	0.857	0.801	6.04e-19
Atp6v0a1	2.5e-18	-0.76442	0.02	0.311	4.92e-14		Slc25a51	3.42e-23	-0.64761	0.061	0.457	6.73e-19
Il18	2.59e-18	-0.75892	0.061	0.402	5.09e-14		Clcn3	3.69e-23	-0.90228	0.029	0.39	7.25e-19
Rps7	2.76e-18	0.668947	0.844	0.821	5.43e-14		Galnt3	4.02e-23	-0.57862	0.008	0.352	7.9e-19
Camk2d	2.96e-18	-0.67565	0.078	0.422	5.83e-14		M6pr	4.24e-23	-0.53152	0.115	0.584	8.33e-19
Entpd1	3.85e-18	-0.67247	0.033	0.339	7.57e-14		Prcp	4.38e-23	-0.49499	0.078	0.513	8.62e-19
Ctsz	4.22e-18	-0.69484	0.303	0.777	8.31e-14		Fam126a	4.49e-23	-0.45862	0.029	0.397	8.82e-19
Fam129a	4.24e-18	-0.63924	0.049	0.375	8.35e-14		Fam46a	4.63e-23	-0.73181	0.049	0.431	9.11e-19
Wnk1	4.44e-18	-0.58263	0.201	0.657	8.73e-14		Acer3	4.68e-23	-0.5547	0.053	0.442	9.2e-19
Git2	4.87e-18	-0.73527	0.049	0.363	9.57e-14		Wwp1	5.09e-23	-0.58834	0.053	0.453	1e-18
Atp1b3	4.98e-18	-0.61011	0.086	0.438	9.8e-14		Blvrb	6.12e-23	-0.77214	0.303	0.828	1.2e-18
Rps24	5.75e-18	0.441239	0.967	0.948	1.13e-13		Tapbp	6.31e-23	-0.47877	0.098	0.539	1.24e-18
Cybb	5.89e-18	-0.58403	0.201	0.673	1.16e-13		S100a8	6.73e-23	1.75598	0.68	0.449	1.32e-18
Rpl27a	6.02e-18	0.588631	0.906	0.892	1.18e-13		Crip2	6.92e-23	-0.64481	0.037	0.408	1.36e-18
Epn1	6.15e-18	-0.4514	0.123	0.514	1.21e-13		Sgpl1	7.27e-23	-0.6856	0.078	0.483	1.43e-18
Cd68	6.3e-18	-0.61298	0.209	0.657	1.24e-13		Hspa1b	7.29e-23	-1.26994	0.037	0.408	1.43e-18
Gramd1b	6.33e-18	-0.83674	0.004	0.275	1.25e-13		Fam43a	7.43e-23	-0.87144	0.025	0.39	1.46e-18
Asah1	6.75e-18	-0.62823	0.127	0.53	1.33e-13		Irf8	7.56e-23	-0.56096	0.119	0.573	1.49e-18
Plekhm2	6.97e-18	-0.59287	0.045	0.359	1.37e-13		Pik3r1	8.07e-23	-0.44008	0.057	0.453	1.59e-18
Fam43a	7.11e-18	-0.91182	0.025	0.323	1.4e-13		Slc29a1	8.58e-23	-0.6409	0.053	0.442	1.69e-18
Cd164	7.19e-18	-0.62878	0.045	0.359	1.42e-13		mt-Co1	8.93e-23	-1.49514	0.508	0.757	1.76e-18
Gltp	8.13e-18	-0.44721	0.148	0.558	1.6e-13		Osbpl8	9.11e-23	-0.39944	0.049	0.442	1.79e-18
Sod1	8.67e-18	-0.53497	0.197	0.633	1.7e-13		Rps7	9.49e-23	0.861093	0.844	0.82	1.87e-18
Tgfbr2	9.89e-18	-0.61176	0.074	0.422	1.94e-13		Abcc5	9.51e-23	-0.47312	0.033	0.397	1.87e-18
Nrip1	1.05e-17	-0.71619	0.061	0.394	2.06e-13		Selplg	1.04e-22	-0.41261	0.115	0.573	2.05e-18
Ear2	1.11e-17	-0.72333	0.029	0.331	2.18e-13		Itgb1	1.08e-22	-0.47942	0.115	0.566	2.12e-18
Mia2	1.12e-17	-0.65877	0.049	0.359	2.19e-13		Arhgap5	1.09e-22	-0.5211	0.016	0.367	2.15e-18
Tgfb1	1.28e-17	-0.51788	0.172	0.606	2.51e-13		Trpm2	1.12e-22	-0.4537	0.02	0.375	2.2e-18
Leprot	1.51e-17	-0.53041	0.074	0.41	2.97e-13		Pitpnc1	1.26e-22	-0.37288	0.061	0.461	2.48e-18
Stk17b	1.56e-17	-0.58293	0.127	0.522	3.08e-13		Rps4x	1.41e-22	0.700436	0.91	0.906	2.78e-18
Rpl23	1.65e-17	0.504372	0.943	0.912	3.24e-13		Itgb5	1.69e-22	-0.55007	0.082	0.509	3.31e-18
Cd81	1.76e-17	-0.5867	0.209	0.665	3.46e-13		Lamp2	1.82e-22	-0.53892	0.111	0.569	3.58e-18
Arhgap17	1.84e-17	-0.70539	0.049	0.359	3.62e-13		Pdia6	1.92e-22	-0.51058	0.131	0.596	3.77e-18
Scamp2	1.85e-17	-0.64904	0.057	0.371	3.64e-13		Slc8b1	1.99e-22	-0.41287	0.033	0.397	3.92e-18
Adap2	2.35e-17	-0.60487	0.037	0.335	4.61e-13		Usp12	2.07e-22	-0.54742	0.061	0.449	4.08e-18
Ccl6	2.45e-17	-0.35516	0.156	0.59	4.83e-13		Entpd1	2.09e-22	-0.58357	0.033	0.397	4.12e-18
Gsk3b	2.74e-17	-0.40409	0.09	0.446	5.39e-13		Pirb	2.1e-22	-0.6216	0.156	0.637	4.13e-18
Rasgrp2	2.79e-17	-0.51131	0.049	0.371	5.49e-13		Rgl1	2.22e-22	-0.50526	0.078	0.491	4.36e-18
Tmed9	3.05e-17	-0.56377	0.09	0.446	5.99e-13		Atp6ap1	2.42e-22	-0.47463	0.078	0.487	4.76e-18
Man2a2	3.21e-17	-0.54559	0.02	0.303	6.31e-13		Pikfyve	2.67e-22	-0.48446	0.012	0.352	5.26e-18
Slc29a3	3.31e-17	-0.63035	0.041	0.331	6.51e-13		Cln8	2.72e-22	-0.45373	0.057	0.442	5.35e-18
Csrnp1	3.32e-17	-0.71741	0.045	0.347	6.52e-13		Serpinb6a	2.95e-22	-0.61773	0.221	0.757	5.8e-18
Ppbp	3.54e-17	-0.79175	0.004	0.267	6.97e-13		Fech	3.63e-22	-0.83986	0.02	0.363	7.15e-18
Ptbp3	3.61e-17	-0.47979	0.189	0.618	7.11e-13		Tmed5	3.75e-22	-0.47282	0.082	0.487	7.38e-18
Nfe2l1	3.77e-17	-0.55394	0.037	0.331	7.41e-13		Reep3	3.82e-22	-0.52646	0.045	0.419	7.52e-18
Rasgef1b	3.82e-17	-0.68527	0.057	0.371	7.52e-13		2021-03-06	3.89e-22	-0.30928	0.033	0.404	7.65e-18
Rbm25	3.9e-17	-0.51517	0.098	0.454	7.68e-13		Ptms	4.06e-22	-0.56132	0.16	0.648	7.98e-18
Tcf7l2	4.61e-17	-0.54208	0.082	0.43	9.06e-13		Slc39a1	4.4e-22	-0.48004	0.082	0.498	8.66e-18
Qk	5.43e-17	-0.42841	0.127	0.514	1.07e-12		Bnip3l	4.48e-22	-0.47867	0.127	0.569	8.81e-18
Dock10	5.68e-17	-0.72542	0.053	0.359	1.12e-12		Slc45a3	4.63e-22	-0.51302	0	0.322	9.1e-18
Rpl11	6.08e-17	0.684867	0.857	0.829	1.2e-12		Rnasel	4.73e-22	-0.51286	0.041	0.412	9.3e-18
Nptn	6.21e-17	-0.55272	0.09	0.43	1.22e-12		Slc15a3	4.79e-22	-0.4976	0.061	0.457	9.42e-18
Tnks2	6.25e-17	-0.63252	0.033	0.323	1.23e-12		Dram2	5.18e-22	-0.49902	0.094	0.521	1.02e-17
Tgoln1	6.3e-17	-0.60181	0.041	0.331	1.24e-12		Mcfd2	5.41e-22	-0.47546	0.053	0.434	1.06e-17
Sema6d	6.4e-17	-0.66864	0.004	0.263	1.26e-12		Mfsd1	5.82e-22	-0.40872	0.09	0.517	1.14e-17
Itga9	6.47e-17	-0.56176	0.029	0.311	1.27e-12		Ogt	5.87e-22	-0.52574	0.045	0.412	1.15e-17
Rock1	6.66e-17	-0.42606	0.09	0.438	1.31e-12		B430306N	7.17e-22	-0.44545	0.016	0.352	1.41e-17
Clic4	7.82e-17	-0.54214	0.148	0.534	1.54e-12		Gdf15	9.37e-22	-1.26527	0.02	0.36	1.84e-17
Hs6st1	1e-16	-0.6474	0.029	0.311	1.97e-12		Unc93b1	9.58e-22	-0.62358	0.176	0.682	1.88e-17
Gna12	1.07e-16	-0.4612	0.066	0.382	2.1e-12		Gpr65	1e-21	-0.56022	0.049	0.423	1.97e-17
Son	1.09e-16	-0.51327	0.111	0.474	2.15e-12		Icam1	1.01e-21	-0.57998	0.037	0.404	2e-17
Arhgap19	1.16e-16	-0.57647	0.045	0.347	2.27e-12		Fgr	1.02e-21	-0.46541	0.098	0.532	2e-17
Unc93b1	1.32e-16	-0.51475	0.176	0.61	2.6e-12		Tcn2	1.03e-21	-0.47415	0.037	0.397	2.02e-17
Cln8	1.62e-16	-0.61171	0.057	0.359	3.19e-12		Atp6v1e1	1.03e-21	-0.46222	0.139	0.607	2.03e-17
Fam213b	1.92e-16	-0.43481	0.156	0.558	3.77e-12		S100a9	1.07e-21	1.59526	0.684	0.457	2.11e-17
Zbtb20	1.92e-16	-0.73898	0.025	0.295	3.78e-12		Acsl4	1.2e-21	-0.44412	0.029	0.386	2.36e-17
Rapgef6	2.02e-16	-0.44994	0.037	0.327	3.97e-12		Fmnl2	1.22e-21	-0.41978	0.029	0.386	2.39e-17
Myh9	2.2e-16	-0.57878	0.111	0.462	4.33e-12		Acvrl1	1.29e-21	-0.40846	0.025	0.371	2.54e-17
Reep5	2.24e-16	-0.54121	0.225	0.665	4.4e-12		Ube2h	1.47e-21	-0.54781	0.049	0.412	2.89e-17
Vsir	2.24e-16	-0.55835	0.115	0.474	4.41e-12		Rpl27a	1.5e-21	0.645398	0.906	0.906	2.96e-17
Pik3r1	2.28e-16	-0.53904	0.057	0.363	4.49e-12		Manf	1.57e-21	-0.39205	0.139	0.614	3.08e-17
Gm10076	2.46e-16	0.831229	0.754	0.685	4.84e-12		Rrbp1	1.59e-21	-0.41444	0.127	0.603	3.14e-17
Ifit2	2.64e-16	-0.8298	0.012	0.267	5.2e-12		Rtn4	1.62e-21	-0.55109	0.143	0.618	3.19e-17
Syngr2	2.66e-16	-0.41382	0.102	0.458	5.23e-12		Zbtb20	1.68e-21	-0.61805	0.025	0.363	3.3e-17
Vav2	2.7e-16	-0.50761	0.049	0.347	5.31e-12		Ier3	1.85e-21	-0.73936	0.053	0.438	3.63e-17
Lamp2	2.8e-16	-0.46819	0.111	0.482	5.5e-12		Twf1	1.87e-21	-0.48573	0.082	0.476	3.68e-17
Spen	2.82e-16	-0.58325	0.033	0.307	5.55e-12		Abi1	2.13e-21	-0.24657	0.094	0.521	4.19e-17
Ifrd1	2.95e-16	-0.75775	0.111	0.462	5.81e-12		Rbm17	2.45e-21	-0.47274	0.09	0.498	4.83e-17
Nfkbia	2.98e-16	-0.77948	0.299	0.697	5.87e-12		Apol11b	2.56e-21	-1.26611	0.008	0.33	5.04e-17
Tmbim1	3.07e-16	-0.60459	0.049	0.339	6.03e-12		Saraf	2.63e-21	-0.52023	0.045	0.404	5.17e-17
Rpl13	3.14e-16	0.459677	0.951	0.956	6.18e-12		Tm9sf3	2.84e-21	-0.54401	0.119	0.551	5.59e-17
Reep3	3.19e-16	-0.66218	0.045	0.335	6.28e-12		Ppia	2.84e-21	0.737051	0.881	0.918	5.59e-17
Ets2	3.56e-16	-0.73684	0.025	0.291	7e-12		Serinc3	2.98e-21	-0.72337	0.205	0.7	5.87e-17
Osbpl8	3.71e-16	-0.45713	0.049	0.351	7.3e-12		Igsf8	3.83e-21	-0.62026	0.033	0.367	7.53e-17
Btg1	3.85e-16	-0.62426	0.189	0.602	7.57e-12		Sdf2	3.94e-21	-0.46101	0.049	0.408	7.75e-17
Paqr9	3.97e-16	-0.66749	0.033	0.315	7.81e-12		Vsir	4.01e-21	-0.46018	0.115	0.547	7.88e-17
Ttyh2	4.28e-16	-0.60008	0.012	0.267	8.41e-12		Scarb2	4.06e-21	-0.48962	0.07	0.449	7.98e-17
Rps6	4.32e-16	0.721272	0.795	0.773	8.5e-12		2021-03-01	4.21e-21	-0.32414	0.053	0.427	8.28e-17
Rock2	4.33e-16	-0.47746	0.057	0.359	8.52e-12		Ttyh3	4.28e-21	-0.49571	0.049	0.404	8.42e-17
Dnajc3	4.47e-16	-0.41326	0.082	0.41	8.79e-12		Xbp1	4.33e-21	-0.39185	0.082	0.479	8.51e-17
Arap2	4.6e-16	-0.55726	0.016	0.279	9.05e-12		Nptn	4.5e-21	-0.32342	0.09	0.498	8.85e-17
Gpd1	5.18e-16	-0.53604	0.004	0.247	1.02e-11		mt-Nd4	4.68e-21	-1.26831	0.373	0.693	9.2e-17
Dyrk2	5.77e-16	-0.57278	0.037	0.315	1.13e-11		Tgoln1	5.69e-21	-0.35317	0.041	0.39	1.12e-16
Ing2	6.89e-16	-0.6791	0.033	0.303	1.35e-11		Cflar	5.95e-21	-0.449	0.074	0.464	1.17e-16
Brd2	7.25e-16	-0.44609	0.111	0.458	1.43e-11		Ppp3r1	6.28e-21	-0.39522	0.078	0.472	1.23e-16
Gapvd1	7.29e-16	-0.50881	0.07	0.375	1.43e-11		C4b	6.52e-21	-0.86913	0.057	0.431	1.28e-16
Prkcd	7.54e-16	-0.58346	0.086	0.41	1.48e-11		Gsk3b	6.91e-21	-0.27438	0.09	0.502	1.36e-16
Mgll	8.38e-16	-0.58749	0.008	0.255	1.65e-11		Il10ra	6.99e-21	-0.40499	0.041	0.397	1.37e-16
Herc1	9.02e-16	-0.46726	0.061	0.363	1.77e-11		Hspa5	7.18e-21	-0.74802	0.197	0.67	1.41e-16
Eef1a1	1.07e-15	0.462667	0.963	0.976	2.1e-11		Pld4	8.2e-21	-0.41453	0.148	0.625	1.61e-16
Prnp	1.09e-15	-0.68201	0.012	0.263	2.15e-11		Stk17b	8.44e-21	-0.48929	0.127	0.569	1.66e-16
Rnf213	1.17e-15	-0.5567	0.053	0.335	2.3e-11		Ddhd1	8.94e-21	-0.33999	0.074	0.476	1.76e-16
Il10rb	1.19e-15	-0.50827	0.082	0.398	2.34e-11		Inpp5d	9.42e-21	-0.43069	0.082	0.479	1.85e-16
Syk	1.29e-15	-0.42398	0.143	0.518	2.55e-11		Rpl3	9.52e-21	0.91643	0.811	0.828	1.87e-16
Rps15a	1.31e-15	0.6464	0.861	0.841	2.58e-11		Ogdh	9.77e-21	-0.29754	0.078	0.461	1.92e-16
Abcg1	1.44e-15	-0.53203	0.086	0.414	2.82e-11		mt-Nd1	1.06e-20	-1.25933	0.357	0.678	2.08e-16
Tmem59	1.47e-15	-0.49539	0.102	0.438	2.89e-11		Adpgk	1.07e-20	-0.38864	0.02	0.348	2.1e-16
Cyb5a	1.56e-15	-0.39762	0.152	0.53	3.07e-11		Cdkn1b	1.12e-20	-0.57551	0.045	0.397	2.2e-16
Ubc	1.64e-15	-0.69719	0.398	0.777	3.22e-11		Ranbp2	1.12e-20	-0.50661	0.078	0.464	2.21e-16
Rps4x	1.66e-15	0.51558	0.91	0.908	3.26e-11		Comt	1.15e-20	-0.33506	0.115	0.547	2.25e-16
Ddx3x	1.83e-15	-0.41297	0.123	0.474	3.59e-11		Pla2g7	1.22e-20	-0.45993	0.078	0.476	2.39e-16
Mcl1	1.84e-15	-0.58678	0.258	0.681	3.62e-11		Rab8b	1.22e-20	-0.08873	0.111	0.543	2.4e-16
Nfat5	1.94e-15	-0.68085	0.041	0.307	3.81e-11		Lmbrd1	1.29e-20	-0.51596	0.037	0.378	2.54e-16
Ankrd17	1.94e-15	-0.56345	0.053	0.339	3.81e-11		Egr1	1.37e-20	-1.03995	0.07	0.442	2.69e-16
Ncor1	2e-15	-0.41005	0.107	0.45	3.94e-11		Slc7a8	1.47e-20	-0.47378	0.025	0.356	2.89e-16
Cd4	2.15e-15	-0.61858	0.02	0.275	4.24e-11		Stard5	1.48e-20	-0.52591	0.029	0.363	2.91e-16
Selplg	2.52e-15	-0.36447	0.115	0.466	4.96e-11		Slc12a7	1.55e-20	-0.43836	0.025	0.352	3.05e-16
P4hb	2.53e-15	-0.53003	0.111	0.45	4.97e-11		Tmed2	1.6e-20	-0.29378	0.139	0.596	3.14e-16
Atrx	2.76e-15	-0.27216	0.098	0.438	5.43e-11		Camk1d	1.62e-20	-0.59518	0.041	0.375	3.19e-16
Mdm2	2.96e-15	-0.60896	0.037	0.299	5.81e-11		Rps20	1.68e-20	0.632271	0.93	0.918	3.3e-16
Slc9a9	3.02e-15	-0.59699	0.02	0.267	5.93e-11		Reep5	1.7e-20	-0.58187	0.225	0.734	3.35e-16
Atp13a3	3.04e-15	-0.4332	0.066	0.367	5.98e-11		Soat1	1.76e-20	-0.61329	0.049	0.401	3.46e-16
Pilrb2	3.04e-15	-0.56842	0.057	0.351	5.99e-11		Tmem131	1.85e-20	-0.42169	0.016	0.337	3.65e-16
Dock8	3.09e-15	-0.51484	0.049	0.331	6.07e-11		Rnf13	1.91e-20	-0.45383	0.061	0.423	3.75e-16
Ptprj	3.32e-15	-0.51779	0.061	0.355	6.53e-11		Adam10	1.91e-20	-0.31904	0.07	0.449	3.76e-16
Slc11a1	3.37e-15	-0.39712	0.078	0.386	6.63e-11		Pdgfc	2.02e-20	-0.48861	0.008	0.318	3.97e-16
C1qc	3.43e-15	-0.5452	0.549	0.912	6.74e-11		Slc7a7	2.02e-20	-0.43154	0.041	0.39	3.97e-16
Nisch	3.7e-15	-0.56397	0.045	0.315	7.27e-11		Fam102b	2.03e-20	-0.47396	0.066	0.434	4e-16
Hpgd	4.02e-15	-0.61815	0.09	0.418	7.91e-11		Slc6a6	2.07e-20	-0.42949	0.074	0.453	4.07e-16
Lmbrd2	4.4e-15	-0.56656	0.025	0.275	8.65e-11		Celf2	2.27e-20	-0.44758	0.119	0.543	4.46e-16
Tcirg1	4.4e-15	-0.51042	0.061	0.355	8.66e-11		Tor1aip1	2.36e-20	-0.32015	0.07	0.446	4.64e-16
Adgre5	4.57e-15	-0.62515	0.057	0.347	8.99e-11		Macf1	2.54e-20	-0.38801	0.049	0.404	5e-16
Lgals9	4.64e-15	-0.42896	0.049	0.327	9.14e-11		Abhd12	2.81e-20	-0.47834	0.098	0.498	5.52e-16
Sppl2a	5.38e-15	-0.42561	0.094	0.41	1.06e-10		Mlf2	2.89e-20	-0.42922	0.082	0.476	5.69e-16
Tlr7	5.4e-15	-0.66	0.045	0.315	1.06e-10		Agpat3	2.93e-20	-0.49405	0.02	0.345	5.77e-16
Rpn2	5.41e-15	-0.46157	0.119	0.466	1.06e-10		Sod1	3.04e-20	-0.54332	0.197	0.667	5.99e-16
Maff	5.5e-15	-0.63014	0.025	0.275	1.08e-10		Rpl9	3.05e-20	0.779917	0.836	0.831	6.01e-16
Trafd1	5.62e-15	-0.52653	0.066	0.347	1.11e-10		mt-Cytb	3.08e-20	-1.1135	0.41	0.715	6.06e-16
Hectd1	5.66e-15	-0.58142	0.066	0.347	1.11e-10		Dock10	3.32e-20	-0.47604	0.053	0.408	6.53e-16
Serpinb6a	6.16e-15	-0.48129	0.221	0.661	1.21e-10		Rilpl2	3.86e-20	-0.5247	0.09	0.491	7.6e-16
Dnajb6	6.21e-15	-0.36958	0.086	0.394	1.22e-10		Gna12	3.88e-20	-0.40743	0.066	0.431	7.62e-16
Erbin	6.22e-15	-0.46153	0.061	0.351	1.22e-10		Sypl	3.94e-20	-0.47159	0.082	0.464	7.75e-16
Rasa4	7.95e-15	-0.49215	0.074	0.375	1.56e-10		Mpzl1	3.99e-20	-0.57288	0	0.296	7.85e-16
Snx5	8.2e-15	-0.34575	0.197	0.618	1.61e-10		Rasgrp2	4e-20	-0.36724	0.049	0.412	7.87e-16
Dse	8.22e-15	-0.55296	0.033	0.291	1.62e-10		Rps18	4.1e-20	0.726699	0.869	0.805	8.07e-16
Fmnl2	8.23e-15	-0.42082	0.029	0.291	1.62e-10		Eif4ebp2	4.68e-20	-0.37343	0.061	0.419	9.21e-16
Tnrc6c	8.77e-15	-0.39596	0.02	0.267	1.72e-10		Cyb5r1	5.27e-20	-0.39566	0.029	0.352	1.04e-15
Man2a1	8.93e-15	-0.56875	0.045	0.315	1.76e-10		Atxn1	5.41e-20	-0.41181	0.02	0.341	1.07e-15
Pea15a	9.39e-15	-0.41164	0.061	0.355	1.85e-10		Clec1b	5.67e-20	-0.65505	0.02	0.345	1.12e-15
Asph	9.51e-15	-0.56566	0.025	0.271	1.87e-10		Lfng	6.64e-20	-0.47066	0.037	0.367	1.31e-15
AY036118	9.53e-15	1.54453	0.59	0.386	1.87e-10		Zfp36l1	6.85e-20	-0.56948	0.078	0.453	1.35e-15
Pparg	9.96e-15	-0.33568	0.066	0.371	1.96e-10		Iigp1	7.09e-20	-0.63032	0.033	0.371	1.39e-15
Selenos	1.07e-14	-0.57946	0.074	0.367	2.1e-10		Rpl28	7.14e-20	0.837055	0.844	0.869	1.41e-15
Ifi207	1.12e-14	-0.54047	0.086	0.39	2.2e-10		Rims3	7.47e-20	-0.39447	0	0.292	1.47e-15
Jup	1.33e-14	-0.40348	0.02	0.271	2.61e-10		Cmbl	7.69e-20	-0.6839	0.008	0.307	1.51e-15
Cadm1	1.37e-14	-0.46568	0.098	0.422	2.69e-10		Fpr1	7.96e-20	-0.58994	0.033	0.363	1.57e-15
Baz2b	1.48e-14	-0.54441	0.041	0.303	2.9e-10		Irf2bp2	8e-20	-0.53249	0.119	0.539	1.57e-15
Serinc1	1.49e-14	-0.45124	0.09	0.398	2.93e-10		Ep300	8.07e-20	-0.27993	0.057	0.416	1.59e-15
Mfsd1	1.49e-14	-0.41228	0.09	0.406	2.94e-10		Tns3	8.19e-20	-0.36176	0.045	0.39	1.61e-15
Nr4a1	1.59e-14	-0.64428	0.033	0.291	3.12e-10		Abca1	8.82e-20	-0.60349	0.057	0.416	1.73e-15
Mkrn1	1.61e-14	-0.53815	0.098	0.41	3.17e-10		Wdfy3	8.88e-20	-0.41962	0.053	0.401	1.75e-15
Tmem26	1.64e-14	-0.47693	0.02	0.263	3.23e-10		Isg15	9.16e-20	-0.67626	0.098	0.494	1.8e-15
Atp6v0b	1.65e-14	-0.39546	0.221	0.657	3.25e-10		Son	9.81e-20	-0.37501	0.111	0.524	1.93e-15
Cd52	1.76e-14	1.04298	0.676	0.538	3.46e-10		Dnajc3	9.98e-20	-0.37649	0.082	0.464	1.96e-15
Atp6ap2	1.84e-14	-0.41624	0.107	0.438	3.62e-10		Fam213b	1.01e-19	-0.43453	0.156	0.61	1.98e-15
Herpud1	1.85e-14	-0.5464	0.094	0.406	3.64e-10		Clec4a1	1.03e-19	-0.57028	0.209	0.708	2.02e-15
Fus	1.94e-14	-0.38215	0.127	0.47	3.82e-10		Rps14	1.06e-19	0.623496	0.889	0.91	2.08e-15
Il11ra1	2.04e-14	-0.44685	0.012	0.243	4e-10		Adam17	1.08e-19	-0.37474	0.049	0.397	2.13e-15
Dirc2	2.04e-14	-0.46651	0.012	0.243	4e-10		Lamp1	1.1e-19	-0.63373	0.361	0.873	2.16e-15
Atp6v1b2	2.47e-14	-0.49623	0.119	0.458	4.86e-10		Abcc3	1.1e-19	-0.45699	0.008	0.307	2.17e-15
Hpgds	2.47e-14	-0.3806	0.131	0.482	4.86e-10		Chp1	1.11e-19	-0.36167	0.057	0.408	2.18e-15
Btg2	2.53e-14	-0.54999	0.09	0.402	4.97e-10		Hcls1	1.16e-19	-0.28493	0.164	0.633	2.28e-15
Xpr1	2.64e-14	-0.57747	0.02	0.259	5.19e-10		Grina	1.24e-19	-0.44512	0.119	0.532	2.43e-15
Gna13	2.74e-14	-0.37845	0.111	0.434	5.39e-10		Susd6	1.3e-19	-0.32036	0.041	0.382	2.55e-15
Slc37a2	2.87e-14	-0.39556	0.041	0.303	5.65e-10		Cisd2	1.39e-19	-0.34724	0.111	0.506	2.73e-15
Tmx1	2.9e-14	-0.25343	0.061	0.351	5.7e-10		Cd48	1.4e-19	-0.3473	0.16	0.603	2.75e-15
Rpl39	2.98e-14	0.597709	0.844	0.873	5.86e-10		Pip4k2a	1.41e-19	-0.48646	0.164	0.61	2.78e-15
Rps19	3.03e-14	0.50244	0.885	0.9	5.97e-10		Rock2	1.49e-19	-0.35304	0.057	0.408	2.92e-15
Il10ra	3.07e-14	-0.61295	0.041	0.299	6.04e-10		Cpeb4	1.51e-19	-0.25965	0.074	0.442	2.96e-15
Mgat4b	3.23e-14	-0.50547	0.041	0.291	6.35e-10		Sowahc	1.52e-19	-0.53042	0.049	0.393	2.98e-15
Slc12a2	3.59e-14	-0.53576	0.004	0.223	7.06e-10		Cadm1	1.52e-19	-0.30067	0.098	0.502	2.99e-15
2021-03-06	3.6e-14	-0.44774	0.033	0.291	7.07e-10		Ube2o	1.53e-19	-0.55612	0.016	0.326	3e-15
Slfn5	3.64e-14	-0.61072	0.049	0.311	7.16e-10		Ssr3	1.61e-19	-0.44229	0.115	0.528	3.17e-15
Cpeb2	3.96e-14	-0.58907	0.012	0.239	7.79e-10		Ypel5	1.8e-19	-0.3589	0.045	0.382	3.53e-15
Ptp4a1	4.29e-14	-0.46014	0.07	0.359	8.45e-10		Magt1	1.85e-19	-0.3025	0.07	0.442	3.63e-15
Pgap1	4.35e-14	-0.56178	0.012	0.235	8.56e-10		Mpp6	1.93e-19	-0.4981	0.082	0.464	3.8e-15
Atp1a1	4.38e-14	-0.36618	0.131	0.474	8.62e-10		Smpdl3a	1.96e-19	-0.32663	0.111	0.517	3.85e-15
Sf3b1	4.47e-14	-0.1527	0.156	0.534	8.79e-10		Slc4a1	2.05e-19	-1.27213	0.045	0.375	4.02e-15
Igha	4.58e-14	-0.54636	0.016	0.251	9.01e-10		Grk3	2.27e-19	-0.2699	0.053	0.401	4.47e-15
Tra2b	4.67e-14	-0.3656	0.127	0.458	9.18e-10		Glg1	2.39e-19	-0.3741	0.057	0.404	4.7e-15
Nav1	4.69e-14	-0.54822	0.025	0.259	9.23e-10		Stat1	2.43e-19	-0.5914	0.148	0.577	4.78e-15
Ctsl	4.76e-14	-0.3215	0.115	0.446	9.36e-10		Cpq	2.71e-19	-0.51658	0.025	0.341	5.33e-15
Arl8b	4.83e-14	-0.34371	0.061	0.339	9.5e-10		Parvg	2.73e-19	-0.4272	0.029	0.352	5.38e-15
Eif3a	5.25e-14	-0.16095	0.189	0.594	1.03e-09		Themis2	2.77e-19	-0.20316	0.074	0.449	5.44e-15
Arl6ip1	5.3e-14	-0.40789	0.201	0.61	1.04e-09		Rpl35	2.95e-19	0.92481	0.799	0.723	5.8e-15
2021-09-09	5.47e-14	-0.43542	0.086	0.386	1.08e-09		Slc45a4	3.02e-19	-0.3896	0.045	0.378	5.95e-15
Csrp1	5.5e-14	-0.24442	0.078	0.378	1.08e-09		Dmxl1	3.17e-19	-0.29079	0.053	0.39	6.24e-15
G3bp2	5.55e-14	-0.47191	0.107	0.414	1.09e-09		Flna	3.21e-19	-0.42263	0.09	0.479	6.31e-15
Brd4	6.09e-14	-0.35576	0.074	0.359	1.2e-09		Atp1a1	3.24e-19	-0.45424	0.131	0.551	6.37e-15
Mkln1	6.16e-14	-0.44986	0.057	0.319	1.21e-09		Cd53	3.32e-19	-0.5199	0.176	0.637	6.53e-15
Ifi204	6.38e-14	-0.35444	0.107	0.434	1.25e-09		Pde4dip	3.37e-19	-0.3764	0.029	0.348	6.63e-15
Mapk1ip1l	7.19e-14	-0.45429	0.029	0.267	1.41e-09		Plekhb2	3.56e-19	-0.25609	0.082	0.461	7.01e-15
Rps10	7.49e-14	0.49284	0.918	0.932	1.47e-09		Rpl23	3.58e-19	0.537554	0.943	0.963	7.05e-15
Dock4	7.65e-14	-0.42002	0.025	0.263	1.51e-09		Hba-a1	3.64e-19	-1.99329	0.705	0.951	7.16e-15
Stab2	7.7e-14	-0.54685	0.004	0.215	1.51e-09		Snx25	3.7e-19	-0.38697	0.012	0.311	7.27e-15
Eif5	7.79e-14	-0.36621	0.172	0.55	1.53e-09		mt-Nd5	3.7e-19	-0.79453	0.152	0.573	7.27e-15
Rpl3	7.88e-14	0.643493	0.811	0.825	1.55e-09		Herc1	3.75e-19	-0.34857	0.061	0.412	7.38e-15
Bank1	8.55e-14	-0.60534	0.012	0.235	1.68e-09		Rbm7	3.83e-19	-0.4029	0.09	0.472	7.54e-15
Chd4	8.78e-14	-0.46856	0.16	0.51	1.73e-09		Cnksr3	3.9e-19	-0.36018	0.025	0.345	7.67e-15
Arhgap25	9.26e-14	-0.51224	0.061	0.331	1.82e-09		Vapb	3.92e-19	-0.35269	0.09	0.464	7.72e-15
Crip2	9.4e-14	-0.60908	0.037	0.283	1.85e-09		Fcgr3	4.02e-19	-0.41542	0.16	0.629	7.9e-15
Cd63	9.9e-14	-0.52499	0.23	0.641	1.95e-09		Rps11	4.06e-19	0.587698	0.914	0.921	7.99e-15
Ptms	1.02e-13	-0.47845	0.16	0.522	2e-09		Ppt1	4.14e-19	-0.44336	0.107	0.498	8.14e-15
Eif4g3	1.08e-13	-0.49165	0.053	0.315	2.13e-09		Nsf	4.14e-19	-0.18137	0.098	0.498	8.14e-15
Prkcsh	1.09e-13	-0.58902	0.061	0.319	2.14e-09		Xiap	4.2e-19	-0.21201	0.07	0.431	8.25e-15
Dock2	1.23e-13	-0.42183	0.086	0.386	2.42e-09		Rassf5	4.43e-19	-0.33412	0.02	0.337	8.71e-15
Kcna2	1.25e-13	-0.59059	0	0.203	2.45e-09		Tgm2	4.78e-19	-0.33438	0.082	0.468	9.4e-15
Tns1	1.25e-13	-0.47984	0.016	0.243	2.47e-09		AC149090.	5.37e-19	-0.422	0.041	0.363	1.06e-14
Ncoa4	1.26e-13	-0.30461	0.094	0.402	2.47e-09		Rpl26	5.45e-19	0.701924	0.861	0.858	1.07e-14
Dusp6	1.28e-13	-0.76596	0.029	0.263	2.51e-09		Pik3cd	5.7e-19	-0.30991	0.057	0.408	1.12e-14
Cd79b	1.38e-13	-0.46459	0.074	0.363	2.71e-09		Ptbp3	6.01e-19	-0.47323	0.189	0.644	1.18e-14
Derl1	1.39e-13	-0.4473	0.086	0.375	2.74e-09		mt-Nd4l	6.26e-19	-0.31851	0.123	0.551	1.23e-14
Fyb	1.45e-13	-0.41322	0.27	0.709	2.85e-09		Ccndbp1	6.3e-19	-0.49156	0.053	0.386	1.24e-14
Prpf38b	1.54e-13	-0.38936	0.098	0.402	3.02e-09		Cd55	6.48e-19	-0.56498	0.008	0.296	1.28e-14
Cpeb4	1.55e-13	-0.2003	0.074	0.355	3.05e-09		Slc25a37	7.05e-19	-1.03266	0.041	0.363	1.39e-14
Srsf11	1.66e-13	-0.24262	0.074	0.359	3.26e-09		Snx5	7.42e-19	-0.42102	0.197	0.682	1.46e-14
Rps26	1.67e-13	0.5481	0.832	0.861	3.28e-09		Gapvd1	7.64e-19	-0.31453	0.07	0.419	1.5e-14
Alkbh1	1.69e-13	-0.52839	0.029	0.259	3.32e-09		Ly9	7.77e-19	-0.4972	0.033	0.356	1.53e-14
Arhgap5	1.74e-13	-0.50612	0.016	0.239	3.43e-09		Mia3	7.83e-19	-0.49201	0.025	0.333	1.54e-14
Pycard	1.75e-13	1.46697	0.52	0.295	3.44e-09		Tmco1	8.08e-19	-0.42569	0.131	0.551	1.59e-14
Golgb1	1.85e-13	-0.33311	0.045	0.295	3.63e-09		Arap2	8.27e-19	-0.37514	0.016	0.318	1.63e-14
Flna	1.89e-13	-0.46634	0.09	0.39	3.71e-09		Taok1	9.29e-19	-0.38772	0.066	0.404	1.83e-14
Epsti1	2.01e-13	-0.38763	0.102	0.406	3.96e-09		Ethe1	9.52e-19	-0.58386	0.074	0.431	1.87e-14
Rps11	2.05e-13	0.420941	0.914	0.892	4.04e-09		Laptm4b	9.65e-19	-0.42636	0.008	0.296	1.9e-14
Il6ra	2.11e-13	-0.38209	0.049	0.311	4.16e-09		Pdia3	9.91e-19	-0.46181	0.205	0.693	1.95e-14
Zcchc6	2.22e-13	-0.41633	0.098	0.39	4.36e-09		Tmbim4	1.01e-18	-0.33531	0.086	0.461	1.98e-14
Ifnar2	2.28e-13	-0.32625	0.127	0.45	4.48e-09		Xpr1	1.01e-18	-0.50233	0.02	0.322	1.99e-14
Slc15a3	2.38e-13	-0.41359	0.061	0.331	4.68e-09		Hcar2	1.04e-18	-0.57913	0.012	0.3	2.05e-14
Isg15	2.42e-13	-0.6106	0.098	0.398	4.77e-09		Arhgef12	1.05e-18	-0.44597	0.033	0.341	2.06e-14
Ssr3	2.47e-13	-0.35833	0.115	0.434	4.86e-09		Add1	1.11e-18	-0.36299	0.045	0.363	2.18e-14
Usp12	2.5e-13	-0.43438	0.061	0.323	4.91e-09		Gpcpd1	1.18e-18	-0.61409	0.041	0.363	2.32e-14
Zfp36l2	2.56e-13	-0.37038	0.18	0.566	5.03e-09		Cd200r1	1.25e-18	-0.42524	0.041	0.367	2.46e-14
Peli1	2.57e-13	-0.61285	0.057	0.315	5.05e-09		Snx10	1.31e-18	-0.22392	0.152	0.592	2.58e-14
Pilrb1	2.61e-13	-0.54051	0.025	0.255	5.14e-09		Ssr1	1.35e-18	-0.1689	0.078	0.446	2.65e-14
Bst2	2.75e-13	-0.33561	0.168	0.53	5.41e-09		Scamp2	1.35e-18	-0.28336	0.057	0.393	2.65e-14
Lnpep	2.88e-13	-0.50124	0.061	0.323	5.66e-09		Rhoh	1.37e-18	-0.34504	0.033	0.352	2.69e-14
Mapk6	2.88e-13	-0.39152	0.066	0.331	5.67e-09		Tmcc1	1.43e-18	-0.47623	0.037	0.348	2.81e-14
Dnmt3a	2.93e-13	-0.40502	0.074	0.351	5.77e-09		Sema4b	1.66e-18	-0.34244	0	0.273	3.27e-14
Zfp385a	3.17e-13	-0.43995	0.041	0.283	6.23e-09		Hipk1	1.79e-18	-0.3287	0.045	0.375	3.52e-14
Zmiz1	3.33e-13	-0.39884	0.086	0.371	6.55e-09		Dnase1l3	1.86e-18	-0.43857	0.02	0.326	3.65e-14
Wdr26	3.33e-13	-0.33023	0.139	0.47	6.56e-09		Pigt	1.88e-18	-0.27057	0.07	0.416	3.69e-14
Rpl9	3.42e-13	0.557454	0.836	0.865	6.73e-09		Vmp1	1.91e-18	-0.33538	0.102	0.487	3.76e-14
Tns3	3.68e-13	-0.51671	0.045	0.291	7.23e-09		Max	1.97e-18	-0.46684	0.045	0.371	3.88e-14
Atxn1	3.74e-13	-0.37359	0.02	0.243	7.36e-09		Clec2d	2e-18	-0.39968	0.078	0.442	3.93e-14
Rpl19	3.85e-13	0.466417	0.902	0.9	7.57e-09		Fam129a	2.08e-18	-0.31307	0.049	0.382	4.09e-14
Trim26	3.89e-13	-0.50421	0.033	0.263	7.65e-09		Qk	2.16e-18	-0.17721	0.127	0.547	4.25e-14
Ddhd1	3.98e-13	-0.28564	0.074	0.363	7.84e-09		Ggta1	2.23e-18	-0.33185	0.016	0.315	4.38e-14
Clec1b	4.01e-13	-0.51517	0.02	0.247	7.89e-09		Rock1	2.24e-18	-0.34064	0.09	0.464	4.4e-14
Abcg3	4.05e-13	-0.41708	0.033	0.275	7.97e-09		Ncor1	2.3e-18	-0.22767	0.107	0.498	4.52e-14
Shisa5	4.05e-13	-0.38138	0.107	0.422	7.97e-09		Atp6v0a1	2.37e-18	-0.45563	0.02	0.315	4.67e-14
Cyba	4.34e-13	-0.49022	0.463	0.865	8.53e-09		Slc9a9	2.38e-18	-0.50071	0.02	0.311	4.68e-14
Lyn	4.37e-13	-0.37757	0.172	0.538	8.6e-09		Rpl12	2.39e-18	0.793233	0.844	0.839	4.71e-14
Armc8	4.61e-13	-0.54686	0.016	0.231	9.07e-09		Ube2b	2.44e-18	-0.32165	0.131	0.532	4.79e-14
Sdf4	4.73e-13	-0.27907	0.102	0.398	9.3e-09		Rpl17	2.67e-18	0.671865	0.873	0.88	5.26e-14
Gfra2	4.84e-13	-0.76062	0.004	0.203	9.51e-09		Epb41	2.71e-18	-0.83017	0.041	0.352	5.32e-14
B4galt1	4.85e-13	-0.41594	0.033	0.267	9.53e-09		Nod1	2.82e-18	-0.34788	0.02	0.318	5.54e-14
Sys1	4.97e-13	-0.48101	0.09	0.375	9.77e-09		Ccnl1	2.83e-18	-0.42679	0.086	0.457	5.56e-14
Slc7a7	5.06e-13	-0.43288	0.041	0.283	9.96e-09		Ppp1r18	2.98e-18	-0.2378	0.098	0.476	5.87e-14
Rabl6	5.13e-13	-0.34712	0.037	0.275	1.01e-08		Cd14	3.06e-18	-0.42784	0.07	0.423	6.03e-14
Klf13	5.55e-13	-0.32918	0.111	0.414	1.09e-08		Ifi207	3.07e-18	-0.34105	0.086	0.453	6.04e-14
Rpl26	5.72e-13	0.533423	0.861	0.896	1.12e-08		Tbc1d2b	3.2e-18	-0.23942	0.041	0.36	6.29e-14
Kdm6b	5.89e-13	-0.4969	0.049	0.295	1.16e-08		Derl1	3.2e-18	-0.3104	0.086	0.449	6.3e-14
Rtn3	5.95e-13	-0.42947	0.086	0.367	1.17e-08		Ly86	3.28e-18	-0.36093	0.197	0.697	6.46e-14
Ccdc88a	5.97e-13	-0.24111	0.094	0.382	1.17e-08		Calr	3.44e-18	-0.52556	0.27	0.775	6.77e-14
Tmed5	6.19e-13	-0.38686	0.082	0.355	1.22e-08		Rps13	3.52e-18	0.767355	0.82	0.835	6.93e-14
Wdfy3	6.47e-13	-0.45848	0.053	0.303	1.27e-08		Plxna1	3.6e-18	-0.37877	0.02	0.315	7.08e-14
AB124611	6.82e-13	-0.395	0.123	0.442	1.34e-08		Epn1	3.63e-18	-0.26748	0.123	0.521	7.13e-14
Clec12a	6.85e-13	-0.26857	0.184	0.566	1.35e-08		Tbxas1	3.69e-18	-0.37501	0.061	0.401	7.25e-14
Ifih1	7.2e-13	-0.39778	0.066	0.327	1.42e-08		Dip2c	3.77e-18	-0.39493	0.004	0.277	7.42e-14
Map2k3	7.31e-13	-0.26052	0.041	0.279	1.44e-08		Nfkbiz	3.89e-18	-0.56815	0.086	0.449	7.65e-14
Trib1	7.46e-13	-0.60411	0.07	0.331	1.47e-08		Rps6	4e-18	0.839853	0.795	0.798	7.86e-14
Etnk1	7.57e-13	-0.59404	0.033	0.259	1.49e-08		Azin1	4.17e-18	-0.20087	0.078	0.438	8.2e-14
Tm9sf3	7.75e-13	-0.45543	0.119	0.422	1.52e-08		Alas2	4.19e-18	-1.03774	0.025	0.322	8.25e-14
Srrm2	7.88e-13	-0.36247	0.172	0.53	1.55e-08		Insig1	4.22e-18	-0.57672	0.016	0.303	8.31e-14
Tmem106	7.93e-13	-0.4801	0.102	0.394	1.56e-08		Emc10	4.34e-18	-0.34098	0.082	0.427	8.53e-14
Wac	8.1e-13	-0.40121	0.045	0.287	1.59e-08		Arap1	4.39e-18	-0.27877	0.111	0.494	8.64e-14
Hvcn1	8.43e-13	-0.41393	0.057	0.315	1.66e-08		Sdf4	4.5e-18	-0.2949	0.102	0.479	8.85e-14
Plbd2	8.44e-13	-0.42149	0.061	0.315	1.66e-08		Kidins220	4.58e-18	-0.38034	0.025	0.318	9.01e-14
Bptf	8.97e-13	-0.51999	0.037	0.263	1.77e-08		Selenot	4.74e-18	-0.3412	0.094	0.468	9.33e-14
Pi4k2a	9.56e-13	-0.37189	0.066	0.327	1.88e-08		Ctnnd1	4.8e-18	-0.28929	0.02	0.318	9.44e-14
Glg1	1.07e-12	-0.38117	0.057	0.307	2.11e-08		Lcp1	4.99e-18	-0.70491	0.23	0.674	9.82e-14
Mapre2	1.08e-12	-0.39126	0.066	0.323	2.13e-08		6430548M	5.11e-18	-0.46586	0.025	0.322	1e-13
Rnasel	1.13e-12	-0.46051	0.041	0.279	2.22e-08		Itpripl2	5.15e-18	-0.38096	0.033	0.337	1.01e-13
Rps16	1.18e-12	0.486038	0.918	0.912	2.32e-08		Fhod1	5.19e-18	-0.39307	0.033	0.337	1.02e-13
Mia3	1.21e-12	-0.43263	0.025	0.243	2.37e-08		Hif1a	5.21e-18	-0.3385	0.074	0.427	1.02e-13
Treml4	1.22e-12	-0.45582	0.025	0.243	2.39e-08		Plac8	5.24e-18	1.6889	0.381	0.082	1.03e-13
Agpat3	1.27e-12	-0.49744	0.02	0.235	2.5e-08		Mkln1	5.25e-18	-0.33162	0.057	0.382	1.03e-13
Calr	1.3e-12	-0.36869	0.27	0.701	2.55e-08		Baz2a	5.47e-18	-0.23461	0.053	0.375	1.08e-13
Trim30a	1.31e-12	-0.45859	0.07	0.323	2.57e-08		4931406C	5.73e-18	-0.31523	0.045	0.367	1.13e-13
Spty2d1	1.46e-12	-0.39273	0.037	0.267	2.87e-08		Dnajb6	5.82e-18	-0.16229	0.086	0.446	1.14e-13
Npc1	1.48e-12	-0.4497	0.033	0.255	2.91e-08		Asb2	5.87e-18	-0.3314	0.094	0.491	1.16e-13
Tob2	1.48e-12	-0.44392	0.045	0.283	2.91e-08		Gcnt1	6.31e-18	-0.28268	0.037	0.356	1.24e-13
Dhrs3	1.49e-12	-0.36782	0.09	0.375	2.93e-08		Acadm	6.43e-18	-0.39215	0.061	0.39	1.26e-13
Acer3	1.55e-12	-0.40125	0.053	0.295	3.04e-08		Tm9sf2	6.56e-18	-0.32679	0.057	0.39	1.29e-13
Txnrd1	1.59e-12	-0.33675	0.078	0.347	3.13e-08		Tmem141	6.77e-18	-0.41857	0.049	0.367	1.33e-13
Itgb1	1.62e-12	-0.23791	0.115	0.422	3.2e-08		Cyb5a	6.78e-18	-0.33824	0.152	0.573	1.33e-13
Il1a	1.63e-12	-0.49454	0.004	0.195	3.2e-08		Hpgds	6.79e-18	-0.33593	0.131	0.539	1.34e-13
Pcbp2	1.65e-12	-0.29992	0.23	0.637	3.25e-08		mt-Co2	7.06e-18	-1.14873	0.561	0.742	1.39e-13
Rxra	1.88e-12	-0.53123	0.016	0.219	3.7e-08		Trim30a	7.41e-18	-0.37929	0.07	0.404	1.46e-13
Lrp6	2.07e-12	-0.43656	0.02	0.231	4.08e-08		Surf4	7.84e-18	-0.38573	0.07	0.412	1.54e-13
Dstn	2.18e-12	-0.31944	0.156	0.49	4.3e-08		Irf1	7.99e-18	-0.3543	0.066	0.404	1.57e-13
Sec61a1	2.31e-12	-0.42762	0.041	0.263	4.55e-08		Mycbp2	8e-18	-0.3191	0.057	0.39	1.57e-13
Pnrc1	2.34e-12	-0.25076	0.143	0.474	4.6e-08		Map2k3	8.93e-18	-0.21201	0.041	0.356	1.76e-13
Tor3a	2.5e-12	-0.33739	0.037	0.263	4.92e-08		Atrx	9.08e-18	-0.16184	0.098	0.479	1.79e-13
Hexb	2.53e-12	-0.40678	0.127	0.438	4.97e-08		Rassf4	9.37e-18	-0.17622	0.111	0.509	1.84e-13
Itpripl2	2.82e-12	-0.48251	0.033	0.251	5.54e-08		Tmcc3	9.58e-18	-0.29931	0.029	0.326	1.88e-13
Ndel1	2.86e-12	-0.41026	0.057	0.295	5.62e-08		Fyb	9.66e-18	-0.57249	0.27	0.745	1.9e-13
Adcy3	3.14e-12	-0.4862	0.016	0.219	6.17e-08		Evl	9.94e-18	-0.3313	0.148	0.577	1.96e-13
Rpl14	3.2e-12	0.67963	0.77	0.797	6.29e-08		Lman2	1.02e-17	-0.3157	0.078	0.434	2e-13
Srsf5	3.34e-12	-0.34137	0.234	0.629	6.56e-08		Trim26	1.03e-17	-0.36527	0.033	0.33	2.02e-13
Tspan4	3.39e-12	-0.39444	0.049	0.287	6.67e-08		Ppfibp2	1.11e-17	-0.30959	0.008	0.285	2.19e-13
Nrros	3.7e-12	-0.43926	0.074	0.331	7.27e-08		Fcgr1	1.12e-17	-0.36787	0.107	0.491	2.2e-13
Prpf39	3.7e-12	-0.46087	0.037	0.255	7.29e-08		Itch	1.13e-17	-0.30728	0.057	0.386	2.21e-13
Metrnl	3.83e-12	-0.36805	0.066	0.327	7.53e-08		Tmem176	1.16e-17	1.81176	0.434	0.139	2.28e-13
Dnajb1	3.85e-12	-0.54515	0.061	0.303	7.57e-08		Rpn1	1.22e-17	-0.28852	0.09	0.453	2.4e-13
Srgap2	3.88e-12	-0.38338	0.066	0.311	7.62e-08		Pkig	1.23e-17	-0.29924	0.09	0.457	2.42e-13
Rufy3	3.93e-12	-0.43392	0.025	0.235	7.72e-08		Hectd1	1.32e-17	-0.36932	0.066	0.39	2.59e-13
Rps20	3.96e-12	0.379238	0.93	0.936	7.79e-08		Hspa1a	1.37e-17	-0.77966	0.061	0.401	2.69e-13
Grina	4.04e-12	-0.28049	0.119	0.418	7.95e-08		Sqstm1	1.39e-17	-0.28513	0.119	0.513	2.74e-13
Clec4a1	4.31e-12	-0.28069	0.209	0.598	8.47e-08		Dtx3l	1.41e-17	-0.39308	0.049	0.367	2.77e-13
Calm1	4.38e-12	0.77335	0.742	0.761	8.62e-08		Eef1a1	1.41e-17	0.510937	0.963	0.981	2.78e-13
Abcc5	4.49e-12	-0.43484	0.033	0.247	8.83e-08		Trpc4ap	1.58e-17	-0.23012	0.078	0.423	3.12e-13
Nipbl	4.53e-12	-0.38353	0.078	0.335	8.9e-08		Ube3a	1.65e-17	-0.24441	0.061	0.39	3.25e-13
2021-03-07	4.54e-12	-0.26103	0.061	0.311	8.93e-08		Nisch	1.82e-17	-0.39842	0.045	0.352	3.57e-13
H2afz	4.56e-12	0.855208	0.697	0.685	8.97e-08		Etnk1	1.84e-17	-0.33354	0.033	0.33	3.63e-13
Rpl10a	4.76e-12	0.666398	0.787	0.789	9.36e-08		P4hb	2.01e-17	-0.29728	0.111	0.494	3.96e-13
Ehbp1l1	5e-12	-0.05408	0.094	0.375	9.83e-08		S100a6	2.09e-17	1.62395	0.328	0.045	4.12e-13
Fech	5.13e-12	-0.57296	0.02	0.223	1.01e-07		Aagab	2.1e-17	-0.2774	0.045	0.356	4.12e-13
Man1c1	5.46e-12	-0.38028	0.037	0.255	1.07e-07		Tspan31	2.12e-17	-0.38172	0.033	0.326	4.18e-13
Itpkb	5.77e-12	-0.40078	0.029	0.239	1.13e-07		Rps8	2.23e-17	0.604002	0.926	0.955	4.39e-13
Trpm2	6.67e-12	-0.45718	0.02	0.223	1.31e-07		Rab3il1	2.24e-17	-0.22426	0.115	0.506	4.41e-13
Lncpint	6.9e-12	-0.44536	0.012	0.203	1.36e-07		9530068	2.3e-17	-0.33549	0.053	0.363	4.52e-13
Cxcl10	7.03e-12	-0.67739	0.049	0.279	1.38e-07		Rpl19	2.33e-17	0.560013	0.902	0.899	4.58e-13
Rab20	7.09e-12	-0.42327	0.045	0.275	1.39e-07		Dstn	2.34e-17	-0.38092	0.156	0.569	4.61e-13
Rps12	7.3e-12	0.386239	0.971	0.972	1.44e-07		Dennd1a	2.35e-17	-0.2938	0.07	0.401	4.63e-13
Tmem30a	7.34e-12	-0.39562	0.057	0.299	1.44e-07		mt-Nd2	2.46e-17	-0.99071	0.307	0.655	4.84e-13
Tbc1d9	7.53e-12	-0.43233	0.033	0.247	1.48e-07		Rpn2	2.47e-17	-0.2389	0.119	0.517	4.85e-13
Pdgfb	7.7e-12	-0.4792	0.049	0.275	1.51e-07		Tgm1	2.48e-17	-0.35871	0.008	0.273	4.88e-13
Bhlhe40	7.75e-12	-0.55071	0.029	0.239	1.53e-07		Mob1a	2.62e-17	-0.30639	0.119	0.498	5.15e-13
Coro1a	8.16e-12	1.1526	0.5	0.275	1.6e-07		Hgsnat	2.7e-17	-0.49819	0.045	0.345	5.31e-13
Sema4b	8.24e-12	-0.44727	0	0.175	1.62e-07		Galnt1	2.85e-17	-0.21628	0.094	0.464	5.61e-13
Mpzl1	8.24e-12	-0.47376	0	0.175	1.62e-07		Rgs2	2.92e-17	-0.76641	0.135	0.517	5.75e-13
Plekho2	8.48e-12	-0.22629	0.111	0.406	1.67e-07		Gbp7	2.92e-17	-0.3479	0.061	0.393	5.75e-13
Bbx	8.6e-12	-0.36826	0.045	0.271	1.69e-07		mt-Atp6	2.95e-17	-1.05525	0.648	0.805	5.79e-13
Surf4	8.78e-12	-0.33483	0.07	0.319	1.73e-07		Slc44a2	3.05e-17	-0.39447	0.02	0.3	6e-13
Fam213a	8.79e-12	-0.35625	0.016	0.219	1.73e-07		Rpl18	3.29e-17	0.853767	0.787	0.801	6.48e-13
Sulf2	8.96e-12	-0.60782	0.033	0.247	1.76e-07		Luc7l2	3.41e-17	-0.4038	0.111	0.487	6.7e-13
Dusp2	9.17e-12	-0.49479	0.057	0.303	1.8e-07		Itgav	3.55e-17	-0.36805	0.037	0.337	6.98e-13
AI314180	9.37e-12	-0.55109	0.016	0.211	1.84e-07		Cdipt	3.6e-17	-0.35259	0.037	0.337	7.09e-13
Rbm39	9.62e-12	-0.27435	0.197	0.57	1.89e-07		Zyx	3.63e-17	-0.30348	0.102	0.461	7.14e-13
Dnajb9	9.82e-12	-0.43836	0.041	0.263	1.93e-07		Lgals3bp	3.71e-17	-0.2299	0.111	0.483	7.3e-13
Ldlr	9.85e-12	-0.59546	0.033	0.239	1.94e-07		Stab2	3.78e-17	-0.35155	0.004	0.262	7.44e-13
Smc6	9.88e-12	-0.24313	0.094	0.363	1.94e-07		Ccdc148	3.86e-17	-0.41464	0.008	0.273	7.59e-13
Akr1a1	1.06e-11	-0.40878	0.324	0.757	2.08e-07		Rit1	3.94e-17	-0.37933	0.066	0.39	7.74e-13
Cltc	1.07e-11	-0.27087	0.201	0.57	2.1e-07		Ppp6r3	4.06e-17	-0.35161	0.029	0.318	7.99e-13
Ethe1	1.1e-11	-0.26494	0.074	0.327	2.17e-07		Npc1	4.09e-17	-0.32961	0.033	0.322	8.05e-13
Abi1	1.11e-11	-0.2285	0.094	0.371	2.18e-07		Tmem51	4.19e-17	-0.32252	0.061	0.382	8.24e-13
Fcgr3	1.12e-11	-0.28261	0.16	0.506	2.2e-07		Wac	4.29e-17	-0.19461	0.045	0.352	8.44e-13
Rab14	1.13e-11	-0.23517	0.168	0.502	2.22e-07		Wdfy2	4.46e-17	-0.44688	0.033	0.318	8.77e-13
Lpin2	1.19e-11	-0.26803	0.061	0.311	2.33e-07		Pcmtd1	4.47e-17	-0.23561	0.057	0.378	8.8e-13
Mcfd2	1.22e-11	-0.28477	0.053	0.287	2.4e-07		Akap13	4.48e-17	-0.30948	0.107	0.476	8.82e-13
Mapk14	1.26e-11	-0.30584	0.07	0.319	2.48e-07		Nceh1	4.49e-17	-0.3092	0.029	0.318	8.83e-13
Hsd17b12	1.36e-11	-0.36122	0.045	0.267	2.68e-07		Ccdc50	4.53e-17	-0.04602	0.111	0.494	8.9e-13
Ano6	1.4e-11	-0.32625	0.045	0.263	2.75e-07		BC035044	4.57e-17	-0.23435	0.045	0.36	9e-13
Arhgap30	1.5e-11	-0.25135	0.127	0.422	2.96e-07		Fam120a	4.63e-17	-0.18078	0.074	0.412	9.11e-13
Arid5b	1.51e-11	-0.3681	0.053	0.287	2.96e-07		Mapre2	4.81e-17	-0.24795	0.066	0.393	9.46e-13
Ptafr	1.51e-11	-0.45259	0.037	0.251	2.96e-07		Tbc1d9	4.99e-17	-0.28275	0.033	0.326	9.82e-13
Ptpa	1.58e-11	-0.31976	0.094	0.351	3.1e-07		Cept1	5.03e-17	-0.23073	0.074	0.419	9.88e-13
Fam102b	1.62e-11	-0.48688	0.066	0.303	3.19e-07		Acbd5	5.26e-17	-0.2316	0.057	0.375	1.03e-12
Scarb1	1.7e-11	-0.35104	0.033	0.243	3.34e-07		Epb41l2	5.3e-17	-0.30974	0.066	0.393	1.04e-12
Tpr	1.73e-11	-0.12564	0.16	0.49	3.4e-07		Zbtb7a	5.42e-17	-0.08449	0.086	0.438	1.07e-12
Ier2	1.76e-11	-0.33293	0.16	0.486	3.45e-07		Coa5	5.5e-17	-0.32783	0.078	0.423	1.08e-12
Txnip	1.83e-11	-0.28394	0.152	0.478	3.61e-07		Rmnd5a	5.59e-17	-0.15071	0.041	0.352	1.1e-12
Golga4	1.84e-11	-0.37576	0.037	0.247	3.63e-07		Dync1h1	5.82e-17	-0.27803	0.061	0.386	1.14e-12
Aup1	1.86e-11	-0.16097	0.082	0.339	3.66e-07		Tmx1	5.91e-17	-0.25083	0.061	0.39	1.16e-12
Ehd1	1.87e-11	-0.3075	0.18	0.518	3.69e-07		Hacd4	5.91e-17	-0.43414	0.041	0.337	1.16e-12
Tnfrsf21	1.89e-11	-0.43976	0.029	0.231	3.71e-07		Tmem234	5.93e-17	-0.17206	0.127	0.513	1.17e-12
Os9	1.91e-11	-0.38575	0.057	0.291	3.76e-07		Fus	6.05e-17	-0.23468	0.127	0.517	1.19e-12
Neu1	2.01e-11	-0.43378	0.045	0.263	3.95e-07		Vstm4	6.36e-17	-0.36033	0	0.251	1.25e-12
Gm47283	2.07e-11	-0.23655	0.061	0.303	4.08e-07		Grk2	6.43e-17	-0.12352	0.139	0.539	1.26e-12
Akap13	2.12e-11	-0.32607	0.107	0.382	4.16e-07		Erbin	6.91e-17	-0.24962	0.061	0.386	1.36e-12
Camk1d	2.14e-11	-0.51511	0.041	0.247	4.21e-07		Ppp1cb	7.08e-17	-0.18649	0.09	0.449	1.39e-12
Galnt3	2.15e-11	-0.40505	0.008	0.187	4.22e-07		Mink1	7.32e-17	-0.21889	0.037	0.333	1.44e-12
Pigt	2.39e-11	-0.32705	0.07	0.307	4.7e-07		Fcho2	7.35e-17	-0.3034	0.066	0.393	1.45e-12
Grk2	2.43e-11	-0.17799	0.139	0.442	4.78e-07		Atp2c1	7.56e-17	-0.38044	0.037	0.33	1.49e-12
Saraf	2.43e-11	-0.35487	0.045	0.263	4.79e-07		Dennd1b	7.59e-17	-0.28629	0.033	0.322	1.49e-12
Tuba1c	2.62e-11	-0.25663	0.098	0.367	5.15e-07		Dmpk	7.83e-17	-0.38142	0.004	0.258	1.54e-12
Tmem245	2.68e-11	-0.43889	0.029	0.231	5.28e-07		Arhgef2	7.84e-17	0.016294	0.102	0.468	1.54e-12
Picalm	2.72e-11	-0.38903	0.168	0.498	5.34e-07		P2ry13	7.96e-17	-0.49601	0.025	0.3	1.57e-12
Fnip1	2.74e-11	-0.38657	0.041	0.251	5.38e-07		Tgfb1	8.1e-17	-0.27788	0.172	0.61	1.59e-12
Ifitm2	2.76e-11	1.12104	0.598	0.486	5.43e-07		Sort1	8.13e-17	-0.34315	0.025	0.307	1.6e-12
Arih1	2.93e-11	-0.21633	0.049	0.275	5.77e-07		Il6ra	8.19e-17	-0.25682	0.049	0.363	1.61e-12
Chd8	3.14e-11	-0.49046	0.041	0.247	6.18e-07		P4ha1	8.47e-17	-0.47801	0.02	0.292	1.67e-12
Gdpd1	3.15e-11	-0.36826	0.016	0.203	6.19e-07		Asph	8.54e-17	-0.36706	0.025	0.3	1.68e-12
Snrnp70	3.15e-11	-0.34057	0.135	0.422	6.21e-07		Rbm25	8.62e-17	-0.17608	0.098	0.464	1.7e-12
Ddx3y	3.18e-11	-0.29374	0.061	0.295	6.25e-07		Snca	9.29e-17	-0.70692	0.012	0.281	1.83e-12
Kif5b	3.24e-11	-0.16276	0.139	0.442	6.37e-07		Nras	9.5e-17	-0.12057	0.094	0.438	1.87e-12
Myo9b	3.34e-11	-0.35551	0.053	0.271	6.57e-07		Dyrk2	9.58e-17	-0.27595	0.037	0.33	1.89e-12
Elf1	3.34e-11	-0.25326	0.086	0.343	6.57e-07		Ttc7	9.72e-17	-0.23414	0.041	0.337	1.91e-12
Pip4k2a	3.45e-11	-0.23694	0.164	0.482	6.78e-07		1700020I1	1.02e-16	-0.23674	0.09	0.427	2.01e-12
Map1lc3a	3.51e-11	-0.27144	0.041	0.255	6.9e-07		Vat1	1.03e-16	-0.44688	0.053	0.363	2.02e-12
Tmem131	3.74e-11	-0.33412	0.016	0.203	7.35e-07		Cbl	1.04e-16	-0.137	0.086	0.434	2.04e-12
Cd2ap	3.76e-11	-0.26994	0.131	0.434	7.4e-07		Gnpda1	1.04e-16	-0.25651	0.037	0.33	2.04e-12
Zbtb7a	3.8e-11	-0.22526	0.086	0.343	7.48e-07		Myo9b	1.06e-16	-0.19682	0.053	0.36	2.09e-12
Ddx6	3.85e-11	-0.25553	0.123	0.402	7.57e-07		Tram1	1.06e-16	-0.1825	0.111	0.483	2.09e-12
Epb41	3.94e-11	-0.57253	0.041	0.251	7.76e-07		Pum2	1.09e-16	-0.11129	0.074	0.416	2.15e-12
Abcc3	3.94e-11	-0.45072	0.008	0.183	7.76e-07		Nrros	1.16e-16	-0.30807	0.074	0.401	2.27e-12
Tmem86a	3.99e-11	-0.39741	0.066	0.303	7.86e-07		Polr2a	1.23e-16	-0.24223	0.057	0.371	2.42e-12
Fam46c	4.09e-11	-0.74175	0.025	0.219	8.04e-07		Fam46c	1.24e-16	-0.85766	0.025	0.3	2.44e-12
Zranb1	4.26e-11	-0.36795	0.016	0.203	8.39e-07		Tmx3	1.32e-16	-0.38915	0.033	0.318	2.59e-12
Rasa1	4.37e-11	-0.2256	0.037	0.247	8.59e-07		9030624J0	1.38e-16	-0.21016	0.049	0.356	2.7e-12
Glb1	4.43e-11	-0.4385	0.016	0.203	8.72e-07		Chmp5	1.38e-16	-0.1815	0.107	0.468	2.71e-12
Kdm2a	4.54e-11	-0.19864	0.082	0.331	8.93e-07		Sdhc	1.4e-16	-0.27229	0.107	0.468	2.75e-12
Lfng	4.61e-11	-0.58392	0.037	0.239	9.07e-07		Marco	1.4e-16	-1.28287	0.012	0.277	2.75e-12
Rictor	4.62e-11	-0.34171	0.02	0.207	9.08e-07		Ttyh2	1.41e-16	-0.35917	0.012	0.273	2.78e-12
Mfsd12	4.63e-11	-0.4058	0.016	0.199	9.12e-07		Tab2	1.42e-16	-0.25964	0.094	0.438	2.8e-12
Rb1cc1	4.65e-11	-0.28631	0.041	0.251	9.15e-07		Eif5	1.44e-16	-0.46079	0.172	0.584	2.83e-12
Fndc3a	4.72e-11	-0.42338	0.066	0.299	9.29e-07		Btg2	1.56e-16	-0.49633	0.09	0.438	3.08e-12
H2-D1	4.77e-11	-0.42214	0.447	0.865	9.38e-07		Mapk14	1.59e-16	-0.15473	0.07	0.397	3.13e-12
Comt	4.81e-11	-0.23025	0.115	0.394	9.45e-07		Tmem140	1.66e-16	-0.4346	0.025	0.296	3.27e-12
Dennd1b	4.86e-11	-0.45043	0.033	0.235	9.57e-07		Tmem106	1.67e-16	-0.29812	0.102	0.464	3.29e-12
Max	5.45e-11	-0.42951	0.045	0.259	1.07e-06		Dynll2	1.69e-16	-0.07867	0.082	0.431	3.33e-12
H2-T23	5.64e-11	-0.36319	0.131	0.422	1.11e-06		Gm10076	1.71e-16	0.90816	0.754	0.689	3.37e-12
Etv3	5.65e-11	-0.40337	0.074	0.315	1.11e-06		Abr	1.71e-16	-0.15196	0.061	0.386	3.37e-12
Gpr65	5.73e-11	-0.46411	0.049	0.267	1.13e-06		Ehbp1l1	1.73e-16	-0.04535	0.094	0.449	3.41e-12
Slc45a4	5.76e-11	-0.38479	0.045	0.255	1.13e-06		Sppl2a	1.75e-16	-0.22587	0.094	0.438	3.44e-12
Lman2	6.09e-11	-0.27482	0.078	0.323	1.2e-06		Hbb-bs	1.87e-16	-1.83329	0.93	0.996	3.67e-12
Usf2	6.11e-11	-0.13721	0.115	0.39	1.2e-06		Baz1b	1.97e-16	-0.121	0.074	0.404	3.88e-12
Zfp644	6.14e-11	-0.47284	0.049	0.259	1.21e-06		Rcc1	2e-16	-0.3325	0.016	0.285	3.93e-12
Numa1	6.54e-11	-0.29094	0.02	0.211	1.29e-06		Ip6k1	2.01e-16	-0.37985	0.02	0.288	3.95e-12
Arhgef12	6.64e-11	-0.46411	0.033	0.227	1.31e-06		Tmem168	2.09e-16	-0.3673	0.025	0.3	4.11e-12
Plac8	6.72e-11	1.34941	0.381	0.159	1.32e-06		Hbb-bt	2.14e-16	-1.55359	0.615	0.925	4.22e-12
Tap1	6.82e-11	-0.37556	0.066	0.299	1.34e-06		Tet3	2.31e-16	-0.37126	0.02	0.288	4.55e-12
Aff4	7.5e-11	-0.37181	0.033	0.231	1.48e-06		Adrb2	2.32e-16	-0.27429	0.012	0.273	4.56e-12
Itpk1	7.79e-11	-0.43471	0.02	0.207	1.53e-06		Cltc	2.38e-16	-0.39747	0.201	0.644	4.67e-12
Pttg1ip	8.2e-11	-0.20252	0.061	0.287	1.61e-06		Tspan3	2.38e-16	-0.3598	0.057	0.363	4.68e-12
Setd1b	8.69e-11	-0.26642	0.037	0.239	1.71e-06		Mapk1ip1l	2.39e-16	-0.26664	0.029	0.303	4.7e-12
Lpin1	8.93e-11	-0.38447	0.02	0.207	1.76e-06		Eif4g3	2.39e-16	-0.30849	0.053	0.363	4.7e-12
Add1	9.03e-11	-0.49902	0.045	0.247	1.78e-06		Tmem106	2.4e-16	-0.22607	0.016	0.285	4.72e-12
Tmed2	9.07e-11	-0.10244	0.139	0.438	1.78e-06		Mkrn1	2.42e-16	-0.68118	0.098	0.434	4.77e-12
Tet3	9.07e-11	-0.34177	0.02	0.203	1.78e-06		Ddx3x	2.76e-16	-0.2052	0.123	0.494	5.43e-12
Plekhm1	9.34e-11	-0.35724	0.033	0.227	1.84e-06		Prpf4b	2.8e-16	-0.05703	0.066	0.386	5.51e-12
Prex1	9.54e-11	-0.5251	0.086	0.327	1.88e-06		9930111J2	2.84e-16	-0.31314	0.033	0.318	5.58e-12
Ddrgk1	9.55e-11	-0.31019	0.115	0.382	1.88e-06		Zcchc6	2.92e-16	-0.24028	0.098	0.438	5.74e-12
Cep350	9.66e-11	-0.38513	0.045	0.247	1.9e-06		Ube2l6	3.06e-16	-0.48667	0.053	0.356	6.03e-12
AC149090.	9.67e-11	-0.47891	0.041	0.243	1.9e-06		Igkc	3.09e-16	-0.36335	0.148	0.551	6.09e-12
Chd2	1.02e-10	-0.38336	0.061	0.283	2e-06		Pnisr	3.17e-16	-0.17336	0.066	0.378	6.23e-12
Pcf11	1.03e-10	-0.45833	0.049	0.255	2.02e-06		Fam213a	3.18e-16	-0.56708	0.016	0.285	6.26e-12
Rpl18	1.05e-10	0.5592	0.787	0.821	2.06e-06		Vps41	3.22e-16	-0.2747	0.057	0.367	6.33e-12
Cant1	1.1e-10	-0.35465	0.025	0.207	2.17e-06		Klhl9	3.27e-16	-0.26492	0.057	0.367	6.44e-12
Pcyox1	1.11e-10	-0.38511	0.033	0.227	2.18e-06		Dock2	3.28e-16	-0.13068	0.086	0.438	6.46e-12
Parp14	1.14e-10	-0.35332	0.049	0.263	2.25e-06		Man2a2	3.36e-16	-0.27819	0.02	0.288	6.62e-12
Ccl3	1.15e-10	-0.84423	0.082	0.323	2.26e-06		Nipa2	3.52e-16	-0.2784	0.098	0.449	6.92e-12
Top1	1.16e-10	-0.10433	0.18	0.502	2.29e-06		Rab14	3.75e-16	-0.28084	0.168	0.581	7.38e-12
Baz1b	1.18e-10	-0.13754	0.074	0.311	2.32e-06		Skp2	3.82e-16	-0.30099	0	0.24	7.52e-12
Fnbp1	1.19e-10	-0.27555	0.057	0.279	2.34e-06		Cerk	3.9e-16	-0.2833	0.061	0.367	7.66e-12
Mgat5	1.21e-10	-0.33466	0.016	0.195	2.38e-06		Coro1a	3.93e-16	1.67274	0.5	0.243	7.73e-12
Tspan3	1.25e-10	-0.37611	0.057	0.275	2.45e-06		Rnaset2b	3.98e-16	-0.4706	0.057	0.356	7.83e-12
Ythdc1	1.25e-10	-0.25764	0.078	0.311	2.46e-06		Tmem50a	4.03e-16	-0.29292	0.201	0.655	7.92e-12
Epb41l2	1.28e-10	-0.3731	0.066	0.291	2.52e-06		Arl8b	4.17e-16	-0.26393	0.061	0.375	8.2e-12
Neurl3	1.31e-10	-0.36562	0.066	0.295	2.57e-06		Hexb	4.23e-16	-0.23321	0.127	0.509	8.31e-12
Per1	1.31e-10	-0.32812	0.037	0.235	2.57e-06		Syk	4.32e-16	-0.04587	0.143	0.539	8.51e-12
Samd4	1.31e-10	-0.32445	0.008	0.179	2.58e-06		Nampt	4.37e-16	-0.26885	0.107	0.464	8.59e-12
Pnisr	1.32e-10	-0.25374	0.066	0.287	2.6e-06		Rps15a	4.45e-16	0.689427	0.861	0.846	8.75e-12
Adrb2	1.35e-10	-0.29925	0.012	0.187	2.66e-06		Apoe	4.76e-16	0.023601	0.439	0.921	9.37e-12
Gde1	1.37e-10	-0.23808	0.057	0.275	2.7e-06		Kdelr1	4.82e-16	-0.10863	0.086	0.423	9.48e-12
Dapk3	1.41e-10	-0.23387	0.045	0.255	2.77e-06		Hexa	5.11e-16	-0.45135	0.238	0.712	1.01e-11
Ddx24	1.42e-10	-0.12952	0.119	0.394	2.79e-06		Ifnar2	5.12e-16	-0.12255	0.127	0.502	1.01e-11
Oasl1	1.42e-10	-0.43216	0.016	0.195	2.8e-06		Ugcg	5.54e-16	-0.16016	0.061	0.375	1.09e-11
Nxf1	1.44e-10	-0.22949	0.066	0.295	2.83e-06		Pgap1	5.65e-16	-0.35233	0.012	0.262	1.11e-11
Arrb1	1.46e-10	-0.29474	0.041	0.247	2.88e-06		Mgat5	5.82e-16	-0.26495	0.016	0.277	1.14e-11
Pdia3	1.54e-10	-0.18827	0.205	0.57	3.02e-06		Ddx3y	5.92e-16	-0.19921	0.061	0.371	1.16e-11
Rps3	1.54e-10	0.511046	0.836	0.841	3.03e-06		Uba52	6.11e-16	0.948703	0.738	0.64	1.2e-11
Saa3	1.55e-10	1.71397	0.152	0	3.05e-06		Numa1	6.49e-16	-0.19242	0.02	0.288	1.28e-11
Crebbp	1.63e-10	-0.26611	0.061	0.287	3.2e-06		Wsb1	6.62e-16	-0.32482	0.07	0.386	1.3e-11
Sh3bp5	1.67e-10	-0.20019	0.086	0.339	3.29e-06		Rpl10	6.68e-16	0.614618	0.873	0.884	1.31e-11
Rpl17	1.7e-10	0.467713	0.873	0.904	3.34e-06		Zeb2	6.76e-16	-0.57007	0.205	0.629	1.33e-11
Pld4	1.71e-10	-0.23665	0.148	0.458	3.36e-06		Cdk14	6.99e-16	-0.28064	0.033	0.315	1.37e-11
Dmxl2	1.73e-10	-0.32542	0.008	0.175	3.4e-06		Becn1	7.06e-16	-0.24802	0.082	0.412	1.39e-11
Vegfb	1.74e-10	-0.29842	0.029	0.223	3.43e-06		Trim41	7.12e-16	-0.30829	0.029	0.303	1.4e-11
Tsc22d1	1.98e-10	-0.38067	0.016	0.195	3.89e-06		Slc25a39	7.14e-16	-0.21934	0.094	0.438	1.4e-11
Rps13	2.07e-10	0.465241	0.82	0.888	4.07e-06		Pou2f2	7.16e-16	-0.33004	0.172	0.592	1.41e-11
Hacd4	2.11e-10	-0.41286	0.041	0.239	4.14e-06		Gtf2a1	7.23e-16	-0.31459	0.041	0.326	1.42e-11
Trim8	2.15e-10	-0.32025	0.061	0.275	4.23e-06		Mtdh	7.24e-16	-0.19492	0.09	0.431	1.42e-11
Plekhb2	2.25e-10	-0.24709	0.082	0.323	4.43e-06		Nabp1	7.55e-16	-0.23826	0.045	0.341	1.49e-11
Siglec1	2.26e-10	-0.40473	0.008	0.171	4.44e-06		Yipf4	7.7e-16	-0.29171	0.066	0.367	1.51e-11
2021-03-05	2.27e-10	-0.25522	0.102	0.355	4.46e-06		Dctn4	7.8e-16	-0.4122	0.053	0.352	1.53e-11
Mob1a	2.35e-10	-0.22205	0.119	0.382	4.61e-06		Dpy19l1	7.81e-16	-0.3437	0.025	0.292	1.54e-11
Pdgfc	2.51e-10	-0.35546	0.008	0.171	4.94e-06		Pnpla8	7.84e-16	-0.32565	0.029	0.296	1.54e-11
Pkp4	2.51e-10	-0.35333	0.012	0.183	4.94e-06		Lrp6	7.94e-16	-0.29961	0.02	0.281	1.56e-11
Kif1b	2.51e-10	-0.29427	0.045	0.255	4.94e-06		Nktr	7.96e-16	-0.35303	0.061	0.375	1.57e-11
Polr2a	2.53e-10	-0.29128	0.057	0.271	4.98e-06		Adk	7.97e-16	-0.12547	0.086	0.427	1.57e-11
Rpl34	2.54e-10	0.506906	0.779	0.841	5e-06		Snx18	8.02e-16	-0.11223	0.074	0.393	1.58e-11
Ttc3	2.59e-10	-0.33127	0.012	0.183	5.1e-06		Slc30a9	8.75e-16	-0.28913	0.033	0.303	1.72e-11
Fem1b	2.64e-10	-0.24484	0.033	0.227	5.19e-06		Arid1a	8.8e-16	-0.12325	0.061	0.371	1.73e-11
BC005537	2.69e-10	-0.30472	0.184	0.506	5.28e-06		Anxa6	9.2e-16	-0.1914	0.057	0.356	1.81e-11
Rims3	2.76e-10	-0.42421	0	0.151	5.43e-06		Eif4a2	9.56e-16	-0.20718	0.09	0.427	1.88e-11
Sat1	2.82e-10	-0.40532	0.34	0.741	5.54e-06		Myh9	9.83e-16	-0.20959	0.111	0.464	1.93e-11
Mknk2	2.83e-10	-0.40415	0.053	0.259	5.56e-06		Snap23	1.01e-15	-0.22823	0.107	0.461	1.98e-11
Kctd12	2.91e-10	-0.36306	0.18	0.494	5.72e-06		2021-03-02	1.01e-15	-0.11793	0.102	0.461	1.99e-11
Igsf8	2.94e-10	-0.46953	0.033	0.215	5.79e-06		Aatf	1.04e-15	-0.39284	0.016	0.273	2.04e-11
Kdm7a	3e-10	-0.45387	0.045	0.247	5.9e-06		D17Wsu9	1.12e-15	-0.21164	0.066	0.375	2.2e-11
Ppp1r15b	3.01e-10	-0.33555	0.07	0.287	5.92e-06		Slco2b1	1.14e-15	-0.23907	0.008	0.255	2.24e-11
Cerk	3.01e-10	-0.30153	0.061	0.275	5.92e-06		Slc29a3	1.21e-15	-0.36584	0.041	0.315	2.38e-11
Cd180	3.09e-10	-0.45246	0.033	0.223	6.07e-06		Supt5	1.22e-15	-0.15476	0.053	0.345	2.41e-11
Rpl10	3.13e-10	0.412026	0.873	0.92	6.15e-06		Gbp5	1.23e-15	-0.37964	0.008	0.255	2.42e-11
Adam17	3.16e-10	-0.35891	0.049	0.255	6.22e-06		Brd2	1.26e-15	-0.17663	0.111	0.461	2.47e-11
Pde4b	3.16e-10	-0.38398	0.049	0.251	6.22e-06		Ulk2	1.34e-15	-0.27977	0.033	0.311	2.64e-11
Arid1b	3.17e-10	-0.26149	0.033	0.223	6.24e-06		Ninj1	1.45e-15	-0.45811	0.119	0.479	2.85e-11
Thrap3	3.19e-10	-0.16104	0.094	0.343	6.28e-06		Nxf1	1.46e-15	-0.15439	0.066	0.375	2.86e-11
Slc38a2	3.28e-10	-0.3078	0.02	0.195	6.45e-06		Rnf19b	1.46e-15	-0.33917	0.074	0.39	2.87e-11
Dip2b	3.33e-10	-0.31381	0.033	0.223	6.55e-06		Smim7	1.47e-15	-0.28416	0.066	0.371	2.88e-11
Dlst	3.34e-10	-0.22409	0.057	0.267	6.57e-06		Clec4a3	1.47e-15	-0.13452	0.201	0.64	2.89e-11
Degs1	3.41e-10	-0.16421	0.066	0.279	6.71e-06		Vamp5	1.48e-15	-0.28407	0.156	0.543	2.9e-11
Nufip2	3.42e-10	-0.40864	0.045	0.239	6.72e-06		Usp25	1.6e-15	-0.1205	0.098	0.438	3.15e-11
Sort1	3.46e-10	-0.35451	0.025	0.207	6.81e-06		Gclm	1.62e-15	-0.235	0.115	0.468	3.2e-11
Megf9	3.47e-10	-0.40685	0.004	0.159	6.83e-06		Gucd1	1.66e-15	-0.26386	0.02	0.277	3.26e-11
Pnpla8	3.52e-10	-0.4508	0.029	0.211	6.93e-06		Rps26	1.67e-15	0.709405	0.832	0.91	3.28e-11
Bclaf1	3.54e-10	-0.14277	0.102	0.355	6.96e-06		Gbp2	1.69e-15	-0.40198	0.057	0.363	3.32e-11
Cbl	3.54e-10	-0.13576	0.086	0.327	6.97e-06		Nenf	1.84e-15	-0.21152	0.094	0.427	3.63e-11
Rpsa	3.55e-10	0.370432	0.93	0.94	6.99e-06		Plbd2	1.88e-15	-0.35049	0.061	0.356	3.71e-11
Nucb1	3.63e-10	-0.25553	0.066	0.279	7.14e-06		Lrrc25	1.91e-15	-0.249	0.152	0.547	3.75e-11
Rpl28	3.65e-10	0.504127	0.844	0.88	7.19e-06		Dennd5a	1.93e-15	-0.35254	0.045	0.326	3.8e-11
Slc4a1	3.89e-10	-0.87159	0.045	0.243	7.65e-06		Dcaf8	1.95e-15	-0.2668	0.057	0.352	3.83e-11
Cd36	3.94e-10	-0.53964	0.008	0.167	7.76e-06		Nars	2.01e-15	-0.10644	0.111	0.461	3.95e-11
Usp15	3.96e-10	-0.21294	0.049	0.255	7.79e-06		Dcun1d1	2.07e-15	-0.29002	0.041	0.318	4.07e-11
Cntrl	3.97e-10	-0.29862	0.045	0.247	7.81e-06		Rb1cc1	2.12e-15	-0.2902	0.041	0.318	4.16e-11
Hfe	4.03e-10	-0.26987	0.074	0.303	7.93e-06		Hps3	2.12e-15	-0.26958	0.02	0.277	4.17e-11
Actn4	4.05e-10	-0.35637	0.045	0.243	7.96e-06		Snrnp70	2.22e-15	-0.26588	0.135	0.502	4.37e-11
Wdfy4	4.22e-10	-0.25143	0.037	0.231	8.29e-06		Gadd45a	2.24e-15	-0.57066	0.037	0.307	4.41e-11
Med13l	4.28e-10	-0.33135	0.045	0.239	8.41e-06		Fam168a	2.29e-15	-0.19632	0.033	0.303	4.51e-11
Grk3	4.28e-10	-0.37912	0.053	0.259	8.41e-06		Il4ra	2.32e-15	-0.26214	0.045	0.333	4.57e-11
Gm13710	4.3e-10	-0.43331	0.012	0.179	8.47e-06		Tlr7	2.37e-15	-0.35353	0.045	0.326	4.67e-11
Lmna	4.52e-10	-0.17964	0.074	0.307	8.9e-06		Adamdec	2.42e-15	-0.39478	0.004	0.24	4.75e-11
Tmem234	4.53e-10	-0.21071	0.127	0.39	8.91e-06		Fip1l1	2.42e-15	-0.02789	0.074	0.39	4.75e-11
Sypl	4.56e-10	-0.36106	0.082	0.311	8.98e-06		Paip2	2.42e-15	-0.14406	0.115	0.464	4.77e-11
Kmt2e	4.58e-10	-0.07349	0.086	0.319	9.01e-06		Fam168b	2.42e-15	-0.02111	0.078	0.397	4.77e-11
Gaa	4.62e-10	-0.43907	0.029	0.207	9.09e-06		Hip1	2.5e-15	-0.26141	0.053	0.345	4.92e-11
Tecpr1	4.63e-10	-0.19602	0.016	0.187	9.1e-06		Arrdc3	2.53e-15	-0.29508	0.016	0.266	4.97e-11
Pdia6	4.67e-10	-0.24278	0.131	0.406	9.18e-06		Ywhaz	2.74e-15	-0.25791	0.197	0.625	5.38e-11
Tsc22d3	4.73e-10	-0.24985	0.102	0.351	9.31e-06		Acp5	2.75e-15	-0.25955	0.234	0.7	5.4e-11
Cdipt	5.47e-10	-0.26537	0.037	0.227	1.08e-05		Evi5	2.86e-15	-0.28488	0.012	0.255	5.63e-11
Wdfy2	5.52e-10	-0.52058	0.033	0.211	1.09e-05		Spop	2.94e-15	-0.18665	0.111	0.453	5.79e-11
Soat1	5.66e-10	-0.43336	0.049	0.247	1.11e-05		Tor3a	2.99e-15	-0.19213	0.037	0.307	5.89e-11
Cyb5r1	5.76e-10	-0.36098	0.029	0.207	1.13e-05		Ensa	3e-15	-0.145	0.07	0.375	5.9e-11
Wwp2	5.88e-10	-0.33522	0.033	0.215	1.16e-05		Jmjd1c	3.15e-15	-0.31568	0.07	0.378	6.2e-11
Itsn1	5.94e-10	-0.24927	0.07	0.291	1.17e-05		Ipmk	3.17e-15	-0.24355	0.025	0.288	6.23e-11
Sbno2	6.04e-10	-0.33676	0.041	0.227	1.19e-05		Ppp2ca	3.27e-15	-0.17803	0.156	0.554	6.43e-11
Gls	6.08e-10	-0.14966	0.094	0.339	1.2e-05		Rhob	3.42e-15	-0.4418	0.115	0.461	6.72e-11
Slc38a10	6.1e-10	-0.32659	0.041	0.231	1.2e-05		Acap2	3.49e-15	-0.15003	0.045	0.326	6.86e-11
Lmbrd1	6.2e-10	-0.47968	0.037	0.223	1.22e-05		Zfp36	3.49e-15	-0.91281	0.225	0.588	6.86e-11
Emc10	6.2e-10	-0.26702	0.082	0.303	1.22e-05		Pcbp2	3.55e-15	-0.23122	0.23	0.689	6.98e-11
Rpn1	6.29e-10	-0.39294	0.09	0.323	1.24e-05		Prkcsh	3.57e-15	-0.34564	0.061	0.348	7.03e-11
Ankrd12	6.45e-10	-0.29541	0.057	0.263	1.27e-05		Atp2a2	3.62e-15	-0.24643	0.049	0.33	7.13e-11
Vcp	6.55e-10	-0.18771	0.18	0.498	1.29e-05		Rpl8	3.64e-15	0.649281	0.803	0.869	7.16e-11
Atp6v1a	6.68e-10	-0.16767	0.09	0.335	1.31e-05		Prkar2a	3.68e-15	-0.32793	0.033	0.3	7.25e-11
Elmo1	6.73e-10	-0.27177	0.057	0.263	1.32e-05		Rhoq	3.71e-15	-0.06904	0.066	0.375	7.29e-11
Oaf	7.05e-10	-0.52054	0.008	0.163	1.39e-05		Stat2	3.81e-15	-0.15787	0.008	0.247	7.49e-11
Osgin1	7.16e-10	-0.46487	0.008	0.163	1.41e-05		Atp6v1a	3.82e-15	-0.09337	0.09	0.427	7.51e-11
Baiap2	7.2e-10	-0.42536	0.016	0.183	1.42e-05		Gpr146	3.99e-15	-0.34421	0.037	0.307	7.85e-11
Skiv2l	7.28e-10	-0.37596	0.008	0.163	1.43e-05		Fosb	4.06e-15	-0.7999	0.131	0.476	7.99e-11
Gapdh	7.43e-10	0.712113	0.697	0.765	1.46e-05		Preb	4.1e-15	-0.19402	0.049	0.333	8.06e-11
Zfand2a	7.46e-10	-0.32389	0.025	0.199	1.47e-05		Scn1b	4.11e-15	-0.52089	0.02	0.27	8.09e-11
Rnf10	7.46e-10	-0.1298	0.094	0.335	1.47e-05		Apobec3	4.12e-15	-0.17821	0.131	0.494	8.1e-11
Ifi203	7.57e-10	-0.20729	0.07	0.295	1.49e-05		Sec62	4.16e-15	-0.38885	0.094	0.416	8.18e-11
Cxcl2	7.59e-10	-0.91858	0.115	0.355	1.49e-05		Trpm7	4.17e-15	-0.17395	0.029	0.288	8.19e-11
Safb2	7.61e-10	-0.29225	0.066	0.275	1.5e-05		Tnf	4.38e-15	-0.55545	0.02	0.27	8.61e-11
Bscl2	7.72e-10	-0.2583	0.057	0.263	1.52e-05		Clec4a2	4.4e-15	-0.09431	0.205	0.655	8.66e-11
Slc25a39	7.83e-10	-0.09709	0.094	0.339	1.54e-05		Rbm5	4.44e-15	-0.3224	0.045	0.322	8.74e-11
Nfam1	7.84e-10	-0.16771	0.061	0.271	1.54e-05		Hnrnph1	4.51e-15	-0.18796	0.119	0.476	8.88e-11
Skil	7.91e-10	-0.27538	0.094	0.331	1.56e-05		Prex1	4.65e-15	-0.19788	0.086	0.401	9.15e-11
Ttc7	8.01e-10	-0.26821	0.041	0.231	1.57e-05		Ghitm	4.65e-15	-0.02972	0.148	0.532	9.15e-11
Il18bp	8.2e-10	-0.31087	0.078	0.303	1.61e-05		Sec61a1	4.68e-15	-0.32985	0.041	0.307	9.2e-11
Ahnak	8.27e-10	-0.81109	0.041	0.231	1.63e-05		Prkacb	4.68e-15	-0.18436	0.07	0.378	9.21e-11
Ccdc50	8.37e-10	-0.10956	0.111	0.367	1.65e-05		Pbrm1	5.02e-15	-0.13042	0.082	0.397	9.87e-11
Tpt1	8.44e-10	0.34093	0.959	0.964	1.66e-05		Bmp2k	5.08e-15	-0.16706	0.057	0.345	1e-10
Ago2	8.45e-10	-0.27017	0.049	0.247	1.66e-05		Nipbl	5.22e-15	-0.16366	0.078	0.386	1.03e-10
Nucb2	8.5e-10	-0.41806	0.016	0.179	1.67e-05		Celf1	5.28e-15	-0.16278	0.078	0.386	1.04e-10
Snx25	8.51e-10	-0.51677	0.012	0.171	1.67e-05		Mindy1	5.31e-15	-0.26563	0.008	0.243	1.04e-10
Gigyf1	8.63e-10	-0.42568	0.016	0.179	1.7e-05		Zfp207	5.35e-15	-0.22205	0.066	0.363	1.05e-10
Zc3h7a	8.63e-10	-0.28454	0.078	0.303	1.7e-05		Ppp1r12b	5.4e-15	-0.29264	0.025	0.277	1.06e-10
Plpp3	8.75e-10	-0.3288	0	0.143	1.72e-05		Dnajb9	5.55e-15	-0.1023	0.041	0.315	1.09e-10
Skp2	8.75e-10	-0.34646	0	0.143	1.72e-05		Tmem55b	5.63e-15	-0.30531	0.053	0.333	1.11e-10
Gpcpd1	8.78e-10	-0.45467	0.041	0.231	1.73e-05		Fam220a	5.63e-15	-0.42196	0.02	0.27	1.11e-10
Pbrm1	8.87e-10	-0.26187	0.082	0.307	1.74e-05		Prrc2a	6.06e-15	-0.14843	0.082	0.397	1.19e-10
Ctsc	8.9e-10	-0.23994	0.307	0.725	1.75e-05		Pparg	6.08e-15	-0.02047	0.066	0.375	1.19e-10
Fcgr1	8.94e-10	-0.2987	0.107	0.359	1.76e-05		Rad21	6.13e-15	-0.22562	0.09	0.419	1.21e-10
Alas2	9.39e-10	-0.80071	0.025	0.199	1.85e-05		Ing2	6.34e-15	-0.35583	0.033	0.292	1.25e-10
Ube2h	9.6e-10	-0.4266	0.049	0.243	1.89e-05		Rp2	6.43e-15	-0.07223	0.098	0.431	1.26e-10
Setd2	9.82e-10	-0.33776	0.053	0.251	1.93e-05		Txnip	6.77e-15	-0.20942	0.152	0.547	1.33e-10
Runx1	9.93e-10	-0.20163	0.074	0.295	1.95e-05		Ccl6	6.96e-15	-0.30266	0.156	0.547	1.37e-10
Chd3	1.01e-09	-0.3384	0.053	0.251	1.98e-05		Pon2	7.22e-15	-0.27168	0.09	0.408	1.42e-10
2021-03-01	1.03e-09	-0.17916	0.053	0.255	2.02e-05		Galc	7.41e-15	-0.39066	0.033	0.285	1.46e-10
Tor1aip2	1.06e-09	-0.2859	0.02	0.191	2.08e-05		Tmem268	7.6e-15	-0.39282	0.02	0.266	1.49e-10
Idh1	1.07e-09	-0.209	0.123	0.39	2.11e-05		Hpcal1	7.69e-15	-0.22427	0.123	0.476	1.51e-10
Rpl24	1.08e-09	0.635061	0.758	0.789	2.13e-05		Kat2b	7.8e-15	-0.29707	0.016	0.258	1.53e-10
Sec62	1.1e-09	-0.29372	0.094	0.327	2.16e-05		Ermp1	7.92e-15	-0.26158	0.029	0.285	1.56e-10
Wsb1	1.13e-09	-0.34376	0.07	0.283	2.22e-05		Slfn5	7.96e-15	-0.39453	0.049	0.326	1.56e-10
Map1lc3b	1.13e-09	0.005749	0.197	0.526	2.23e-05		Arhgap30	7.98e-15	-0.1206	0.127	0.483	1.57e-10
Trip11	1.13e-09	-0.34606	0.037	0.219	2.23e-05		Rad23a	8.13e-15	-0.33847	0.107	0.431	1.6e-10
Stat1	1.16e-09	-0.24839	0.148	0.43	2.28e-05		Uhmk1	8.23e-15	-0.06514	0.07	0.371	1.62e-10
Rab11b	1.2e-09	-0.2097	0.111	0.363	2.36e-05		Gm13710	8.24e-15	-0.41785	0.012	0.251	1.62e-10
Tmcc1	1.24e-09	-0.42536	0.037	0.215	2.43e-05		Rps3	8.44e-15	0.670896	0.836	0.858	1.66e-10
Galc	1.27e-09	-0.35897	0.033	0.207	2.5e-05		Nfam1	8.47e-15	-0.10662	0.061	0.352	1.67e-10
Ssr1	1.29e-09	-0.21888	0.078	0.299	2.53e-05		Rpl14	8.48e-15	0.783427	0.77	0.794	1.67e-10
Ywhaz	1.32e-09	-0.21226	0.197	0.514	2.6e-05		Aldh3b1	8.5e-15	-0.20271	0.066	0.363	1.67e-10
Plxna1	1.34e-09	-0.35485	0.02	0.187	2.63e-05		Vcpip1	8.52e-15	-0.18435	0.049	0.326	1.68e-10
Rpl36	1.39e-09	0.602257	0.754	0.797	2.73e-05		Adap2	8.55e-15	-0.29711	0.037	0.303	1.68e-10
Gm26802	1.41e-09	-0.35889	0.008	0.159	2.77e-05		Sbf2	8.72e-15	-0.30098	0.037	0.296	1.71e-10
Stk10	1.41e-09	-0.22191	0.041	0.231	2.77e-05		Ap3d1	9.11e-15	-0.23538	0.057	0.345	1.79e-10
Washc2	1.41e-09	-0.22297	0.07	0.279	2.78e-05		Gdap10	9.13e-15	-0.37085	0.02	0.266	1.8e-10
Tubb2a	1.42e-09	-0.41137	0.074	0.283	2.79e-05		Tmem230	9.18e-15	-0.26702	0.057	0.341	1.81e-10
Tcf25	1.42e-09	-0.08985	0.123	0.382	2.8e-05		Mtmr3	9.28e-15	-0.22586	0.025	0.273	1.83e-10
Mndal	1.45e-09	-0.1052	0.098	0.343	2.85e-05		Npc2	9.3e-15	-0.49085	0.291	0.787	1.83e-10
Eif5b	1.49e-09	0.059746	0.176	0.494	2.94e-05		Fam105a	9.32e-15	-0.28243	0.086	0.404	1.83e-10
Phip	1.5e-09	-0.28427	0.049	0.243	2.95e-05		Elf1	9.38e-15	-0.13945	0.086	0.404	1.85e-10
Acin1	1.5e-09	-0.08182	0.115	0.363	2.95e-05		Wnk1	9.38e-15	-0.34775	0.201	0.614	1.85e-10
Ube2o	1.53e-09	-0.33073	0.016	0.179	3.02e-05		Kif1b	9.39e-15	-0.07571	0.045	0.326	1.85e-10
Ubd	1.55e-09	-0.41856	0	0.139	3.06e-05		Ptp4a1	9.44e-15	-0.11451	0.07	0.375	1.86e-10
Ppp1r9b	1.56e-09	-0.29348	0.082	0.303	3.08e-05		Mdm2	9.62e-15	-0.3193	0.037	0.3	1.89e-10
Sipa1	1.58e-09	-0.22584	0.049	0.243	3.1e-05		Klra2	9.64e-15	-0.31991	0.049	0.33	1.9e-10
Scaf11	1.6e-09	0.06981	0.131	0.39	3.15e-05		Kdm6b	9.67e-15	-0.26163	0.049	0.33	1.9e-10
Csde1	1.6e-09	-0.01334	0.18	0.502	3.15e-05		Adam23	9.83e-15	-0.56941	0.004	0.228	1.93e-10
Ap3d1	1.63e-09	-0.22628	0.057	0.259	3.2e-05		2610507B	9.9e-15	-0.17329	0.086	0.408	1.95e-10
Ppp3ca	1.65e-09	-0.28059	0.078	0.287	3.24e-05		Vcp	9.91e-15	-0.28353	0.18	0.588	1.95e-10
Mafg	1.65e-09	-0.32349	0.066	0.271	3.24e-05		H2-T23	9.96e-15	-0.29546	0.131	0.494	1.96e-10
Aldh2	1.68e-09	-0.11078	0.213	0.554	3.3e-05		Spag9	1e-14	-0.18191	0.049	0.33	1.97e-10
Usp7	1.69e-09	-0.08897	0.082	0.299	3.32e-05		Rpl30	1.02e-14	0.617963	0.844	0.828	2.01e-10
Tmem259	1.69e-09	-0.31791	0.053	0.243	3.33e-05		Syngr2	1.02e-14	-0.21044	0.102	0.442	2.02e-10
Ssrp1	1.7e-09	-0.16727	0.082	0.311	3.35e-05		5031439G	1.03e-14	-0.18609	0.078	0.386	2.02e-10
Fuca2	1.71e-09	-0.39428	0.041	0.227	3.36e-05		mt-Co3	1.07e-14	-1.08698	0.66	0.753	2.1e-10
Tet2	1.85e-09	-0.30035	0.02	0.183	3.64e-05		Washc2	1.09e-14	-0.08281	0.07	0.363	2.15e-10
Dennd5a	1.87e-09	-0.37598	0.045	0.231	3.67e-05		1190002N	1.11e-14	-0.31654	0.016	0.255	2.19e-10
Sil1	1.89e-09	-0.34907	0.012	0.167	3.72e-05		Rab11b	1.15e-14	-0.04194	0.111	0.457	2.26e-10
Gstm1	1.9e-09	-0.2971	0.041	0.231	3.74e-05		Rabl6	1.16e-14	-0.34172	0.037	0.3	2.28e-10
Nampt	1.92e-09	-0.31304	0.107	0.347	3.77e-05		Tspyl1	1.19e-14	-0.20061	0.053	0.337	2.35e-10
Rsrp1	1.96e-09	-0.25401	0.082	0.303	3.85e-05		Tmed7	1.24e-14	-0.01888	0.082	0.39	2.44e-10
Wbp2	1.99e-09	-0.00786	0.098	0.331	3.92e-05		Rnf141	1.31e-14	-0.17672	0.049	0.33	2.58e-10
Arhgef2	2.07e-09	0.0952	0.102	0.343	4.07e-05		Hexim1	1.33e-14	-0.18685	0.045	0.322	2.61e-10
Tlr2	2.13e-09	-0.35345	0.049	0.243	4.19e-05		Snx3	1.33e-14	-0.20082	0.209	0.64	2.62e-10
Mpp6	2.15e-09	-0.28499	0.082	0.307	4.24e-05		Eif5b	1.35e-14	-0.17594	0.176	0.581	2.65e-10
Rab8b	2.16e-09	0.117741	0.111	0.363	4.26e-05		Slc46a3	1.35e-14	-0.22977	0.012	0.247	2.65e-10
Fgd4	2.25e-09	-0.22204	0.029	0.203	4.43e-05		Fbxo9	1.38e-14	-0.45182	0.02	0.262	2.71e-10
Arid1a	2.27e-09	-0.31288	0.061	0.263	4.47e-05		Ccnt2	1.4e-14	-0.22045	0.016	0.255	2.75e-10
Ccl7	2.32e-09	-0.49811	0.029	0.207	4.57e-05		Ccni	1.42e-14	-0.15506	0.09	0.404	2.79e-10
Dcaf8	2.4e-09	-0.2597	0.057	0.255	4.72e-05		Gdi1	1.46e-14	-0.1289	0.037	0.303	2.86e-10
Rdx	2.41e-09	-0.15219	0.061	0.267	4.75e-05		Runx1	1.48e-14	-0.05032	0.074	0.378	2.92e-10
Pira2	2.41e-09	-0.34913	0.045	0.231	4.75e-05		Tnfrsf1b	1.49e-14	-0.23464	0.057	0.341	2.94e-10
Sun2	2.46e-09	-0.36574	0.033	0.203	4.84e-05		Foxn3	1.55e-14	-0.03527	0.061	0.356	3.05e-10
Iffo1	2.46e-09	-0.37368	0.02	0.183	4.85e-05		Filip1l	1.56e-14	-0.23555	0.061	0.352	3.07e-10
Sft2d2	2.51e-09	-0.43938	0.025	0.191	4.93e-05		Prpf38b	1.61e-14	-0.05449	0.098	0.427	3.16e-10
Use1	2.53e-09	-0.2278	0.135	0.398	4.97e-05		Mier1	1.62e-14	-0.28114	0.082	0.386	3.18e-10
Top2b	2.54e-09	-0.20639	0.078	0.295	4.99e-05		Tbc1d13	1.63e-14	-0.25867	0.041	0.307	3.21e-10
Daglb	2.6e-09	-0.24142	0.07	0.275	5.11e-05		Clec12a	1.64e-14	-0.1085	0.184	0.607	3.22e-10
Slc25a51	2.61e-09	-0.28666	0.061	0.259	5.13e-05		Arf4	1.64e-14	-0.28148	0.172	0.562	3.23e-10
Strn3	2.61e-09	-0.31056	0.049	0.235	5.14e-05		Fgd2	1.68e-14	-0.12485	0.066	0.367	3.31e-10
Rassf4	2.72e-09	-0.04397	0.111	0.367	5.36e-05		AW011738	1.68e-14	-0.28367	0.008	0.236	3.31e-10
Hif1a	2.75e-09	-0.25951	0.074	0.287	5.4e-05		Mat2b	1.7e-14	-0.28506	0.066	0.352	3.34e-10
Zdhhc7	2.76e-09	-0.29448	0	0.135	5.42e-05		Aph1b	1.7e-14	-0.31872	0.004	0.225	3.34e-10
Fam126a	2.8e-09	-0.35547	0.029	0.199	5.5e-05		Stk39	1.73e-14	-0.35044	0.012	0.243	3.41e-10
Supt5	2.81e-09	-0.28122	0.053	0.243	5.53e-05		Lpin2	1.75e-14	-0.27449	0.061	0.356	3.45e-10
Clcn3	2.83e-09	-0.56594	0.029	0.195	5.57e-05		Paox	1.76e-14	-0.23981	0.033	0.292	3.46e-10
Cfl1	2.88e-09	0.65659	0.717	0.813	5.67e-05		Nr4a1	1.78e-14	-0.5251	0.033	0.292	3.51e-10
Kmt2c	2.93e-09	-0.28532	0.037	0.211	5.76e-05		Emc6	1.79e-14	-0.18021	0.078	0.39	3.52e-10
Cpq	3.08e-09	-0.40299	0.025	0.191	6.06e-05		Atp6ap2	1.82e-14	-0.28824	0.107	0.442	3.58e-10
Rlim	3.1e-09	-0.33641	0.057	0.247	6.11e-05		Map1lc3b	1.83e-14	-0.15771	0.197	0.61	3.61e-10
Tnfrsf1b	3.21e-09	-0.37745	0.057	0.251	6.31e-05		Pum1	1.85e-14	-0.25686	0.053	0.33	3.63e-10
Map7d1	3.22e-09	-0.12114	0.111	0.351	6.33e-05		Mgat2	1.86e-14	-0.39668	0.049	0.322	3.66e-10
Psen2	3.29e-09	-0.34123	0.041	0.223	6.46e-05		Xpo7	1.88e-14	-0.99879	0.025	0.27	3.69e-10
Tmed7	3.36e-09	-0.20351	0.082	0.295	6.61e-05		Trnau1ap	1.96e-14	-0.33718	0.061	0.348	3.86e-10
Fam168a	3.37e-09	-0.21982	0.033	0.207	6.63e-05		Tuba1c	1.99e-14	-0.13744	0.098	0.427	3.92e-10
Tanc2	3.4e-09	-0.21555	0.008	0.155	6.68e-05		Nrp1	2.03e-14	-0.33813	0.041	0.307	3.98e-10
Usp34	3.53e-09	-0.10183	0.066	0.271	6.94e-05		Sh2d1b1	2.03e-14	-0.08046	0.053	0.345	4e-10
Pilra	3.57e-09	-0.2376	0.123	0.382	7.02e-05		Wapl	2.08e-14	-0.05369	0.119	0.468	4.09e-10
Pde4dip	3.58e-09	-0.29011	0.029	0.199	7.05e-05		Gda	2.12e-14	-0.22698	0.094	0.423	4.18e-10
Oxct1	3.59e-09	-0.04142	0.156	0.434	7.06e-05		Rnpep	2.13e-14	-0.18247	0.078	0.39	4.19e-10
Ubr4	3.6e-09	-0.30711	0.041	0.223	7.08e-05		Sdha	2.21e-14	-0.23674	0.102	0.423	4.34e-10
Gas6	3.6e-09	-0.38299	0.025	0.191	7.08e-05		Phf3	2.27e-14	-0.13684	0.074	0.371	4.46e-10
Tgif1	3.64e-09	-0.21539	0.057	0.255	7.17e-05		Plekho2	2.3e-14	-0.05358	0.111	0.457	4.52e-10
Ewsr1	3.65e-09	-0.0681	0.115	0.359	7.19e-05		Ddx6	2.32e-14	-0.04099	0.123	0.468	4.57e-10
Mmp19	3.67e-09	-0.4051	0.004	0.143	7.22e-05		Amz1	2.33e-14	-0.30295	0	0.213	4.58e-10
Klf7	3.69e-09	-0.32029	0.057	0.251	7.25e-05		Tacc1	2.33e-14	-0.148	0.082	0.39	4.58e-10
Ogt	3.73e-09	-0.22851	0.045	0.227	7.33e-05		Pea15a	2.34e-14	-0.20275	0.061	0.348	4.6e-10
Dennd1a	3.74e-09	-0.14971	0.07	0.271	7.37e-05		Hook3	2.4e-14	-0.21091	0.045	0.311	4.71e-10
Tk2	3.76e-09	-0.27747	0.029	0.199	7.4e-05		Dnajc1	2.4e-14	-0.34506	0.025	0.27	4.72e-10
Tep1	3.81e-09	-0.09981	0.094	0.327	7.49e-05		Tmed9	2.42e-14	-0.16428	0.09	0.416	4.75e-10
Rpl18a	3.86e-09	0.34404	0.898	0.912	7.59e-05		Ddx39b	2.54e-14	-0.02559	0.111	0.453	4.99e-10
Fyn	3.86e-09	-0.14887	0.078	0.299	7.59e-05		Arrb1	2.55e-14	-0.11043	0.041	0.307	5.01e-10
Trpm7	3.89e-09	-0.30193	0.029	0.195	7.66e-05		Ddx17	2.65e-14	-0.03333	0.094	0.416	5.21e-10
Osbpl11	4.18e-09	-0.32349	0.02	0.179	8.23e-05		Stat3	2.67e-14	0.128547	0.086	0.393	5.26e-10
Ly86	4.2e-09	-0.14032	0.197	0.526	8.26e-05		mt-Atp8	2.69e-14	-0.03194	0.09	0.412	5.28e-10
Prrc2c	4.21e-09	-0.1438	0.119	0.363	8.27e-05		Tle4	2.69e-14	-0.13409	0.066	0.348	5.29e-10
Rplp2	4.21e-09	0.377716	0.881	0.928	8.28e-05		Prpf39	2.8e-14	-0.2335	0.037	0.288	5.5e-10
4932438A	4.28e-09	-0.3561	0.029	0.191	8.42e-05		Ppp3ca	2.82e-14	-0.27505	0.078	0.367	5.54e-10
Nr1h3	4.29e-09	-0.25924	0.176	0.474	8.44e-05		1810011H	2.85e-14	-0.2562	0.02	0.262	5.61e-10
Pcyt1a	4.58e-09	-0.21322	0.045	0.231	9.01e-05		Plod1	2.92e-14	-0.26332	0.045	0.307	5.74e-10
Rpl12	4.61e-09	0.505968	0.844	0.853	9.06e-05		Itga4	2.99e-14	-0.21566	0.057	0.333	5.87e-10
Hccs	4.7e-09	-0.39462	0.049	0.231	9.24e-05		Chd3	3.03e-14	-0.21069	0.053	0.326	5.96e-10
Foxn3	4.77e-09	-0.09379	0.061	0.263	9.37e-05		AI314180	3.08e-14	-0.21487	0.016	0.251	6.05e-10
Synj1	4.82e-09	-0.15854	0.07	0.275	9.49e-05		Bptf	3.13e-14	-0.25233	0.037	0.288	6.16e-10
Cdc42bpg	4.87e-09	-0.33856	0	0.131	9.59e-05		Rnf11	3.15e-14	-0.13218	0.041	0.303	6.19e-10
Itgb3	4.87e-09	-0.41034	0	0.131	9.59e-05		Tsc22d2	3.2e-14	-0.20859	0.045	0.311	6.29e-10
9930111J2	5e-09	-0.1301	0.033	0.207	9.84e-05		Akirin1	3.33e-14	-0.13121	0.082	0.382	6.55e-10
B430306N	5.12e-09	-0.38345	0.016	0.167	0.000101		Tk2	3.36e-14	-0.27985	0.029	0.277	6.6e-10
Sec14l1	5.2e-09	-0.23846	0.066	0.263	0.000102		Cd52	3.39e-14	1.20337	0.676	0.61	6.67e-10
Acbd5	5.26e-09	-0.17146	0.057	0.251	0.000103		Usf2	3.43e-14	-0.05115	0.115	0.449	6.74e-10
Ash1l	5.32e-09	-0.41451	0.045	0.223	0.000105		Kpna4	3.62e-14	-0.09419	0.057	0.333	7.11e-10
Il10	5.34e-09	-0.58206	0.008	0.151	0.000105		Arf3	3.66e-14	-0.23823	0.09	0.393	7.19e-10
Usp9x	5.36e-09	-0.14105	0.086	0.299	0.000105		Ociad1	3.76e-14	-0.22647	0.066	0.348	7.4e-10
Gdap10	5.42e-09	-0.42285	0.02	0.175	0.000107		Aftph	3.77e-14	-0.1418	0.078	0.375	7.42e-10
H13	5.42e-09	-0.29534	0.094	0.311	0.000107		Tra2b	3.91e-14	-0.13253	0.127	0.468	7.69e-10
Snca	5.43e-09	-0.40519	0.012	0.163	0.000107		Rpl35a	3.94e-14	0.571463	0.848	0.873	7.74e-10
Hip1	5.45e-09	-0.19616	0.053	0.243	0.000107		Edem1	3.97e-14	-0.12479	0.07	0.36	7.8e-10
Acvrl1	5.57e-09	-0.20981	0.025	0.187	0.00011		Ap1b1	4.01e-14	-0.04432	0.061	0.348	7.89e-10
Smchd1	5.71e-09	-0.1274	0.098	0.323	0.000112		Sgk1	4.1e-14	-0.60705	0.041	0.296	8.07e-10
Phf3	5.74e-09	-0.2825	0.074	0.279	0.000113		Rab5c	4.13e-14	-0.17331	0.217	0.655	8.13e-10
Pias1	5.82e-09	-0.2865	0.02	0.175	0.000115		Scarb1	4.15e-14	-0.26048	0.033	0.285	8.17e-10
Maged1	5.95e-09	-0.38931	0.012	0.159	0.000117		Snx9	4.18e-14	-0.08768	0.07	0.363	8.22e-10
Inpp5d	6.1e-09	-0.27677	0.082	0.295	0.00012		Fcgr4	4.31e-14	-0.43673	0.299	0.772	8.48e-10
Oser1	6.17e-09	-0.3518	0.037	0.207	0.000121		Clptm1l	4.46e-14	-0.24085	0.078	0.371	8.78e-10
Mfsd5	6.17e-09	-0.31141	0.029	0.195	0.000121		Immt	4.49e-14	-0.11184	0.074	0.375	8.83e-10
Cdk13	6.22e-09	-0.22702	0.02	0.179	0.000122		Sft2d1	4.52e-14	-0.08985	0.082	0.39	8.9e-10
Mier1	6.41e-09	-0.17117	0.082	0.291	0.000126		Herpud1	4.55e-14	-0.17973	0.094	0.412	8.95e-10
Nxpe5	6.46e-09	-0.41136	0.016	0.167	0.000127		Rab21	4.65e-14	-0.18497	0.07	0.36	9.14e-10
Aamp	6.48e-09	-0.16863	0.123	0.363	0.000128		Smc6	4.72e-14	-0.20038	0.094	0.401	9.28e-10
Actg1	6.62e-09	0.470191	0.844	0.904	0.00013		Ankrd13a	4.76e-14	-0.10392	0.066	0.352	9.37e-10
Gabarapl1	6.66e-09	-0.26678	0.041	0.219	0.000131		Snx6	4.78e-14	-0.27525	0.098	0.416	9.41e-10
Ubap2l	6.7e-09	-0.07095	0.135	0.394	0.000132		Dlst	4.9e-14	-0.09526	0.057	0.33	9.64e-10
Hnrnpul1	6.79e-09	-0.11148	0.111	0.343	0.000134		Selenok	4.92e-14	-0.14778	0.16	0.547	9.67e-10
Cd74	6.83e-09	-0.13082	0.361	0.733	0.000134		Mat2a	5.04e-14	-0.08004	0.082	0.386	9.92e-10
Arid4a	6.89e-09	-0.27318	0.061	0.251	0.000136		Osbpl9	5.14e-14	0.0545	0.102	0.434	1.01e-09
Naa50	6.89e-09	-0.10436	0.131	0.382	0.000136		Commd8	5.21e-14	-0.08387	0.139	0.494	1.03e-09
Mink1	6.94e-09	-0.1237	0.037	0.211	0.000136		Psme4	5.23e-14	-0.02582	0.045	0.318	1.03e-09
Atp6v1e1	6.98e-09	-0.09346	0.139	0.402	0.000137		Znfx1	5.23e-14	-0.33536	0.049	0.311	1.03e-09
Pnpla7	7.11e-09	-0.34378	0.033	0.195	0.00014		Slc35c2	5.26e-14	-0.26943	0.049	0.315	1.03e-09
Mlf2	7.12e-09	-0.23679	0.082	0.295	0.00014		Ppp1r9b	5.38e-14	-0.05975	0.082	0.382	1.06e-09
Sdha	7.14e-09	-0.15703	0.102	0.327	0.00014		Dmxl2	5.46e-14	-0.22951	0.008	0.228	1.07e-09
Erp29	7.21e-09	0.019038	0.25	0.633	0.000142		Bin2	5.46e-14	-0.20493	0.189	0.584	1.07e-09
Fam234a	7.21e-09	-0.24521	0.033	0.199	0.000142		Scamp5	5.52e-14	-0.23489	0.02	0.255	1.09e-09
Xrcc1	7.37e-09	-0.20976	0.029	0.199	0.000145		Rasa4	5.53e-14	-0.05684	0.074	0.367	1.09e-09
Ctss	7.41e-09	-0.25405	0.434	0.845	0.000146		Tial1	5.61e-14	-0.32996	0.053	0.318	1.1e-09
Lrp10	7.42e-09	-0.21269	0.078	0.279	0.000146		Synj1	5.62e-14	-0.12807	0.07	0.36	1.11e-09
Ypel5	7.63e-09	-0.20549	0.045	0.223	0.00015		Fam26f	5.65e-14	-0.34713	0.078	0.382	1.11e-09
Ccdc152	7.7e-09	-0.41129	0.029	0.191	0.000151		Tmem123	5.74e-14	-0.08386	0.107	0.434	1.13e-09
Tsc22d4	7.79e-09	-0.13156	0.127	0.375	0.000153		Brd4	5.74e-14	-0.06011	0.074	0.363	1.13e-09
Nsf	7.86e-09	-0.0176	0.098	0.331	0.000155		Cd68	5.77e-14	-0.30658	0.209	0.625	1.13e-09
Gak	7.89e-09	-0.4517	0.045	0.219	0.000155		Sec14l1	5.82e-14	-0.06741	0.066	0.348	1.15e-09
Cited2	7.9e-09	-0.2365	0.123	0.371	0.000155		Txn2	5.85e-14	-0.28748	0.107	0.423	1.15e-09
Nipa2	7.95e-09	-0.15133	0.098	0.327	0.000156		Slc37a2	6.13e-14	-0.33553	0.041	0.3	1.21e-09
Kidins220	7.97e-09	-0.45353	0.025	0.179	0.000157		4932438A	6.21e-14	-0.30276	0.029	0.266	1.22e-09
Pik3cd	8.04e-09	-0.35348	0.057	0.247	0.000158		Psme3	6.25e-14	-0.18478	0.086	0.386	1.23e-09
Selenok	8.18e-09	-0.12653	0.16	0.442	0.000161		Srsf11	6.4e-14	-0.01945	0.074	0.375	1.26e-09
Ifit3	8.19e-09	-0.43536	0.012	0.155	0.000161		Daglb	6.57e-14	-0.10432	0.07	0.356	1.29e-09
Ifi44	8.24e-09	-0.35553	0.004	0.139	0.000162		Dpp8	6.65e-14	-0.18078	0.033	0.281	1.31e-09
Slc8b1	8.24e-09	-0.35368	0.033	0.199	0.000162		Eif2ak1	6.7e-14	-0.50248	0.029	0.27	1.32e-09
St13	8.45e-09	-0.08998	0.143	0.402	0.000166		Irf9	6.94e-14	-0.10822	0.041	0.3	1.37e-09
Fkbp2	8.59e-09	-0.22844	0.115	0.351	0.000169		Pcolce2	7.45e-14	-0.39811	0.004	0.217	1.46e-09
Amz1	8.61e-09	-0.31827	0	0.127	0.000169		B4galt1	7.45e-14	-0.14841	0.033	0.281	1.46e-09
Uhmk1	8.74e-09	-0.22369	0.07	0.271	0.000172		Fndc3a	7.47e-14	-0.21635	0.066	0.348	1.47e-09
Vps37b	8.97e-09	-0.24331	0.029	0.195	0.000176		Ano6	7.47e-14	-0.12616	0.045	0.3	1.47e-09
P4ha1	9.03e-09	-0.41881	0.02	0.171	0.000178		Blvra	7.47e-14	-0.03869	0.168	0.554	1.47e-09
Map2k2	9.49e-09	-0.08669	0.111	0.339	0.000187		Enpp4	7.54e-14	-0.29116	0.012	0.236	1.48e-09
Ppp6r3	9.51e-09	-0.32414	0.029	0.191	0.000187		Bpgm	7.57e-14	-0.59168	0.025	0.258	1.49e-09
Ebi3	9.72e-09	-0.29625	0.033	0.203	0.000191		Hist1h1c	7.64e-14	-0.31855	0.119	0.461	1.5e-09
Rpl4	9.78e-09	0.708088	0.668	0.701	0.000192		Klf3	7.68e-14	-0.12413	0.078	0.382	1.51e-09
Pik3c2a	9.84e-09	-0.27166	0.008	0.147	0.000193		Fau	7.68e-14	0.533977	0.889	0.948	1.51e-09
Ube2l6	1e-08	-0.32225	0.053	0.239	0.000197		Fam53b	7.75e-14	-0.18507	0.053	0.33	1.52e-09
Clptm1l	1e-08	-0.18298	0.078	0.279	0.000198		Bsdc1	8.15e-14	-0.42885	0.029	0.27	1.6e-09
Rnf13	1.01e-08	-0.33696	0.061	0.247	0.000198		Glipr1	8.22e-14	-0.25124	0.061	0.337	1.62e-09
Icam1	1.01e-08	-0.27925	0.037	0.211	0.000199		Foxo3	8.39e-14	-0.21399	0.025	0.262	1.65e-09
Zzef1	1.01e-08	-0.18017	0.037	0.207	0.000199		Tmem189	8.41e-14	-0.28207	0.049	0.315	1.66e-09
Vamp2	1.02e-08	-0.16954	0.008	0.147	0.000201		Litaf	8.43e-14	-0.19429	0.135	0.479	1.66e-09
Zc3hav1	1.02e-08	-0.09461	0.078	0.287	0.000201		Ltbr	8.46e-14	-0.17812	0.033	0.281	1.66e-09
Otud5	1.04e-08	-0.35975	0.049	0.227	0.000205		Hist3h2a	8.47e-14	-0.2206	0.049	0.315	1.67e-09
Pgls	1.06e-08	-0.02767	0.176	0.474	0.000209		Slc25a36	8.48e-14	-0.16309	0.053	0.322	1.67e-09
Mpp1	1.06e-08	-0.16946	0.115	0.351	0.000209		Psenen	8.52e-14	-0.26271	0.135	0.479	1.68e-09
Pikfyve	1.09e-08	-0.35907	0.012	0.155	0.000214		Tet2	8.54e-14	-0.25872	0.02	0.251	1.68e-09
Ndst1	1.11e-08	-0.26523	0.012	0.155	0.000219		Wbp1l	8.67e-14	-0.20943	0.037	0.285	1.71e-09
Cyfip2	1.12e-08	-0.16867	0.045	0.227	0.00022		Zfand3	8.78e-14	-0.14856	0.07	0.36	1.73e-09
Dhrs7b	1.12e-08	-0.33992	0.016	0.163	0.00022		Smarcc2	8.81e-14	0.005305	0.053	0.326	1.73e-09
Kdelr1	1.13e-08	-0.18933	0.086	0.295	0.000222		Tmem176	8.85e-14	1.77418	0.373	0.131	1.74e-09
Copz1	1.15e-08	-0.08899	0.135	0.382	0.000226		Ptprm	8.88e-14	-0.22424	0.012	0.236	1.75e-09
Dazap2	1.15e-08	-0.16008	0.27	0.625	0.000226		Cystm1	9.05e-14	-0.32772	0.004	0.213	1.78e-09
Chp2	1.15e-08	-0.37369	0.004	0.135	0.000226		Rpl5	9.05e-14	0.787447	0.754	0.794	1.78e-09
Fkbp8	1.19e-08	-0.08599	0.127	0.375	0.000234		Klf7	9.07e-14	-0.08018	0.057	0.33	1.78e-09
Vapb	1.22e-08	-0.23642	0.09	0.299	0.000239		Rap1gds1	9.17e-14	-0.11837	0.07	0.356	1.8e-09
Rbm7	1.24e-08	-0.07163	0.09	0.307	0.000244		Tprgl	9.17e-14	-0.14769	0.098	0.412	1.8e-09
Tmem141	1.25e-08	-0.25246	0.049	0.227	0.000245		Csnk2a1	9.27e-14	-0.04519	0.061	0.345	1.82e-09
Zc3h13	1.27e-08	-0.29067	0.053	0.235	0.000249		Birc6	9.28e-14	-0.07288	0.074	0.36	1.83e-09
Mras	1.27e-08	-0.29168	0.008	0.147	0.000249		Tfec	9.42e-14	-0.30804	0.02	0.251	1.85e-09
Frmd4a	1.27e-08	-0.20704	0.033	0.195	0.00025		Rps5	9.42e-14	0.748603	0.787	0.835	1.85e-09
Mtmr3	1.29e-08	-0.20988	0.025	0.179	0.000255		Itsn2	9.51e-14	-0.17015	0.082	0.386	1.87e-09
Cd55	1.29e-08	-0.42318	0.008	0.143	0.000255		Pttg1ip	9.78e-14	-0.12284	0.061	0.337	1.92e-09
Arih2	1.37e-08	-0.37892	0.029	0.187	0.000269		Rpl10a	1.01e-13	0.741655	0.787	0.824	1.98e-09
St8sia4	1.37e-08	-0.34335	0.045	0.219	0.000269		Ctsf	1.04e-13	-0.28103	0.012	0.232	2.04e-09
Slc35c2	1.39e-08	-0.38139	0.049	0.227	0.000274		Ankrd17	1.04e-13	-0.06402	0.053	0.322	2.05e-09
Mat2a	1.41e-08	-0.15351	0.082	0.291	0.000276		Pigp	1.06e-13	-0.3303	0.02	0.251	2.09e-09
Susd6	1.41e-08	-0.14079	0.041	0.215	0.000277		Ago2	1.1e-13	-0.13586	0.049	0.311	2.17e-09
Stt3b	1.43e-08	-0.2732	0.041	0.207	0.000281		Gypa	1.11e-13	-0.62708	0.045	0.307	2.18e-09
Znfx1	1.44e-08	-0.28817	0.049	0.223	0.000284		Phip	1.12e-13	-0.10978	0.049	0.311	2.2e-09
Cyb5r3	1.45e-08	-0.07679	0.094	0.315	0.000286		Il11ra1	1.13e-13	-0.34024	0.012	0.232	2.22e-09
Fam120a	1.46e-08	-0.09945	0.074	0.275	0.000287		Ubr4	1.13e-13	-0.14239	0.041	0.296	2.23e-09
Clec4a3	1.46e-08	-0.16165	0.201	0.502	0.000287		Enpp1	1.15e-13	-0.4189	0.02	0.251	2.27e-09
Gtf2a1	1.49e-08	-0.3179	0.041	0.211	0.000294		Rdx	1.16e-13	-0.06372	0.061	0.341	2.29e-09
Ncoa2	1.5e-08	-0.29214	0.012	0.151	0.000294		Abcb4	1.17e-13	-0.4263	0.008	0.221	2.29e-09
Pim3	1.5e-08	-0.3557	0.016	0.159	0.000295		Tep1	1.17e-13	0.054442	0.094	0.408	2.3e-09
Rhoh	1.5e-08	-0.16021	0.033	0.199	0.000296		Tap1	1.19e-13	-0.17148	0.066	0.348	2.35e-09
Vstm4	1.52e-08	-0.30194	0	0.124	0.000298		Man1a	1.21e-13	-0.24388	0.037	0.285	2.37e-09
Fbxw11	1.53e-08	-0.3651	0.033	0.195	0.000301		Agtrap	1.21e-13	-0.19633	0.033	0.277	2.37e-09
Lair1	1.55e-08	-0.31586	0.086	0.295	0.000304		Itpk1	1.22e-13	-0.26156	0.02	0.251	2.39e-09
Slc25a37	1.57e-08	-0.59933	0.041	0.211	0.000309		Armc8	1.24e-13	-0.28866	0.016	0.24	2.45e-09
Fhod1	1.57e-08	-0.32054	0.033	0.195	0.000309		Acin1	1.25e-13	-0.19134	0.115	0.434	2.45e-09
Tbc1d2b	1.58e-08	-0.22495	0.041	0.211	0.000311		Dock8	1.26e-13	-0.19754	0.049	0.311	2.48e-09
Smpdl3a	1.6e-08	-0.1411	0.111	0.339	0.000315		Incenp	1.27e-13	-0.26452	0.029	0.27	2.51e-09
Dyrk1a	1.61e-08	-0.29602	0.025	0.179	0.000316		Zdhhc7	1.31e-13	-0.25128	0	0.202	2.58e-09
Crlf2	1.61e-08	-0.23842	0.078	0.279	0.000316		Prnp	1.36e-13	-0.39818	0.012	0.232	2.68e-09
5031439G	1.62e-08	-0.26462	0.078	0.275	0.000318		Rcsd1	1.45e-13	-0.32508	0.025	0.258	2.85e-09
Arap1	1.63e-08	-0.15451	0.111	0.335	0.00032		Wdr41	1.46e-13	-0.29122	0.041	0.292	2.86e-09
Fuca1	1.66e-08	-0.19388	0.127	0.363	0.000326		Casc3	1.48e-13	-0.17281	0.02	0.251	2.9e-09
Nlrp3	1.66e-08	-0.33126	0.025	0.175	0.000327		Emilin2	1.48e-13	-0.31179	0.033	0.273	2.91e-09
AW112010	1.75e-08	-0.18611	0.25	0.586	0.000344		Rnf130	1.49e-13	-0.17171	0.18	0.577	2.92e-09
Kif13b	1.8e-08	-0.35375	0.037	0.199	0.000353		Bcat2	1.51e-13	-0.23059	0.053	0.322	2.97e-09
Aph1c	1.83e-08	-0.5017	0.016	0.159	0.00036		Mcrip1	1.57e-13	-0.0841	0.107	0.423	3.08e-09
Hipk1	1.88e-08	-0.45051	0.045	0.219	0.000369		Hvcn1	1.63e-13	-0.147	0.057	0.33	3.2e-09
Mfsd11	1.93e-08	-0.32302	0.033	0.191	0.000381		Braf	1.63e-13	-0.17182	0.037	0.281	3.21e-09
Clcn4	1.95e-08	-0.39505	0.029	0.179	0.000383		Ralbp1	1.67e-13	-0.146	0.09	0.386	3.28e-09
Eif4ebp2	2e-08	-0.27825	0.061	0.243	0.000393		Srsf10	1.67e-13	-0.19774	0.053	0.318	3.29e-09
Arhgap18	2.02e-08	-0.07663	0.07	0.267	0.000398		Usf1	1.68e-13	-0.11055	0.07	0.352	3.31e-09
Tnpo3	2.05e-08	-0.15181	0.049	0.227	0.000403		Prpf18	1.69e-13	-0.19359	0.02	0.247	3.33e-09
Galnt1	2.07e-08	-0.11116	0.094	0.315	0.000406		Scpep1	1.7e-13	-0.16704	0.041	0.292	3.35e-09
Hpcal1	2.07e-08	-0.16289	0.123	0.359	0.000408		Gfpt1	1.72e-13	-0.11215	0.057	0.326	3.38e-09
Arrb2	2.1e-08	-0.19755	0.102	0.319	0.000412		Hbp1	1.73e-13	-0.18763	0.057	0.322	3.39e-09
Rab3il1	2.1e-08	-0.05022	0.115	0.351	0.000414		Hk3	1.74e-13	-0.25526	0.029	0.262	3.42e-09
Trim41	2.13e-08	-0.16542	0.029	0.187	0.00042		Lpcat1	1.76e-13	-0.29951	0.029	0.262	3.47e-09
Ep300	2.14e-08	-0.21972	0.057	0.239	0.00042		Tsc22d3	1.78e-13	-0.06947	0.102	0.416	3.5e-09
Gxylt1	2.19e-08	-0.32441	0.033	0.191	0.000431		2021-03-08	1.8e-13	-0.23522	0.041	0.292	3.54e-09
Dynll2	2.2e-08	0.013947	0.082	0.295	0.000433		Zfp638	1.82e-13	-0.23108	0.049	0.3	3.57e-09
Setd5	2.21e-08	-0.2798	0.025	0.179	0.000434		Sirt2	1.84e-13	-0.23524	0.066	0.345	3.62e-09
BC004004	2.21e-08	-0.28462	0.045	0.219	0.000434		Gmfb	1.86e-13	-0.04127	0.086	0.39	3.66e-09
Ik	2.27e-08	-0.05154	0.086	0.291	0.000447		Bbx	1.87e-13	-0.22905	0.045	0.3	3.68e-09
Pds5a	2.29e-08	-0.25594	0.049	0.219	0.00045		Ing4	1.88e-13	-0.27827	0.033	0.27	3.7e-09
Cmbl	2.3e-08	-0.39655	0.008	0.139	0.000453		Pdgfb	1.89e-13	-0.22931	0.049	0.303	3.72e-09
Slc20a1	2.31e-08	-0.31042	0.049	0.223	0.000454		Drap1	1.94e-13	-0.03744	0.152	0.524	3.82e-09
Srpr	2.33e-08	-0.46603	0.061	0.239	0.000458		Atp13a3	1.96e-13	-0.11517	0.066	0.345	3.86e-09
Clptm1	2.35e-08	-0.3389	0.053	0.227	0.000463		Hnrnpul1	2.01e-13	0.068681	0.111	0.431	3.95e-09
Cdkn1b	2.36e-08	-0.34836	0.045	0.215	0.000464		Nt5c3	2.02e-13	-0.36754	0.053	0.311	3.97e-09
Lrp12	2.36e-08	-0.25383	0.008	0.139	0.000464		Kif5b	2.03e-13	0.007232	0.139	0.487	3.99e-09
Aebp2	2.38e-08	-0.07047	0.082	0.287	0.000467		Tsc22d4	2.06e-13	-0.01855	0.127	0.464	4.06e-09
Zyx	2.38e-08	-0.16939	0.102	0.315	0.000468		Herc4	2.09e-13	-0.11038	0.045	0.303	4.11e-09
Slk	2.39e-08	-0.00933	0.094	0.311	0.00047		Pgd	2.13e-13	0.009555	0.098	0.416	4.19e-09
Ogdh	2.39e-08	-0.14384	0.078	0.271	0.000471		Pten	2.18e-13	-0.04028	0.139	0.483	4.29e-09
Serpine1	2.4e-08	-0.37694	0.012	0.151	0.000472		Mrpl28	2.27e-13	0.027202	0.086	0.386	4.47e-09
Nfkb1	2.44e-08	-0.1722	0.139	0.382	0.00048		Copa	2.28e-13	-0.04372	0.098	0.401	4.49e-09
Tsc22d2	2.46e-08	-0.23291	0.045	0.215	0.000484		Bcl2l1	2.32e-13	-0.36373	0.029	0.262	4.56e-09
Chd1	2.47e-08	-0.18426	0.033	0.195	0.000486		Ssh2	2.47e-13	-0.24664	0.029	0.262	4.86e-09
Pcmtd1	2.5e-08	-0.12234	0.057	0.239	0.000492		2021-03-02	2.64e-13	-0.16229	0.094	0.393	5.19e-09
Tab2	2.51e-08	-0.11336	0.094	0.303	0.000493		Kdm7a	2.69e-13	-0.18866	0.045	0.3	5.28e-09
Nrp1	2.51e-08	-0.24863	0.041	0.207	0.000493		Dusp1	2.69e-13	-0.73547	0.168	0.513	5.29e-09
Tpp2	2.53e-08	-0.12124	0.066	0.255	0.000498		Nckap1l	2.73e-13	0.12239	0.127	0.457	5.37e-09
Tox4	2.55e-08	-0.21138	0.074	0.263	0.000502		Nup50	2.79e-13	-0.3222	0.029	0.262	5.49e-09
Agtrap	2.57e-08	-0.29057	0.033	0.191	0.000505		Lypla2	2.8e-13	-0.14986	0.045	0.296	5.5e-09
Csf2rb	2.57e-08	-0.41157	0.041	0.203	0.000506		Rbck1	2.8e-13	-0.22	0.057	0.322	5.51e-09
Kitl	2.59e-08	-0.25632	0.004	0.131	0.000509		503142500	2.81e-13	-0.23532	0.02	0.243	5.53e-09
Nrd1	2.6e-08	-0.27979	0.074	0.263	0.000511		Pdcd6ip	2.83e-13	0.012553	0.148	0.506	5.56e-09
Etf1	2.6e-08	-0.14185	0.135	0.378	0.000512		Sppl3	2.87e-13	-0.22392	0.033	0.27	5.65e-09
Pum1	2.6e-08	-0.17415	0.053	0.231	0.000512		Trim25	2.94e-13	-0.24048	0.037	0.277	5.78e-09
Rlf	2.62e-08	-0.15685	0.025	0.179	0.000515		Inpp4a	3.01e-13	-0.18872	0.037	0.273	5.92e-09
Nup50	2.62e-08	-0.27174	0.029	0.183	0.000516		Ppp1r10	3.06e-13	-0.10942	0.037	0.277	6.03e-09
Tmem168	2.63e-08	-0.22589	0.025	0.175	0.000518		Baz2b	3.12e-13	-0.23209	0.041	0.288	6.13e-09
Bcap31	2.67e-08	-0.31854	0.09	0.291	0.000526		Pnpo	3.17e-13	-0.23157	0.025	0.255	6.23e-09
Lacc1	2.71e-08	-0.25527	0.07	0.255	0.000532		Rab10	3.21e-13	0.008423	0.197	0.592	6.31e-09
Rpl5	2.74e-08	0.570602	0.754	0.813	0.000538		Ankrd12	3.22e-13	-0.01847	0.057	0.318	6.33e-09
Tm9sf2	2.74e-08	-0.34568	0.057	0.235	0.000538		Ifi204	3.29e-13	-0.05713	0.107	0.431	6.47e-09
Rell1	2.75e-08	-0.34798	0.012	0.147	0.00054		Hk2	3.29e-13	-0.28822	0.029	0.262	6.48e-09
Glipr1	2.79e-08	-0.26715	0.061	0.243	0.000548		Hsd17b4	3.34e-13	-0.18	0.086	0.378	6.57e-09
Tmem87b	2.81e-08	-0.26879	0.012	0.147	0.000553		Tmem131l	3.41e-13	-0.38334	0.025	0.251	6.71e-09
Alkbh5	2.83e-08	-0.2046	0.07	0.255	0.000556		Golga4	3.47e-13	-0.21023	0.037	0.277	6.83e-09
Hsd17b11	2.83e-08	-0.36095	0.057	0.235	0.000557		Cul3	3.55e-13	0.115042	0.102	0.416	6.97e-09
Tagap	2.87e-08	-0.43876	0.012	0.147	0.000565		Usp32	3.62e-13	-0.19817	0.02	0.243	7.12e-09
Themis2	2.88e-08	-0.13084	0.074	0.271	0.000567		Nufip2	3.62e-13	-0.16756	0.045	0.288	7.13e-09
Pura	2.88e-08	0.018101	0.066	0.263	0.000567		Sp1	3.67e-13	-0.07086	0.037	0.281	7.22e-09
Cd38	2.95e-08	-0.4063	0.053	0.231	0.00058		Tug1	3.7e-13	-0.1013	0.025	0.258	7.27e-09
Tmem189	2.96e-08	-0.2495	0.049	0.223	0.000581		Ndst1	3.71e-13	-0.19507	0.012	0.225	7.29e-09
Ubxn6	2.99e-08	-0.18211	0.049	0.223	0.000588		Ewsr1	3.71e-13	-0.01029	0.115	0.434	7.29e-09
Pum2	3.05e-08	-0.10047	0.074	0.275	0.0006		Aco1	3.72e-13	-0.21905	0.037	0.277	7.32e-09
Mitf	3.05e-08	-0.33157	0.025	0.171	0.0006		Pdia4	3.75e-13	-0.03573	0.074	0.356	7.37e-09
Dhx40	3.06e-08	-0.32257	0.041	0.207	0.000603		H3f3a	3.77e-13	0.544664	0.832	0.895	7.42e-09
Otulin	3.06e-08	-0.17025	0.049	0.227	0.000603		Atp6v1h	3.8e-13	-0.18778	0.066	0.333	7.48e-09
Ddx17	3.08e-08	-0.19025	0.094	0.303	0.000606		Gna13	3.93e-13	0.022087	0.111	0.427	7.73e-09
9030624J0	3.08e-08	-0.23913	0.049	0.223	0.000606		Phf23	3.93e-13	-0.29523	0.057	0.318	7.73e-09
Dnaja1	3.08e-08	-0.21773	0.209	0.502	0.000606		Cd200r4	4.05e-13	-0.31714	0.016	0.236	7.97e-09
Usp25	3.16e-08	-0.22465	0.098	0.311	0.000621		Fbxo7	4.11e-13	-0.25276	0	0.195	8.08e-09
Sfpq	3.17e-08	-0.10447	0.172	0.446	0.000624		Kcnj16	4.11e-13	-0.39547	0	0.195	8.08e-09
Tmbim4	3.23e-08	-0.05114	0.086	0.291	0.000636		Tob2	4.24e-13	-0.25151	0.045	0.292	8.34e-09
Lpcat1	3.28e-08	-0.34187	0.029	0.179	0.000646		Trim10	4.26e-13	-0.42279	0.008	0.217	8.37e-09
Insig1	3.28e-08	-0.32671	0.016	0.155	0.000646		Gpbp1l1	4.6e-13	-0.354	0.016	0.228	9.04e-09
Cnot1	3.29e-08	-0.09379	0.053	0.235	0.000646		Epsti1	4.62e-13	-0.11701	0.102	0.408	9.09e-09
Helz	3.3e-08	-0.10618	0.025	0.175	0.000649		Crlf3	4.66e-13	-0.18162	0.049	0.307	9.16e-09
Xiap	3.3e-08	-0.1749	0.07	0.259	0.00065		Tfe3	4.69e-13	-0.21847	0.053	0.311	9.23e-09
Ccdc88b	3.31e-08	-0.22608	0.016	0.155	0.000651		Ephx1	4.69e-13	-0.26747	0.008	0.213	9.23e-09
Abhd17c	3.32e-08	-0.3948	0.045	0.211	0.000654		Ikzf1	4.84e-13	0.059342	0.102	0.408	9.52e-09
Sipa1l1	3.36e-08	-0.30509	0.041	0.207	0.000662		Cd300e	4.9e-13	-0.2071	0.082	0.386	9.64e-09
Huwe1	3.38e-08	-0.01507	0.078	0.275	0.000665		Tlr2	4.97e-13	-0.23271	0.049	0.307	9.78e-09
Trem2	3.38e-08	-0.45306	0.098	0.315	0.000665		Pkp4	5.02e-13	-0.27841	0.012	0.225	9.87e-09
Rpl37	3.42e-08	0.39932	0.816	0.904	0.000673		Zbtb4	5.04e-13	-0.05062	0.025	0.255	9.91e-09
1810058I2	3.43e-08	-0.06969	0.135	0.378	0.000675		Ctsz	5.08e-13	-0.39553	0.303	0.768	9.98e-09
Pon2	3.47e-08	-0.20719	0.09	0.291	0.000682		Atp6v1b2	5.17e-13	-0.10489	0.119	0.449	1.02e-08
Gng2	3.49e-08	-0.33149	0.066	0.247	0.000686		Nagk	5.3e-13	-0.13949	0.061	0.326	1.04e-08
Zfp608	3.51e-08	-0.27659	0.016	0.155	0.00069		Stk38	5.3e-13	-0.05272	0.061	0.326	1.04e-08
Usp16	3.54e-08	-0.37692	0.041	0.203	0.000697		Edem2	5.4e-13	-0.23084	0.025	0.251	1.06e-08
Fam71a	3.58e-08	-0.3541	0.004	0.127	0.000704		Slc12a6	5.44e-13	-0.11064	0.02	0.243	1.07e-08
Pirb	3.6e-08	-0.1632	0.156	0.418	0.000708		Gsto1	5.52e-13	0.040752	0.107	0.431	1.09e-08
Cd163	3.61e-08	-0.6189	0.008	0.139	0.00071		Wdr26	5.54e-13	-0.18261	0.139	0.472	1.09e-08
Tmem50a	3.63e-08	-0.08393	0.201	0.506	0.000714		Samm50	5.67e-13	-0.17462	0.094	0.39	1.12e-08
Rnaset2b	3.65e-08	-0.3712	0.057	0.231	0.000718		Dcaf12	5.69e-13	-0.23094	0.045	0.292	1.12e-08
Hcls1	3.69e-08	-0.00904	0.164	0.434	0.000726		Picalm	5.86e-13	-0.28451	0.168	0.539	1.15e-08
Pkig	3.69e-08	-0.25599	0.09	0.295	0.000727		Ggnbp2	5.88e-13	0.1207	0.107	0.412	1.16e-08
Cenpb	3.7e-08	-0.11812	0.102	0.323	0.000728		Tmem245	5.92e-13	-0.25278	0.029	0.258	1.16e-08
Fem1c	3.71e-08	-0.24464	0.037	0.199	0.000729		Epor	5.99e-13	-0.26908	0.012	0.225	1.18e-08
Prrc2a	3.73e-08	-0.16889	0.082	0.279	0.000734		Csnk1a1	6.08e-13	-0.00807	0.193	0.592	1.2e-08
Tmem51	3.73e-08	-0.29184	0.061	0.239	0.000734		Glmp	6.27e-13	-0.24426	0.078	0.352	1.23e-08
Rmnd5a	3.76e-08	-0.06424	0.041	0.211	0.00074		Rab5a	6.27e-13	0.021557	0.082	0.363	1.23e-08
Specc1l	3.8e-08	-0.26568	0.041	0.199	0.000747		Tspan14	6.36e-13	-0.17561	0.037	0.277	1.25e-08
Ezr	3.91e-08	-0.06793	0.135	0.378	0.000768		Ube2r2	6.51e-13	-0.11652	0.09	0.382	1.28e-08
Ccrl2	3.91e-08	-0.32115	0.029	0.183	0.00077		Hes1	6.58e-13	-0.47807	0.016	0.232	1.29e-08
Rabac1	3.95e-08	-0.13034	0.139	0.382	0.000777		Usp7	6.72e-13	0.028896	0.082	0.36	1.32e-08
Sdf2	4.07e-08	-0.28819	0.049	0.215	0.0008		Ubac1	6.72e-13	-0.45881	0.029	0.258	1.32e-08
Magt1	4.09e-08	-0.03656	0.07	0.263	0.000804		Ehmt2	6.85e-13	-0.14179	0.066	0.337	1.35e-08
Clip1	4.09e-08	-0.23265	0.041	0.203	0.000805		Larp1	6.91e-13	-0.12982	0.082	0.367	1.36e-08
Tatdn2	4.1e-08	-0.26217	0.02	0.163	0.000807		Aff4	6.95e-13	-0.18183	0.033	0.266	1.37e-08
Ccnd2	4.11e-08	-0.11334	0.107	0.339	0.000808		Sesn1	6.97e-13	-0.17121	0.053	0.307	1.37e-08
Lbh	4.12e-08	-0.25025	0.057	0.239	0.00081		Snx15	7.04e-13	-0.37171	0.033	0.266	1.39e-08
Egr2	4.15e-08	-0.41841	0.004	0.127	0.000816		Dennd6a	7.08e-13	-0.09308	0.045	0.292	1.39e-08
Mlec	4.17e-08	-0.16706	0.066	0.247	0.000821		Rpl34	7.12e-13	0.705221	0.779	0.843	1.4e-08
Wfdc17	4.23e-08	0.788208	0.689	0.657	0.000831		Il3ra	7.22e-13	-0.16956	0.025	0.247	1.42e-08
Zc3h12a	4.23e-08	-0.21469	0.037	0.195	0.000832		Armc1	7.23e-13	-0.12008	0.053	0.311	1.42e-08
Ube3a	4.25e-08	-0.27879	0.061	0.239	0.000837		Hs3st2	7.25e-13	-0.26177	0	0.191	1.43e-08
Mx1	4.29e-08	-0.40931	0.008	0.135	0.000843		Ubd	7.25e-13	-0.465	0	0.191	1.43e-08
Notch2	4.31e-08	-0.4237	0.045	0.203	0.000848		Aamp	7.26e-13	-0.01789	0.123	0.442	1.43e-08
Clec4a2	4.33e-08	0.05979	0.205	0.514	0.000852		Gtpbp2	7.29e-13	-0.32454	0.033	0.262	1.43e-08
Plekhm3	4.38e-08	-0.40693	0.02	0.159	0.000861		Cnppd1	7.39e-13	-0.04581	0.053	0.303	1.45e-08
Rit1	4.41e-08	-0.25392	0.066	0.247	0.000868		BC005537	7.5e-13	-0.23072	0.184	0.562	1.47e-08
Ube2k	4.44e-08	-0.03925	0.107	0.327	0.000873		Frmd4a	7.5e-13	-0.15037	0.033	0.262	1.47e-08
Gnaq	4.45e-08	-0.1139	0.066	0.251	0.000875		Crebbp	7.66e-13	-0.06145	0.061	0.33	1.51e-08
Nuak1	4.56e-08	-0.33308	0.012	0.143	0.000896		Wipi2	7.77e-13	-0.14109	0.025	0.243	1.53e-08
Rps8	4.57e-08	0.373154	0.926	0.956	0.0009		Snw1	7.88e-13	-0.01619	0.082	0.367	1.55e-08
Mafk	4.59e-08	-0.27385	0.02	0.163	0.000904		Adrb1	7.89e-13	-0.29772	0.016	0.228	1.55e-08
Itga2b	4.69e-08	-0.41307	0	0.116	0.000923		Ash1l	7.94e-13	-0.18071	0.045	0.288	1.56e-08
Rpl35a	4.78e-08	0.360135	0.848	0.908	0.000941		Tnrc6b	8.14e-13	-0.17241	0.053	0.3	1.6e-08
Gpr146	4.79e-08	-0.34904	0.037	0.191	0.000942		Cndp2	8.15e-13	-0.17656	0.238	0.663	1.6e-08
Smg1	4.79e-08	-0.23958	0.053	0.223	0.000942		Rnf10	8.18e-13	-0.23327	0.094	0.386	1.61e-08
Plpbp	4.86e-08	-0.35397	0.029	0.175	0.000956		Fgd4	8.2e-13	-0.17208	0.029	0.258	1.61e-08
Tbc1d23	4.94e-08	-0.32248	0.02	0.159	0.000971		Hmbs	8.32e-13	-0.63364	0.098	0.382	1.64e-08
Gbp8	4.98e-08	-0.13531	0.033	0.191	0.00098		Tmx2	8.37e-13	-0.10557	0.029	0.258	1.65e-08
Nars	4.99e-08	-0.03189	0.111	0.331	0.000982		H2-K1	8.46e-13	-0.47751	0.418	0.787	1.66e-08
Csnk1a1	5.03e-08	0.014392	0.193	0.486	0.00099		Specc1l	8.73e-13	-0.27615	0.041	0.273	1.72e-08
Selenon	5.1e-08	-0.41983	0.029	0.175	0.001002		2510039O	8.93e-13	-0.08359	0.045	0.292	1.76e-08
Sp100	5.19e-08	-0.15411	0.09	0.295	0.00102		Irgm2	8.94e-13	-0.2105	0.008	0.21	1.76e-08
Xpo7	5.21e-08	-0.48011	0.025	0.171	0.001025		Anapc16	9.13e-13	-0.00112	0.082	0.367	1.8e-08
Pdcd6ip	5.23e-08	-0.08612	0.148	0.394	0.001029		Samhd1	9.41e-13	-0.18257	0.189	0.577	1.85e-08
R3hdm1	5.3e-08	-0.26149	0.049	0.215	0.001042		Rnpepl1	9.77e-13	-0.23131	0.033	0.262	1.92e-08
Ensa	5.38e-08	-0.28759	0.07	0.251	0.001059		Csnk1g2	9.82e-13	-0.13278	0.045	0.288	1.93e-08
Ehmt2	5.4e-08	-0.19676	0.066	0.251	0.001062		Bscl2	9.84e-13	-0.195	0.057	0.315	1.94e-08
Ccnt2	5.5e-08	-0.30521	0.016	0.151	0.001082		Fis1	9.92e-13	-0.04218	0.193	0.581	1.95e-08
Inf2	5.67e-08	-0.39349	0.016	0.151	0.001114		Kat6a	9.94e-13	-0.22169	0.045	0.285	1.96e-08
Wdr91	5.69e-08	-0.24254	0.025	0.171	0.00112		Trim12c	9.98e-13	-0.25309	0.033	0.262	1.96e-08
Zfp655	5.75e-08	-0.26471	0.016	0.155	0.001131		Gsap	1.01e-12	-0.043	0.053	0.303	1.98e-08
Naca	5.87e-08	0.719207	0.643	0.701	0.001155		Megf9	1.01e-12	-0.37453	0.004	0.199	2e-08
Ubqln1	5.93e-08	-0.13449	0.053	0.227	0.001167		Lpl	1.03e-12	-0.38865	0.18	0.547	2.03e-08
Acadm	5.98e-08	-0.28168	0.061	0.235	0.001177		Mpp1	1.04e-12	-0.12295	0.115	0.427	2.04e-08
Gpbp1	6.03e-08	-0.26304	0.07	0.251	0.001185		Wdfy4	1.07e-12	-0.12218	0.037	0.273	2.1e-08
Myl6	6.12e-08	0.750957	0.689	0.769	0.001204		St3gal5	1.13e-12	-0.45011	0.012	0.221	2.21e-08
Wls	6.14e-08	-0.29644	0.029	0.175	0.001208		A630072M	1.14e-12	-0.33042	0.012	0.217	2.25e-08
Adrb1	6.27e-08	-0.3453	0.016	0.151	0.001234		Kcnn4	1.16e-12	-0.19429	0.033	0.266	2.28e-08
Lpcat2	6.78e-08	-0.37204	0.045	0.207	0.001334		Dnm2	1.16e-12	-0.08305	0.102	0.401	2.28e-08
Tnrc6b	6.86e-08	-0.20776	0.053	0.219	0.001349		Dhx9	1.17e-12	-0.14947	0.061	0.318	2.3e-08
Dnajb14	6.93e-08	-0.1472	0.061	0.235	0.001363		Trak2	1.18e-12	-0.42927	0.045	0.285	2.32e-08
Gtf2i	7e-08	-0.17495	0.057	0.231	0.001377		Plekhm1	1.19e-12	-0.29539	0.033	0.258	2.33e-08
Tmod3	7e-08	-0.15099	0.094	0.291	0.001378		Nr1h3	1.19e-12	-0.22113	0.176	0.551	2.35e-08
Nsd1	7.03e-08	-0.14836	0.061	0.239	0.001384		Med13	1.24e-12	-0.21055	0.041	0.281	2.43e-08
Abcd2	7.12e-08	-0.26353	0.02	0.159	0.001401		Btg1	1.24e-12	-0.3984	0.189	0.551	2.44e-08
Ulk2	7.2e-08	-0.31101	0.033	0.187	0.001416		Abhd16a	1.25e-12	-0.17171	0.041	0.273	2.46e-08
Fam26f	7.22e-08	-0.17441	0.078	0.275	0.00142		Thoc2	1.26e-12	-0.01493	0.066	0.337	2.48e-08
Pou2f2	7.48e-08	-0.05216	0.172	0.446	0.001472		Hipk2	1.26e-12	-0.05491	0.061	0.322	2.48e-08
Tnrc18	7.49e-08	-0.12276	0.041	0.199	0.001472		Tlr4	1.27e-12	-0.27686	0.012	0.213	2.49e-08
Itsn2	7.5e-08	-0.20381	0.082	0.279	0.001474		U2surp	1.27e-12	-0.22415	0.09	0.378	2.5e-08
Cnot4	7.57e-08	-0.21619	0.016	0.151	0.001489		Atxn2	1.28e-12	-0.23232	0.033	0.255	2.51e-08
Brd1	7.66e-08	-0.11944	0.074	0.259	0.001507		Impact	1.28e-12	-0.13995	0.012	0.221	2.52e-08
Clec4b1	7.75e-08	-0.20029	0.148	0.394	0.001525		Pnrc1	1.3e-12	0.002637	0.143	0.491	2.55e-08
Kpna1	7.89e-08	-0.00194	0.033	0.191	0.001551		Aph1a	1.3e-12	-0.22525	0.078	0.352	2.55e-08
Cers2	7.94e-08	-0.18627	0.09	0.287	0.001562		Cdc42se2	1.32e-12	0.104719	0.086	0.375	2.6e-08
Med13	8.11e-08	-0.18855	0.041	0.199	0.001595		Fam91a1	1.32e-12	-0.07688	0.025	0.247	2.6e-08
Gas2l1	8.13e-08	-0.44291	0.016	0.147	0.001599		Pygb	1.33e-12	-0.17468	0.025	0.247	2.62e-08
Adam22	8.23e-08	-0.30579	0	0.112	0.001618		Papd4	1.34e-12	-0.23365	0.061	0.318	2.65e-08
Slc45a3	8.23e-08	-0.23722	0	0.112	0.001618		Wwp2	1.36e-12	-0.1894	0.033	0.258	2.68e-08
Cpeb3	8.23e-08	-0.25076	0	0.112	0.001618		Matr3	1.41e-12	0.044314	0.119	0.434	2.78e-08
Rpl7a	8.25e-08	0.54632	0.709	0.773	0.001622		Casp8	1.43e-12	-0.01776	0.061	0.326	2.82e-08
Arhgap10	8.27e-08	-0.28029	0.008	0.131	0.001627		Pias1	1.44e-12	-0.15965	0.02	0.232	2.82e-08
Tlk1	8.31e-08	-0.03715	0.082	0.279	0.001635		Dip2b	1.44e-12	-0.18683	0.033	0.262	2.84e-08
Oas3	8.32e-08	-0.36257	0.012	0.139	0.001637		Setd5	1.44e-12	-0.18831	0.025	0.247	2.84e-08
Tex264	8.35e-08	-0.33622	0.033	0.179	0.001642		Chmp3	1.47e-12	0.006514	0.086	0.371	2.89e-08
Bsdc1	8.39e-08	-0.3983	0.029	0.175	0.00165		Git2	1.47e-12	-0.17176	0.049	0.292	2.9e-08
Card11	8.47e-08	-0.06762	0.037	0.199	0.001666		Slc35b2	1.48e-12	-0.10811	0.053	0.307	2.91e-08
Dctn1	8.64e-08	-0.11258	0.07	0.251	0.001699		Sf1	1.51e-12	0.015268	0.102	0.404	2.96e-08
Erlec1	8.65e-08	-0.25661	0.041	0.195	0.001702		Slc38a6	1.51e-12	-0.15937	0.029	0.251	2.97e-08
Aco2	8.75e-08	-0.18656	0.094	0.291	0.001721		Stag2	1.58e-12	0.030942	0.082	0.367	3.1e-08
Gatad2b	8.78e-08	-0.26145	0.057	0.223	0.001727		Dmac1	1.59e-12	-0.07726	0.111	0.419	3.13e-08
Nedd9	8.79e-08	-0.3419	0.025	0.167	0.001728		Slc35f6	1.63e-12	-0.35878	0.037	0.262	3.21e-08
Zc3h18	8.83e-08	-0.11704	0.053	0.223	0.001737		Map7d1	1.65e-12	-0.08887	0.111	0.412	3.25e-08
Bnip3l	8.91e-08	-0.1655	0.127	0.347	0.001752		Bzw2	1.66e-12	-0.01695	0.07	0.352	3.27e-08
Hipk2	8.94e-08	-0.07941	0.061	0.239	0.001759		Rab32	1.67e-12	-0.12521	0.119	0.431	3.29e-08
Cdv3	9.1e-08	0.036626	0.148	0.394	0.001789		Rpl24	1.7e-12	0.788801	0.758	0.809	3.34e-08
Dnajb4	9.28e-08	-0.19346	0.025	0.167	0.001825		Slc43a3	1.7e-12	-0.14303	0.025	0.247	3.34e-08
Rbm47	9.41e-08	-0.20199	0.045	0.203	0.001851		U2af2	1.7e-12	-0.04095	0.086	0.367	3.35e-08
Phc3	9.46e-08	-0.27234	0.025	0.163	0.00186		Araf	1.72e-12	-0.19709	0.033	0.258	3.37e-08
H3f3b	9.47e-08	-0.47111	0.791	0.892	0.001864		Rsbn1l	1.73e-12	-0.12575	0.07	0.333	3.41e-08
Bicd2	9.55e-08	-0.19304	0.02	0.159	0.001878		Rnf20	1.73e-12	-0.10257	0.037	0.27	3.41e-08
Mbnl1	9.58e-08	-0.06597	0.258	0.578	0.001884		Fundc1	1.74e-12	-0.34903	0.037	0.266	3.43e-08
Fkbp15	9.61e-08	-0.18448	0.041	0.195	0.00189		Dusp2	1.75e-12	-0.40616	0.057	0.315	3.44e-08
Tcf4	9.72e-08	-0.31478	0.074	0.255	0.001912		B4galnt1	1.76e-12	-0.25306	0.033	0.262	3.46e-08
Ltbr	9.87e-08	-0.13022	0.033	0.183	0.001942		Eif3a	1.79e-12	0.056252	0.189	0.577	3.51e-08
Wbp1l	1e-07	-0.23825	0.037	0.187	0.001971		Chd2	1.8e-12	-0.14332	0.061	0.315	3.55e-08
Cd14	1.01e-07	-0.34767	0.07	0.251	0.001987		Ubald2	1.81e-12	-0.04814	0.135	0.457	3.57e-08
Mocs2	1.01e-07	-0.14702	0.025	0.167	0.001992		Lpcat3	1.82e-12	-0.05211	0.037	0.266	3.57e-08
Selenot	1.01e-07	-0.21246	0.094	0.295	0.001996		Tpr	1.83e-12	0.025943	0.16	0.517	3.61e-08
Vps41	1.02e-07	-0.29404	0.057	0.227	0.002016		Emc1	1.87e-12	-0.21374	0.041	0.277	3.67e-08
Dnm2	1.03e-07	-0.13711	0.102	0.307	0.002021		Cdk17	1.87e-12	-0.26999	0.029	0.251	3.67e-08
Ergic3	1.04e-07	-0.10784	0.078	0.263	0.002038		Cd300ld	1.95e-12	-0.16587	0.09	0.382	3.84e-08
Gng12	1.04e-07	-0.0905	0.098	0.303	0.002039		Msl3	1.96e-12	-0.07707	0.074	0.345	3.85e-08
Eif4g1	1.04e-07	0.065897	0.111	0.323	0.002048		Fbxl3	1.96e-12	-0.14111	0.037	0.27	3.85e-08
Klf9	1.05e-07	-0.16408	0.02	0.159	0.002056		Dynlt3	1.97e-12	-0.12876	0.07	0.337	3.87e-08
Hba-a2	1.05e-07	-1.68466	0.57	0.884	0.002059		Lamtor3	1.99e-12	-0.03684	0.094	0.386	3.91e-08
Ccar1	1.07e-07	0.102791	0.082	0.275	0.002109		Stag1	2.01e-12	-0.10147	0.053	0.303	3.96e-08
Aggf1	1.08e-07	-0.21022	0.049	0.215	0.002116		Dnajc15	2.02e-12	-0.1737	0.152	0.487	3.98e-08
Gorasp2	1.09e-07	-0.29594	0.041	0.191	0.002144		Rfk	2.03e-12	-0.0912	0.049	0.296	3.98e-08
Blnk	1.09e-07	-0.01793	0.098	0.307	0.002149		C5ar2	2.03e-12	-0.28799	0.012	0.213	3.99e-08
Ino80d	1.1e-07	-0.19936	0.012	0.139	0.002161		Sp100	2.03e-12	-0.0519	0.09	0.378	3.99e-08
Pitpnc1	1.1e-07	-0.19577	0.061	0.235	0.00217		Glb1	2.03e-12	-0.26456	0.016	0.225	4e-08
Tfeb	1.11e-07	-0.21626	0.029	0.175	0.002173		Ncaph2	2.14e-12	-0.18829	0.045	0.285	4.21e-08
Rps25	1.11e-07	0.43607	0.783	0.9	0.002174		Stx16	2.15e-12	-0.05308	0.041	0.277	4.22e-08
Tbl1x	1.13e-07	-0.09642	0.045	0.203	0.00223		Wdr1	2.15e-12	-0.03326	0.18	0.554	4.23e-08
Slc35f6	1.13e-07	-0.32378	0.037	0.183	0.002231		Orai1	2.2e-12	-0.25065	0.049	0.288	4.32e-08
Tra2a	1.15e-07	-0.1535	0.115	0.331	0.002253		Ubqln1	2.2e-12	-0.10906	0.053	0.303	4.33e-08
B2m	1.15e-07	-0.34766	0.66	0.96	0.002258		Larp4b	2.22e-12	0.196362	0.115	0.427	4.36e-08
B4galnt1	1.15e-07	-0.1374	0.033	0.183	0.002263		Mob4	2.24e-12	-0.0601	0.066	0.326	4.41e-08
Rragc	1.17e-07	-0.01089	0.094	0.291	0.002295		Gpsm3	2.26e-12	-0.12748	0.172	0.532	4.44e-08
Stom	1.18e-07	-0.27395	0.061	0.231	0.002314		Pkn2	2.3e-12	-0.11098	0.066	0.318	4.52e-08
Abl1	1.18e-07	-0.33883	0.037	0.183	0.002317		Srgap2	2.3e-12	-0.20457	0.066	0.318	4.52e-08
Cd9	1.2e-07	-0.27286	0.033	0.187	0.002354		Slc9a3r1	2.3e-12	-0.06547	0.057	0.315	4.53e-08
Rnpepl1	1.21e-07	-0.21115	0.033	0.179	0.002371		Atf4	2.34e-12	0.132193	0.156	0.502	4.6e-08
Ddost	1.22e-07	-0.19111	0.107	0.311	0.002398		H2-DMa	2.35e-12	-0.15248	0.139	0.476	4.63e-08
Ptpra	1.22e-07	-0.26951	0.057	0.219	0.002401		Slc38a2	2.39e-12	-0.36072	0.02	0.228	4.69e-08
Lbr	1.22e-07	-0.3098	0.066	0.239	0.002409		Rab18	2.4e-12	0.044147	0.098	0.393	4.73e-08
Ap2b1	1.23e-07	-0.21411	0.061	0.227	0.00241		Pafah1b1	2.44e-12	-0.00996	0.16	0.513	4.79e-08
Wdr45b	1.23e-07	-0.21934	0.061	0.235	0.002424		Clic4	2.45e-12	0.033512	0.148	0.487	4.81e-08
Fcho2	1.24e-07	-0.12365	0.066	0.243	0.002435		Diaph2	2.46e-12	-0.22076	0.033	0.258	4.83e-08
Scpep1	1.24e-07	-0.2659	0.041	0.195	0.002445		Mitf	2.47e-12	-0.31176	0.025	0.236	4.86e-08
Tm9sf4	1.26e-07	-0.20467	0.02	0.155	0.002476		Idh1	2.47e-12	-0.09208	0.123	0.446	4.87e-08
Snx18	1.28e-07	-0.09643	0.074	0.255	0.002508		Lrrc8c	2.5e-12	0.014902	0.041	0.281	4.92e-08
Odc1	1.28e-07	-0.03178	0.119	0.339	0.002513		Slc30a1	2.57e-12	-0.19528	0.012	0.213	5.06e-08
Nme2	1.29e-07	1.17596	0.217	0.064	0.002535		Bsg	2.61e-12	-0.20377	0.23	0.644	5.14e-08
Rpl15	1.3e-07	0.501662	0.75	0.829	0.00256		BC031181	2.61e-12	-0.03576	0.102	0.393	5.14e-08
Dhrs7	1.31e-07	-0.12232	0.033	0.183	0.002577		Gspt1	2.62e-12	0.079993	0.123	0.442	5.15e-08
Ppp1r18	1.31e-07	-0.09463	0.098	0.299	0.002578		Dnajb4	2.63e-12	-0.16225	0.025	0.24	5.18e-08
Hspa13	1.32e-07	-0.22074	0.033	0.179	0.002593		Zufsp	2.63e-12	-0.18145	0.033	0.255	5.18e-08
Nrp2	1.34e-07	-0.28856	0.025	0.163	0.002628		Lpcat2	2.73e-12	-0.26761	0.045	0.285	5.36e-08
Nfkbid	1.34e-07	-0.18486	0.016	0.147	0.002632		Amfr	2.92e-12	0.157137	0.082	0.36	5.75e-08
Slc38a1	1.35e-07	-0.25361	0.037	0.187	0.002646		Pigq	2.93e-12	-0.21567	0.029	0.247	5.77e-08
Cdc42	1.35e-07	0.642135	0.656	0.689	0.002646		Ccl4	3.11e-12	-1.13277	0.201	0.491	6.11e-08
Aatf	1.37e-07	-0.25576	0.016	0.147	0.00269		Otulin	3.11e-12	-0.15289	0.049	0.296	6.13e-08
Smarca2	1.37e-07	-0.15084	0.029	0.171	0.002703		Dusp3	3.12e-12	-0.07802	0.066	0.326	6.13e-08
Sec63	1.38e-07	-0.24085	0.045	0.199	0.002724		Arhgap25	3.18e-12	-0.02195	0.061	0.311	6.26e-08
Dhrs1	1.43e-07	-0.05556	0.102	0.303	0.00281		Zzef1	3.19e-12	-0.07632	0.037	0.266	6.27e-08
Ppm1a	1.44e-07	-0.13584	0.061	0.231	0.002826		Rad23b	3.21e-12	-0.0093	0.094	0.378	6.31e-08
Arf4	1.44e-07	-0.13695	0.172	0.426	0.002829		Ehd1	3.21e-12	-0.1011	0.18	0.543	6.32e-08
Mrap	1.44e-07	-0.33803	0	0.108	0.002833		Rpl37	3.23e-12	0.57994	0.816	0.854	6.36e-08
Col14a1	1.44e-07	-0.36333	0	0.108	0.002833		Kmt2e	3.3e-12	0.051512	0.086	0.356	6.49e-08
Nod1	1.46e-07	-0.21894	0.02	0.155	0.002865		Snx30	3.3e-12	-0.12792	0.041	0.273	6.5e-08
Fbxw7	1.47e-07	-0.22653	0.012	0.135	0.002895		Vav2	3.31e-12	0.035733	0.049	0.288	6.5e-08
Lrmp	1.49e-07	-0.12689	0.053	0.219	0.002925		Sel1l	3.32e-12	-0.18115	0.049	0.285	6.53e-08
Poldip3	1.5e-07	-0.06189	0.053	0.215	0.002956		Slc15a4	3.41e-12	-0.09755	0.049	0.292	6.71e-08
Tfrc	1.51e-07	-0.52326	0.086	0.275	0.002978		Ap2b1	3.45e-12	-0.0939	0.061	0.307	6.78e-08
Pdcd4	1.52e-07	-0.16238	0.033	0.183	0.00299		Ganab	3.46e-12	-0.19149	0.041	0.266	6.8e-08
Uhrf2	1.52e-07	-0.259	0.049	0.207	0.002997		Pqlc1	3.53e-12	-0.11704	0.045	0.277	6.95e-08
Zfp207	1.52e-07	-0.16945	0.066	0.239	0.002997		Kctd12	3.57e-12	-0.27009	0.18	0.536	7.03e-08
Sumo3	1.53e-07	0.006632	0.123	0.347	0.003		Capn1	3.6e-12	0.046491	0.07	0.333	7.08e-08
4931406C	1.55e-07	-0.13088	0.045	0.203	0.00304		Gm5150	3.65e-12	-0.08031	0.041	0.277	7.17e-08
Cndp2	1.55e-07	-0.03309	0.238	0.554	0.003058		Plcl2	3.76e-12	-0.21171	0.012	0.21	7.4e-08
Bbc3	1.56e-07	-0.33818	0.057	0.223	0.003065		2021-03-07	3.78e-12	-0.01626	0.061	0.318	7.44e-08
Vim	1.56e-07	1.01525	0.516	0.426	0.003074		Tsn	3.8e-12	0.182898	0.135	0.461	7.47e-08
Ddb1	1.58e-07	0.023684	0.086	0.283	0.003099		Fam3c	3.86e-12	-0.17469	0.029	0.243	7.6e-08
Pkn2	1.62e-07	-0.11486	0.066	0.235	0.003182		C2cd2	3.94e-12	-0.23006	0	0.18	7.75e-08
Fam91a1	1.65e-07	-0.27086	0.025	0.163	0.003236		Dmwd	3.94e-12	-0.32251	0	0.18	7.75e-08
Mindy1	1.68e-07	-0.17157	0.008	0.127	0.003304		Ing1	3.95e-12	-0.20391	0.037	0.266	7.77e-08
Tspan31	1.68e-07	-0.30738	0.033	0.175	0.003308		Ubn2	3.95e-12	-0.19981	0.053	0.288	7.78e-08
Engase	1.68e-07	-0.16401	0.02	0.155	0.003312		Sidt2	4e-12	-0.17666	0.041	0.273	7.87e-08
Epb41l1	1.69e-07	-0.35865	0.02	0.151	0.00333		Glyr1	4e-12	-0.09408	0.078	0.345	7.87e-08
Slc16a9	1.71e-07	-0.31696	0.008	0.127	0.003356		Nln	4.18e-12	-0.14224	0.033	0.255	8.22e-08
Pla2g7	1.71e-07	-0.11122	0.078	0.267	0.003358		Chst15	4.19e-12	-0.122	0.004	0.191	8.24e-08
Dot1l	1.71e-07	-0.29385	0.033	0.175	0.003372		Cdr2	4.27e-12	-0.45564	0.016	0.217	8.39e-08
Ctsf	1.76e-07	-0.30786	0.012	0.135	0.003463		Ugp2	4.32e-12	-0.40437	0.053	0.292	8.51e-08
Suco	1.77e-07	-0.3385	0.012	0.135	0.003489		Rpl7	4.36e-12	0.566054	0.803	0.888	8.58e-08
Itch	1.78e-07	-0.19048	0.057	0.223	0.003507		Taf1d	4.36e-12	-0.14157	0.061	0.307	8.58e-08
Cdc42ep2	1.79e-07	-0.20422	0.025	0.163	0.003529		Kdm5c	4.38e-12	-0.16018	0.02	0.228	8.61e-08
Eif3c	1.91e-07	-0.11188	0.197	0.47	0.003759		Lpin1	4.38e-12	-0.31184	0.02	0.228	8.61e-08
Rbm33	1.91e-07	-0.29251	0.041	0.191	0.003764		Usp34	4.49e-12	0.091169	0.066	0.322	8.82e-08
Eif4a2	1.92e-07	-0.12531	0.09	0.283	0.003775		Pan3	4.52e-12	-0.12496	0.041	0.266	8.88e-08
Aldh3b1	1.95e-07	-0.03455	0.066	0.239	0.003845		Ap1g1	4.69e-12	-0.04596	0.033	0.255	9.23e-08
Acox1	1.97e-07	-0.30698	0.02	0.151	0.003879		Taldo1	4.7e-12	-0.4029	0.332	0.775	9.24e-08
Sel1l	1.99e-07	-0.20241	0.049	0.203	0.003923		Sipa1l1	4.72e-12	-0.14181	0.041	0.273	9.28e-08
Mrpl28	2.01e-07	0.016788	0.086	0.275	0.003951		Eva1b	4.77e-12	-0.27191	0.016	0.221	9.37e-08
Ube2z	2.02e-07	-0.18058	0.045	0.203	0.003965		Narf	4.81e-12	-0.2187	0.025	0.236	9.46e-08
Slc25a1	2.06e-07	-0.17223	0.029	0.175	0.004044		Ythdc1	4.82e-12	-0.04002	0.078	0.341	9.48e-08
Rbm5	2.09e-07	-0.22036	0.045	0.199	0.004108		Adam9	4.84e-12	-0.2339	0.045	0.273	9.52e-08
D17Wsu9	2.12e-07	-0.2251	0.066	0.235	0.004175		Higd2a	5.09e-12	-0.09089	0.09	0.371	1e-07
Baz1a	2.13e-07	-0.192	0.078	0.255	0.004181		Cers2	5.26e-12	-0.21167	0.09	0.363	1.03e-07
Atxn7l3b	2.13e-07	0.117775	0.102	0.311	0.004186		Cdk12	5.27e-12	-0.16538	0.057	0.296	1.04e-07
Zbtb4	2.13e-07	-0.16051	0.025	0.163	0.004196		Tbc1d22a	5.28e-12	-0.31238	0.029	0.236	1.04e-07
Fbxo9	2.14e-07	-0.29052	0.02	0.151	0.004215		Selenof	5.31e-12	-0.02464	0.168	0.528	1.05e-07
Cyfip1	2.18e-07	-0.09774	0.127	0.351	0.004285		Pik3c2a	5.32e-12	-0.17087	0.008	0.199	1.05e-07
R3hdm4	2.21e-07	-0.17967	0.074	0.251	0.004354		Ube2d2a	5.37e-12	-0.04173	0.16	0.509	1.06e-07
Zdhhc20	2.23e-07	-0.26316	0.041	0.191	0.004379		Clcn4	5.4e-12	-0.32747	0.029	0.236	1.06e-07
Clk4	2.23e-07	-0.21372	0.025	0.159	0.004395		Ppp1r15b	5.51e-12	-0.06803	0.07	0.318	1.08e-07
Crlf3	2.24e-07	-0.14979	0.049	0.211	0.004406		Chic2	5.54e-12	-0.08482	0.098	0.382	1.09e-07
Creb3l2	2.25e-07	-0.24848	0.012	0.135	0.004424		Wipf1	5.67e-12	0.128555	0.098	0.39	1.12e-07
Dennd4a	2.25e-07	-0.18352	0.041	0.191	0.004432		St13	5.74e-12	-0.05035	0.143	0.464	1.13e-07
Mcrip1	2.26e-07	-0.04985	0.107	0.311	0.004452		Gabarapl1	5.79e-12	-0.25924	0.041	0.27	1.14e-07
Slc15a2	2.27e-07	-0.24101	0.008	0.124	0.004471		Rc3h1	5.82e-12	-0.10465	0.041	0.273	1.15e-07
Myo7a	2.28e-07	-0.22777	0.012	0.135	0.00449		Dusp6	5.84e-12	-0.4289	0.029	0.24	1.15e-07
Emc1	2.34e-07	-0.27573	0.041	0.191	0.004595		Stk10	5.86e-12	-0.05746	0.041	0.27	1.15e-07
Akt2	2.34e-07	-0.32771	0.041	0.187	0.004595		Mga	5.87e-12	-0.16373	0.037	0.255	1.15e-07
Dmxl1	2.34e-07	-0.31389	0.053	0.207	0.0046		Sbno2	5.98e-12	-0.2693	0.041	0.258	1.18e-07
Stub1	2.35e-07	-0.03447	0.119	0.327	0.004629		Ogfr	6.03e-12	-0.25081	0.057	0.292	1.19e-07
Sf1	2.36e-07	-0.08123	0.102	0.303	0.004637		Stub1	6.07e-12	-0.08671	0.119	0.416	1.19e-07
Vps13d	2.38e-07	-0.17171	0.02	0.151	0.004674		Atp6v0d1	6.1e-12	-0.01698	0.156	0.491	1.2e-07
U2surp	2.38e-07	-0.12998	0.09	0.279	0.004689		Tra2a	6.19e-12	-0.18225	0.115	0.412	1.22e-07
Nckap1l	2.39e-07	0.016409	0.127	0.343	0.004695		Ctss	6.22e-12	-0.35021	0.434	0.839	1.22e-07
H2-DMa	2.39e-07	-0.02974	0.139	0.378	0.004698		Cd274	6.4e-12	-0.32238	0.02	0.225	1.26e-07
Ube2b	2.42e-07	-0.07217	0.131	0.347	0.004762		Tmem106	6.43e-12	-0.34527	0.016	0.217	1.26e-07
0610012G	2.45e-07	0.094691	0.176	0.434	0.004815		Prtn3	6.6e-12	1.44238	0.287	0.071	1.3e-07
Fam220a	2.46e-07	-0.17363	0.02	0.151	0.004838		Ifngr1	6.61e-12	-0.15021	0.127	0.442	1.3e-07
Mark2	2.49e-07	-0.16406	0.074	0.251	0.004896		Adgre5	6.66e-12	-0.20042	0.057	0.303	1.31e-07
Mast4	2.52e-07	-0.28172	0	0.104	0.004953		Fuca2	6.73e-12	-0.24664	0.041	0.27	1.32e-07
Iglc1	2.52e-07	-0.30273	0	0.104	0.004953		Fnip1	6.77e-12	-0.1492	0.041	0.266	1.33e-07
Eif2ak1	2.59e-07	-0.3007	0.029	0.167	0.005096		Clptm1	6.82e-12	-0.09396	0.053	0.292	1.34e-07
Map4k4	2.61e-07	-0.20498	0.037	0.183	0.005139		Ddit4	6.9e-12	-0.30064	0	0.176	1.36e-07
Kdm6a	2.61e-07	-0.32018	0.029	0.163	0.00514		Kel	6.9e-12	-0.33695	0	0.176	1.36e-07
Sdhc	2.62e-07	-0.11497	0.107	0.307	0.005145		Cul4a	6.99e-12	-0.19167	0.033	0.247	1.38e-07
Parvb	2.64e-07	-0.27927	0.033	0.175	0.005189		Ptp4a3	7.1e-12	-0.21694	0.074	0.33	1.4e-07
Dctn4	2.64e-07	-0.23394	0.053	0.211	0.005194		Madd	7.13e-12	-0.2455	0.012	0.206	1.4e-07
Arhgdib	2.65e-07	0.887141	0.537	0.458	0.00521		Arf1	7.14e-12	-0.03769	0.225	0.633	1.4e-07
Tbc1d10a	2.65e-07	-0.29356	0.025	0.155	0.005216		Tnfaip3	7.14e-12	-0.52285	0.086	0.348	1.4e-07
D8Ertd738	2.72e-07	0.054476	0.189	0.458	0.005348		Pcmtd2	7.17e-12	-0.13418	0.008	0.199	1.41e-07
Mid1	2.74e-07	-0.25027	0.012	0.131	0.00538		Nfatc3	7.24e-12	-0.13498	0.037	0.258	1.42e-07
Ankrd44	2.76e-07	-0.28007	0.057	0.219	0.005433		Usp9x	7.31e-12	0.020671	0.086	0.352	1.44e-07
Glyr1	2.79e-07	-0.19787	0.078	0.255	0.005497		Keap1	7.35e-12	0.063174	0.049	0.288	1.45e-07
Ikzf1	2.8e-07	-0.08922	0.102	0.299	0.005508		Fam234a	7.38e-12	-0.14643	0.033	0.251	1.45e-07
Herc4	2.82e-07	-0.26094	0.045	0.199	0.005545		Fam117a	7.41e-12	-0.26338	0.02	0.221	1.46e-07
Iqgap2	2.84e-07	-0.10573	0.045	0.199	0.005577		Vipas39	7.54e-12	-0.23749	0.025	0.232	1.48e-07
Tcf12	2.84e-07	-0.22895	0.029	0.163	0.005595		Fli1	7.56e-12	-0.06973	0.074	0.333	1.49e-07
Mmd	2.85e-07	-0.24206	0.008	0.124	0.005599		Cap1	7.58e-12	-0.03019	0.193	0.551	1.49e-07
Prpf19	2.85e-07	-0.26429	0.045	0.195	0.00561		Golgb1	7.64e-12	-0.09184	0.045	0.273	1.5e-07
Rpl6	2.87e-07	0.486629	0.77	0.825	0.005639		Lamtor1	7.68e-12	-0.15268	0.18	0.539	1.51e-07
Trim44	2.87e-07	-0.11644	0.057	0.219	0.005648		Acly	7.72e-12	-0.02769	0.057	0.303	1.52e-07
Mxd1	2.87e-07	-0.18249	0.029	0.167	0.00565		Cyb5r3	7.75e-12	0.093737	0.094	0.378	1.52e-07
Nenf	2.89e-07	-0.15204	0.094	0.283	0.005681		Bcap31	7.75e-12	-0.22599	0.09	0.367	1.53e-07
Tnrc6a	2.91e-07	-0.25663	0.037	0.179	0.00572		Sec22b	7.78e-12	-0.0081	0.053	0.292	1.53e-07
Bri3	2.92e-07	-0.15985	0.283	0.622	0.005751		Adcy3	7.86e-12	-0.22251	0.016	0.213	1.55e-07
Tram1	2.92e-07	-0.04427	0.111	0.315	0.005753		Ostc	7.87e-12	-0.17167	0.107	0.393	1.55e-07
Cnp	2.93e-07	-0.19447	0.029	0.167	0.005761		Capza1	8.07e-12	-0.03283	0.135	0.457	1.59e-07
Nagk	2.93e-07	-0.1789	0.061	0.227	0.005767		Btaf1	8.19e-12	-0.28291	0.016	0.21	1.61e-07
Ssh2	2.94e-07	-0.34003	0.029	0.163	0.005779		Elmo1	8.32e-12	-0.14642	0.057	0.3	1.64e-07
Kansl1	2.94e-07	-0.25827	0.057	0.215	0.005788		Ssrp1	8.41e-12	0.096403	0.082	0.356	1.66e-07
Dgcr2	3.01e-07	-0.26875	0.012	0.131	0.005924		Ubald1	8.92e-12	-0.10786	0.045	0.273	1.76e-07
Nemf	3.03e-07	-0.21187	0.041	0.187	0.005958		Zfp91	8.97e-12	0.019894	0.135	0.453	1.76e-07
Exoc4	3.04e-07	-0.17625	0.033	0.171	0.005981		Wbp2	8.97e-12	0.132303	0.098	0.378	1.76e-07
Iscu	3.06e-07	-0.13543	0.143	0.367	0.006021		Ttc14	9.09e-12	-0.20161	0.053	0.285	1.79e-07
Apobec1	3.06e-07	-0.26652	0.111	0.315	0.006027		Arid4a	9.14e-12	-0.0219	0.061	0.303	1.8e-07
Ccdc97	3.1e-07	-0.19538	0.012	0.131	0.006102		Tardbp	9.16e-12	-0.0946	0.09	0.363	1.8e-07
Tmem248	3.15e-07	-0.17129	0.049	0.203	0.0062		Kansl1	9.23e-12	-0.12439	0.057	0.292	1.81e-07
Ankrd13a	3.18e-07	-0.15729	0.066	0.235	0.006247		Ttc3	9.23e-12	-0.09793	0.012	0.206	1.81e-07
Plek	3.18e-07	-0.1697	0.25	0.554	0.006247		Mospd2	9.24e-12	-0.0042	0.061	0.307	1.82e-07
Bod1l	3.18e-07	-0.05047	0.061	0.231	0.006247		Sumo3	9.32e-12	0.005203	0.123	0.431	1.83e-07
Sirt7	3.19e-07	-0.23147	0.049	0.203	0.006272		Cln6	9.35e-12	-0.21928	0.02	0.221	1.84e-07
Bsg	3.22e-07	-0.07719	0.23	0.534	0.006337		Rab7	9.38e-12	-0.07069	0.189	0.554	1.85e-07
Eef1b2	3.24e-07	0.644024	0.676	0.725	0.006376		Ppox	9.43e-12	-0.17822	0.008	0.195	1.86e-07
Slc44a2	3.3e-07	-0.27231	0.02	0.147	0.006499		Rps25	9.48e-12	0.614868	0.783	0.805	1.86e-07
Scn1b	3.3e-07	-0.32873	0.02	0.147	0.006499		Map3k1	9.69e-12	-0.10131	0.033	0.251	1.91e-07
Bcl10	3.32e-07	-0.12774	0.074	0.247	0.006534		Aco2	9.69e-12	-0.0544	0.094	0.367	1.91e-07
C1qb	3.36e-07	-0.23273	0.652	0.928	0.006607		Atp6v0e	9.73e-12	-0.16704	0.238	0.648	1.91e-07
Atg7	3.36e-07	-0.18916	0.025	0.159	0.006612		P2ry12	9.8e-12	-0.28392	0.029	0.236	1.93e-07
Calu	3.4e-07	-0.08509	0.049	0.203	0.006681		Kpnb1	9.88e-12	0.046857	0.094	0.371	1.94e-07
Ipo9	3.41e-07	-0.20773	0.004	0.112	0.006717		Ankrd11	9.91e-12	0.114545	0.098	0.386	1.95e-07
Gpnmb	3.42e-07	-0.81797	0.008	0.124	0.006736		Atf7ip	1e-11	-0.08134	0.049	0.281	1.97e-07
Zfp91	3.43e-07	0.017101	0.135	0.359	0.00674		Kctd12b	1e-11	-0.21685	0.012	0.202	1.97e-07
Rps14	3.44e-07	0.314762	0.889	0.936	0.006773		Usp15	1.01e-11	-0.1712	0.049	0.281	1.98e-07
Zfp148	3.45e-07	-0.3199	0.049	0.199	0.006777		Pds5a	1.02e-11	-0.12569	0.049	0.277	2.01e-07
Vps35	3.45e-07	-0.0831	0.148	0.378	0.006787		Zfp90	1.03e-11	-0.1928	0.025	0.228	2.03e-07
Twf1	3.46e-07	-0.08528	0.082	0.255	0.006799		Secisbp2l	1.04e-11	-0.04481	0.033	0.251	2.05e-07
Kat6a	3.46e-07	-0.29909	0.045	0.191	0.006802		Huwe1	1.05e-11	0.129458	0.078	0.345	2.07e-07
Sgta	3.46e-07	-0.38023	0.045	0.191	0.006802		Pink1	1.06e-11	-0.1817	0.025	0.228	2.09e-07
Xrn1	3.46e-07	-0.27988	0.029	0.167	0.006807		Smap2	1.08e-11	0.161467	0.082	0.352	2.12e-07
Ncaph2	3.46e-07	-0.23698	0.045	0.195	0.006809		Tnrc6c	1.08e-11	-0.13718	0.02	0.221	2.13e-07
S100a6	3.47e-07	1.08068	0.328	0.155	0.006832		Gramd1b	1.09e-11	-0.30982	0.004	0.184	2.14e-07
Itga4	3.48e-07	-0.27197	0.057	0.215	0.006839		Smchd1	1.09e-11	0.090972	0.098	0.378	2.15e-07
Fam49a	3.52e-07	0.09471	0.127	0.351	0.006923		Cdc42ep2	1.1e-11	-0.26227	0.025	0.232	2.16e-07
Sp110	3.53e-07	-0.13973	0.074	0.251	0.006945		Cnot1	1.1e-11	-0.02971	0.053	0.296	2.16e-07
Taok1	3.55e-07	-0.36047	0.066	0.223	0.006973		Dennd4b	1.12e-11	-0.1439	0.029	0.24	2.2e-07
Arcn1	3.61e-07	-0.13249	0.09	0.271	0.007109		Alkbh1	1.13e-11	-0.24654	0.029	0.236	2.23e-07
Trps1	3.62e-07	-0.14091	0.061	0.227	0.007125		Fam49a	1.15e-11	0.182129	0.127	0.442	2.25e-07
Dtnbp1	3.67e-07	-0.0335	0.102	0.299	0.007218		Iffo1	1.15e-11	-0.20139	0.02	0.221	2.27e-07
Fbxl3	3.73e-07	-0.35544	0.037	0.179	0.007335		Rnf103	1.16e-11	-0.30767	0.02	0.217	2.29e-07
Sbf2	3.75e-07	-0.31366	0.037	0.175	0.007373		Tpt1	1.17e-11	0.370149	0.959	0.985	2.3e-07
Tmed3	3.76e-07	-0.01413	0.135	0.355	0.007393		Stard3nl	1.19e-11	-0.06013	0.074	0.333	2.34e-07
Ube2r2	3.78e-07	-0.0407	0.09	0.279	0.007442		Tor1aip2	1.19e-11	-0.12706	0.02	0.221	2.34e-07
Midn	3.81e-07	-0.16234	0.053	0.211	0.00749		Hnrnph2	1.19e-11	-0.01755	0.107	0.397	2.34e-07
Dcaf12	3.82e-07	-0.29355	0.045	0.195	0.007521		Clasp2	1.19e-11	-0.23079	0.045	0.266	2.34e-07
Bcl2l11	3.83e-07	-0.30397	0.041	0.183	0.007535		Herc2	1.2e-11	0.107397	0.033	0.251	2.37e-07
Scamp5	3.87e-07	-0.14725	0.02	0.147	0.007609		Inf2	1.21e-11	-0.16885	0.016	0.21	2.37e-07
Klf10	3.88e-07	-0.14354	0.029	0.167	0.007637		Ftl1-ps1	1.23e-11	-0.04298	0.139	0.461	2.42e-07
Slc16a6	3.91e-07	-0.26668	0.029	0.163	0.007682		Slc25a45	1.24e-11	-0.25272	0.02	0.221	2.44e-07
Azin1	3.96e-07	0.065046	0.078	0.259	0.007795		Trim12a	1.25e-11	-0.28646	0.029	0.236	2.46e-07
Dpp8	3.98e-07	-0.25252	0.033	0.171	0.007838		Slmap	1.27e-11	-0.19405	0.033	0.247	2.49e-07
Bmp2k	4.03e-07	-0.20118	0.057	0.215	0.007919		Caprin1	1.27e-11	0.096857	0.152	0.491	2.5e-07
Rps21	4.03e-07	0.336226	0.836	0.932	0.007927		H2-M3	1.28e-11	-0.19215	0.07	0.318	2.52e-07
Vps39	4.03e-07	-0.27258	0.008	0.12	0.00793		Dbnl	1.3e-11	-0.08917	0.107	0.393	2.55e-07
Tacc1	4.1e-07	-0.08056	0.082	0.259	0.00806		Rsrc2	1.3e-11	0.070375	0.115	0.404	2.55e-07
Gba	4.13e-07	-0.17615	0.057	0.215	0.008118		Ralb	1.3e-11	0.04524	0.082	0.348	2.55e-07
Slc39a1	4.21e-07	-0.182	0.082	0.263	0.008279		Akt2	1.3e-11	-0.23612	0.041	0.258	2.56e-07
Chst15	4.22e-07	-0.15772	0.004	0.112	0.008297		Ppp3cb	1.31e-11	-0.0498	0.049	0.285	2.58e-07
Ociad1	4.26e-07	-0.16101	0.066	0.227	0.00837		Etv6	1.34e-11	-0.04125	0.057	0.3	2.63e-07
Gcn1l1	4.26e-07	-0.16174	0.02	0.147	0.008373		Tns1	1.34e-11	-0.19937	0.016	0.213	2.63e-07
Ppp4r1	4.34e-07	-0.2579	0.012	0.127	0.008532		Dnajb11	1.34e-11	-0.11286	0.09	0.36	2.63e-07
Psmd11	4.34e-07	-0.08878	0.094	0.287	0.008545		Stxbp2	1.35e-11	-0.12775	0.082	0.345	2.65e-07
Npm1	4.35e-07	0.737921	0.643	0.693	0.008555		Zfand6	1.35e-11	-0.00526	0.131	0.438	2.65e-07
Il3ra	4.43e-07	-0.15873	0.025	0.155	0.008708		Ublcp1	1.35e-11	-0.18924	0.016	0.213	2.65e-07
Rsbn1l	4.43e-07	-0.19231	0.07	0.235	0.008723		Stx7	1.36e-11	-0.11368	0.143	0.457	2.68e-07
Jak1	4.5e-07	0.045183	0.168	0.414	0.008847		Rnf14	1.38e-11	-0.2474	0.016	0.21	2.71e-07
6430548M	4.52e-07	-0.22073	0.025	0.155	0.008882		Heg1	1.39e-11	-0.11185	0.012	0.202	2.73e-07
Slc12a7	4.56e-07	-0.37964	0.025	0.151	0.008964		Apbb1ip	1.4e-11	0.061302	0.225	0.633	2.76e-07
Slc16a10	4.59e-07	-0.17912	0.053	0.207	0.009026		Tor1b	1.41e-11	-0.17948	0.025	0.228	2.77e-07
Hmgn1	4.63e-07	-0.02579	0.143	0.367	0.009108		Gls	1.41e-11	0.050733	0.094	0.375	2.77e-07
mt-Nd4l	4.64e-07	-0.19246	0.123	0.339	0.009132		Tmem9b	1.42e-11	-0.17264	0.049	0.273	2.8e-07
Ppil2	4.69e-07	-0.16021	0.033	0.171	0.009218		Rack1	1.42e-11	0.594978	0.758	0.846	2.8e-07
Trim47	4.71e-07	-0.29904	0.012	0.127	0.009255		Trim30d	1.44e-11	-0.18102	0.012	0.202	2.83e-07
Gadd45b	4.72e-07	-0.14203	0.107	0.303	0.009291		Ccnd2	1.46e-11	-0.00069	0.107	0.408	2.87e-07
Tex261	4.76e-07	-0.01355	0.086	0.271	0.009365		Fkbp15	1.47e-11	-0.1396	0.041	0.262	2.89e-07
Hyal1	4.78e-07	-0.25882	0.008	0.12	0.009398		Slc39a6	1.5e-11	-0.24568	0.008	0.191	2.94e-07
Ubtd1	4.8e-07	-0.16715	0.041	0.191	0.009437		Smox	1.5e-11	-0.15176	0.037	0.251	2.95e-07
Wipi2	4.81e-07	-0.19774	0.025	0.151	0.009454		Mafg	1.5e-11	-0.16724	0.066	0.307	2.95e-07
Gusb	4.82e-07	-0.24229	0.066	0.231	0.009485		Zfp871	1.53e-11	-0.19511	0.016	0.21	3.01e-07
Actr2	4.85e-07	-0.01414	0.246	0.558	0.009547		Rragc	1.54e-11	-0.02457	0.094	0.363	3.02e-07
Rps17	4.93e-07	0.625454	0.689	0.769	0.009701		Fgfr1op2	1.54e-11	0.01281	0.131	0.438	3.03e-07
Gclm	4.96e-07	-0.11541	0.115	0.315	0.009765		Epb42	1.54e-11	-0.32275	0.012	0.202	3.03e-07
Keap1	4.98e-07	-0.20138	0.049	0.203	0.009786		Tm7sf3	1.55e-11	-0.15975	0.037	0.255	3.04e-07
Rnf130	4.99e-07	-0.05542	0.18	0.442	0.00981		Syne2	1.55e-11	-0.2217	0.02	0.217	3.06e-07
Atf4	5.02e-07	0.152649	0.156	0.39	0.009872		Cpt1a	1.57e-11	-0.11067	0.049	0.281	3.08e-07
Phrf1	5.07e-07	-0.20598	0.029	0.159	0.009975		Emc3	1.58e-11	-0.33805	0.057	0.292	3.11e-07
Litaf	5.24e-07	-0.07132	0.135	0.351	0.010301		Pura	1.59e-11	0.058546	0.066	0.322	3.12e-07
Atp6v0d2	5.25e-07	-0.41054	0.02	0.147	0.010335		Leng8	1.59e-11	-0.20005	0.02	0.217	3.12e-07
Renbp	5.31e-07	-0.18814	0.053	0.207	0.010436		Acss1	1.59e-11	-0.1341	0.025	0.228	3.13e-07
Phf20l1	5.34e-07	-0.1239	0.074	0.239	0.01051		Calu	1.6e-11	-0.12477	0.049	0.281	3.14e-07
Immt	5.39e-07	-0.06684	0.074	0.247	0.010594		Tmcc2	1.61e-11	-1.16423	0.016	0.206	3.16e-07
Ggnbp2	5.41e-07	0.006249	0.107	0.299	0.010644		Ly96	1.66e-11	-0.25012	0.053	0.285	3.27e-07
Mylip	5.43e-07	-0.21558	0.053	0.207	0.010671		Ptges3	1.66e-11	0.033845	0.172	0.521	3.27e-07
Kat6b	5.44e-07	-0.21734	0.016	0.135	0.010705		Cmtm3	1.66e-11	-0.094	0.082	0.341	3.27e-07
Ubr2	5.49e-07	-0.29537	0.033	0.163	0.010789		Slc16a6	1.67e-11	-0.12169	0.029	0.236	3.29e-07
Rreb1	5.59e-07	-0.30108	0.045	0.187	0.01099		Spcs1	1.68e-11	0.014354	0.16	0.491	3.31e-07
Ubald1	5.62e-07	-0.15851	0.045	0.191	0.011052		Cant1	1.72e-11	-0.18456	0.025	0.221	3.38e-07
Secisbp2l	5.68e-07	-0.18658	0.033	0.171	0.011173		Gng2	1.73e-11	-0.18347	0.066	0.307	3.41e-07
Hdlbp	5.75e-07	-0.08645	0.152	0.371	0.011316		Txnrd1	1.74e-11	-0.05996	0.078	0.337	3.43e-07
Sowahc	5.81e-07	-0.27122	0.049	0.199	0.011436		Ly6e	1.76e-11	-0.3886	0.352	0.783	3.46e-07
Rpl30	5.86e-07	0.36162	0.844	0.912	0.011523		Klhl5	1.78e-11	-0.09751	0.061	0.3	3.5e-07
Cmas	5.86e-07	0.017286	0.066	0.231	0.011526		Gbp3	1.79e-11	-0.09163	0.066	0.315	3.52e-07
Tnip1	5.87e-07	-0.06984	0.074	0.247	0.011551		Sla	1.8e-11	0.169405	0.119	0.427	3.54e-07
Ankfy1	5.88e-07	-0.04815	0.07	0.235	0.011562		H2-DMb1	1.81e-11	-0.05892	0.139	0.461	3.55e-07
Dip2c	5.89e-07	-0.31218	0.004	0.108	0.011589		Gaa	1.81e-11	-0.22773	0.029	0.232	3.55e-07
Itgb2	5.93e-07	-0.119	0.115	0.315	0.011655		Gorasp2	1.82e-11	-0.11265	0.041	0.255	3.58e-07
CAAA0111	5.94e-07	-0.23224	0.053	0.203	0.011687		Rell1	1.87e-11	-0.25856	0.012	0.199	3.68e-07
Enpp1	5.95e-07	-0.29341	0.02	0.143	0.011707		Trim56	1.88e-11	-0.17832	0.033	0.243	3.7e-07
Suds3	6.02e-07	-0.01864	0.061	0.223	0.011831		Med1	1.88e-11	-0.1527	0.033	0.24	3.7e-07
Usp4	6.12e-07	-0.22782	0.033	0.167	0.012038		Ube2v2	1.9e-11	-0.182	0.037	0.255	3.74e-07
Rab22a	6.14e-07	-0.1999	0.041	0.183	0.01207		Fam208a	1.91e-11	-0.16711	0.029	0.236	3.75e-07
Yipf5	6.19e-07	-0.22635	0.029	0.159	0.012169		Map2k2	1.91e-11	0.008307	0.111	0.397	3.77e-07
Aim2	6.47e-07	-0.19177	0.033	0.167	0.01273		Pigs	1.92e-11	-0.19774	0.02	0.213	3.77e-07
Slc30a1	6.55e-07	-0.22701	0.012	0.127	0.01288		Nucb1	1.92e-11	-0.02599	0.066	0.307	3.78e-07
Foxo3	6.6e-07	-0.23082	0.025	0.151	0.012983		Mta2	1.95e-11	-0.15317	0.041	0.262	3.84e-07
Copb1	6.62e-07	-0.29306	0.07	0.231	0.013024		Kdm6a	1.96e-11	-0.25658	0.029	0.232	3.86e-07
Atp2a2	6.71e-07	-0.22057	0.049	0.195	0.013204		Bclaf1	1.98e-11	0.142986	0.102	0.386	3.9e-07
Tmem230	6.71e-07	-0.15356	0.057	0.211	0.013204		Dram1	1.99e-11	-0.06992	0.074	0.33	3.92e-07
Zfand3	6.82e-07	-0.00718	0.07	0.239	0.013415		Napg	1.99e-11	-0.02864	0.066	0.311	3.92e-07
Tspan13	6.85e-07	-0.0523	0.066	0.235	0.013471		Osbpl11	2e-11	-0.23338	0.02	0.217	3.93e-07
Adar	6.91e-07	-0.24728	0.02	0.143	0.013593		H2afz	2.02e-11	0.912866	0.697	0.727	3.98e-07
Ppp1cb	6.95e-07	0.04205	0.09	0.279	0.013666		Ube2n	2.02e-11	-0.12524	0.139	0.453	3.98e-07
Kpna4	7.01e-07	-0.07104	0.057	0.211	0.013792		Setx	2.04e-11	-0.17736	0.016	0.206	4.01e-07
Tmsb10	7.01e-07	1.01454	0.488	0.39	0.013795		Kmt2c	2.08e-11	-0.18473	0.037	0.247	4.09e-07
Zfand5	7.02e-07	-0.08079	0.176	0.422	0.013798		Wdr45b	2.11e-11	-0.06293	0.061	0.303	4.16e-07
Cd93	7.03e-07	-0.19596	0.049	0.199	0.013818		Dcaf7	2.14e-11	-0.22274	0.025	0.225	4.21e-07
Usp32	7.05e-07	-0.13606	0.02	0.143	0.013872		Nek7	2.18e-11	0.080252	0.102	0.382	4.28e-07
Fam168b	7.19e-07	0.131831	0.078	0.251	0.014138		Atp6v0b	2.19e-11	-0.05491	0.221	0.629	4.3e-07
Uhrf1bp1l	7.28e-07	-0.15251	0.033	0.167	0.01432		Map1lc3a	2.2e-11	-0.1127	0.041	0.258	4.32e-07
Pttg1	7.33e-07	0.015859	0.07	0.239	0.014414		Pbx3	2.23e-11	-0.12676	0.004	0.18	4.39e-07
Zfp622	7.34e-07	-0.04312	0.066	0.227	0.014434		Zfp710	2.23e-11	-0.05784	0.057	0.292	4.39e-07
Gcnt1	7.54e-07	-0.11951	0.037	0.179	0.014826		Dnajb14	2.26e-11	-0.07416	0.061	0.296	4.45e-07
Cd200r1	7.54e-07	-0.22618	0.041	0.183	0.014833		Naaa	2.26e-11	0.041197	0.086	0.363	4.45e-07
Cnpy2	7.65e-07	-0.14882	0.086	0.263	0.015052		2810474O	2.28e-11	0.040988	0.082	0.345	4.49e-07
Ttc39b	7.77e-07	-0.31885	0.02	0.139	0.015274		Ubr5	2.29e-11	0.118892	0.09	0.363	4.5e-07
Aftph	7.78e-07	-0.11794	0.078	0.247	0.015293		Sys1	2.31e-11	-0.20492	0.09	0.356	4.54e-07
Map3k1	7.79e-07	-0.29102	0.033	0.167	0.015326		Ino80d	2.33e-11	-0.14462	0.012	0.199	4.59e-07
Srsf10	7.8e-07	-0.25664	0.053	0.203	0.015345		Mapk9	2.35e-11	-0.12364	0.02	0.221	4.62e-07
Birc6	7.81e-07	-0.14203	0.074	0.235	0.015366		Med21	2.35e-11	-0.20537	0.033	0.243	4.62e-07
Cox7a2l	7.83e-07	0.000444	0.254	0.57	0.015406		Srsf2	2.37e-11	-0.02767	0.197	0.573	4.65e-07
Gpi1	8.03e-07	0.016974	0.209	0.486	0.015786		Mib1	2.39e-11	-0.05616	0.033	0.243	4.71e-07
Lman1	8.05e-07	-0.32548	0.045	0.187	0.015841		Nus1	2.4e-11	-0.19683	0.049	0.273	4.71e-07
Tbc1d5	8.08e-07	-0.28505	0.033	0.163	0.015902		Bst2	2.4e-11	-0.01841	0.168	0.513	4.72e-07
Mgat2	8.09e-07	-0.22134	0.049	0.195	0.015914		Tcirg1	2.41e-11	-0.10017	0.061	0.307	4.75e-07
Mtmr10	8.14e-07	-0.22643	0.012	0.124	0.016005		Psmd2	2.43e-11	0.085103	0.127	0.434	4.79e-07
Rack1	8.52e-07	0.42763	0.758	0.88	0.016758		Rapgef2	2.45e-11	-0.26422	0.029	0.232	4.82e-07
Pdgfa	8.58e-07	-0.2022	0.02	0.143	0.016869		Copb1	2.47e-11	-0.14215	0.07	0.315	4.87e-07
Pcm1	8.93e-07	-0.16353	0.045	0.187	0.017569		Cybb	2.5e-11	-0.1603	0.201	0.584	4.93e-07
Retreg2	8.95e-07	-0.12857	0.053	0.203	0.017613		Srpr	2.52e-11	-0.22104	0.061	0.296	4.96e-07
Snx8	8.98e-07	-0.21062	0.045	0.187	0.017671		Rasgrp1	2.53e-11	-0.27291	0.016	0.206	4.97e-07
Sf3b2	9.01e-07	-0.01854	0.189	0.442	0.017718		Mapk1	2.55e-11	-0.09598	0.09	0.356	5.02e-07
Hnrnph1	9.03e-07	-0.00236	0.119	0.323	0.017758		Tcf25	2.6e-11	0.107766	0.123	0.419	5.11e-07
Ftl1-ps1	9.23e-07	-0.11317	0.139	0.355	0.018155		Fubp1	2.63e-11	-0.04449	0.115	0.401	5.16e-07
S100a1	9.33e-07	0.052512	0.139	0.359	0.01835		Ints6	2.63e-11	-0.30876	0.025	0.225	5.17e-07
Stk39	9.35e-07	-0.25654	0.012	0.124	0.018394		Rasgef1b	2.63e-11	-0.19231	0.057	0.288	5.18e-07
Nop53	9.37e-07	-0.08007	0.119	0.315	0.018423		Snx14	2.64e-11	-0.17314	0.008	0.187	5.19e-07
Hadha	9.42e-07	-0.01729	0.111	0.303	0.018528		Renbp	2.68e-11	-0.1729	0.053	0.285	5.27e-07
Fads1	9.56e-07	-0.23281	0.012	0.124	0.018801		Dnmt3a	2.69e-11	-0.01674	0.074	0.326	5.29e-07
Map2k7	9.65e-07	-0.21877	0.02	0.139	0.018983		Suz12	2.72e-11	-0.18578	0.074	0.318	5.36e-07
Man1a	9.66e-07	-0.26349	0.037	0.171	0.019004		Zfp445	2.76e-11	-0.22422	0.016	0.206	5.43e-07
Plcl2	9.7e-07	-0.2572	0.012	0.124	0.019078		Erap1	2.78e-11	-0.18152	0.037	0.243	5.47e-07
Klhl9	9.7e-07	-0.11428	0.057	0.211	0.019081		Kmt5a	2.85e-11	-0.11776	0.07	0.311	5.61e-07
Srebf1	9.76e-07	-0.33065	0.025	0.147	0.019203		Htatip2	2.85e-11	-0.14995	0.045	0.266	5.61e-07
Fam172a	9.78e-07	-0.17394	0.037	0.171	0.019234		Cln3	2.88e-11	-0.26437	0.037	0.247	5.66e-07
Slc46a3	9.84e-07	-0.14756	0.012	0.124	0.019358		Plk3	2.92e-11	-0.18425	0.033	0.24	5.74e-07
Enpp4	9.84e-07	-0.16797	0.012	0.124	0.019358		Ptpra	2.94e-11	-0.13227	0.057	0.285	5.78e-07
Blvrb	9.85e-07	-0.23861	0.303	0.61	0.019368		Snx4	2.94e-11	-0.01063	0.057	0.292	5.79e-07
Adam10	9.85e-07	-0.17541	0.07	0.231	0.019378		Ranbp9	2.98e-11	-0.08076	0.041	0.258	5.86e-07
Trim30d	9.91e-07	-0.33411	0.012	0.124	0.019499		Clk3	2.99e-11	-0.11162	0.045	0.266	5.87e-07
Dnajc15	9.93e-07	0.009133	0.152	0.371	0.019539		Arsk	2.99e-11	-0.29785	0.008	0.187	5.88e-07
Ing1	9.94e-07	-0.27817	0.037	0.175	0.019557		Fam214b	3.01e-11	-0.26351	0.029	0.232	5.92e-07
Rnf4	9.96e-07	-0.01854	0.078	0.243	0.019596		Ywhab	3.05e-11	-0.11344	0.262	0.682	6.01e-07
Ubr3	9.97e-07	-0.18216	0.029	0.155	0.019603		Sec23b	3.06e-11	-0.14329	0.049	0.273	6.02e-07
Psenen	9.99e-07	0.000171	0.135	0.347	0.019641		Ankib1	3.1e-11	-0.21162	0.016	0.206	6.11e-07
Psme4	1.01e-06	0.008553	0.045	0.195	0.01993		Ids	3.12e-11	0.045604	0.045	0.273	6.14e-07
Clec10a	1.02e-06	-0.31136	0.041	0.179	0.020102		Cib2	3.14e-11	-0.37518	0.025	0.221	6.18e-07
Dclre1c	1.03e-06	-0.24668	0.029	0.155	0.020234		Klf10	3.16e-11	-0.07042	0.029	0.236	6.22e-07
Cdip1	1.04e-06	-0.17438	0.004	0.104	0.020457		Gas6	3.17e-11	-0.27318	0.025	0.225	6.24e-07
Kat2b	1.04e-06	-0.33765	0.016	0.131	0.020533		Nipsnap2	3.2e-11	-0.31124	0.02	0.21	6.29e-07
Mbnl2	1.05e-06	-0.04651	0.115	0.311	0.02056		Atg4a	3.22e-11	-0.29002	0.012	0.195	6.33e-07
Prkar1b	1.05e-06	-0.26699	0.008	0.116	0.020727		E2f2	3.29e-11	-0.31277	0.029	0.232	6.47e-07
Amdhd2	1.06e-06	-0.04736	0.066	0.227	0.020883		Aoah	3.29e-11	-0.15674	0.066	0.311	6.48e-07
Spns1	1.07e-06	-0.1839	0.037	0.171	0.021044		Sirt7	3.32e-11	-0.17207	0.049	0.273	6.54e-07
Acap2	1.07e-06	-0.18815	0.045	0.187	0.021101		Csde1	3.33e-11	0.097617	0.18	0.543	6.54e-07
Capns1	1.07e-06	0.024155	0.23	0.51	0.021136		Srsf5	3.38e-11	-0.22329	0.234	0.618	6.65e-07
Slc23a2	1.09e-06	-0.22119	0.025	0.147	0.021458		Ppp1r12c	3.47e-11	-0.06544	0.078	0.33	6.82e-07
Fubp1	1.09e-06	0.006721	0.115	0.311	0.021493		Nudt3	3.47e-11	0.017469	0.07	0.322	6.82e-07
U2af2	1.12e-06	-0.04077	0.086	0.259	0.021973		Pdpk1	3.49e-11	-0.10393	0.02	0.217	6.87e-07
Cdk9	1.12e-06	-0.16294	0.094	0.271	0.021977		Nck1	3.55e-11	-0.03066	0.045	0.27	6.98e-07
Araf	1.13e-06	-0.13674	0.033	0.163	0.022194		Zmynd11	3.57e-11	-0.12348	0.045	0.266	7.02e-07
Slc35b2	1.14e-06	-0.1846	0.053	0.203	0.022412		Zscan26	3.59e-11	-0.23113	0.02	0.21	7.06e-07
2810474O	1.15e-06	-0.01866	0.082	0.251	0.022527		Lilr4b	3.63e-11	-0.07148	0.09	0.352	7.14e-07
Trim56	1.16e-06	-0.26542	0.033	0.163	0.022885		Alkbh5	3.63e-11	-0.07714	0.07	0.307	7.14e-07
Mgea5	1.18e-06	-0.21721	0.066	0.219	0.023176		S100a4	3.64e-11	1.39092	0.201	0.022	7.17e-07
Fam122a	1.18e-06	-0.07212	0.012	0.124	0.023213		Hectd4	3.66e-11	-0.34672	0.012	0.195	7.19e-07
Senp6	1.19e-06	-0.06327	0.078	0.243	0.023317		Enpp2	3.66e-11	-0.34507	0	0.165	7.21e-07
Sh3pxd2a	1.22e-06	-0.17305	0.016	0.131	0.023938		Tnrc6a	3.67e-11	-0.20119	0.037	0.243	7.23e-07
Ttyh3	1.22e-06	-0.27409	0.049	0.187	0.023976		Senp2	3.84e-11	-0.25376	0.061	0.296	7.56e-07
Dusp5	1.23e-06	-0.24761	0.008	0.112	0.024222		Ptk2	3.88e-11	-0.14722	0.004	0.176	7.63e-07
Sfswap	1.23e-06	-0.17682	0.016	0.131	0.024273		Wrn	3.92e-11	-0.06457	0.033	0.24	7.72e-07
Hook3	1.23e-06	-0.23026	0.045	0.183	0.024279		Atxn2l	3.93e-11	0.058576	0.078	0.33	7.73e-07
Rpl8	1.25e-06	0.392923	0.803	0.845	0.02464		Rbm39	4.06e-11	-0.10196	0.197	0.573	7.99e-07
Ddx58	1.25e-06	-0.25251	0.041	0.175	0.024642		Trappc8	4.09e-11	-0.14462	0.012	0.195	8.05e-07
Pou2f1	1.28e-06	-0.21715	0.008	0.112	0.025167		Efr3a	4.11e-11	0.037386	0.078	0.333	8.08e-07
Rassf5	1.29e-06	-0.13278	0.02	0.143	0.025339		Fam174a	4.11e-11	0.020439	0.143	0.464	8.09e-07
Lcn2	1.29e-06	-0.1741	0.094	0.279	0.025373		Tnrc18	4.12e-11	-0.13546	0.041	0.255	8.1e-07
Rab5a	1.31e-06	-0.1026	0.082	0.247	0.025698		Hdac9	4.17e-11	-0.31708	0.012	0.191	8.2e-07
Cd274	1.32e-06	-0.21334	0.02	0.139	0.025869		Ifngr2	4.23e-11	-0.02321	0.098	0.371	8.33e-07
Atp11b	1.32e-06	-0.19006	0.045	0.183	0.026001		Rnaset2a	4.24e-11	-0.10571	0.094	0.356	8.34e-07
Tlr4	1.33e-06	-0.27822	0.012	0.12	0.026239		Abl1	4.33e-11	-0.15107	0.037	0.24	8.51e-07
Ngp	1.36e-06	-0.39162	0.143	0.359	0.026687		Mtr	4.34e-11	-0.19485	0.029	0.228	8.54e-07
Fbxo11	1.36e-06	-0.18871	0.02	0.139	0.026748		Slc20a1	4.41e-11	-0.24457	0.049	0.27	8.67e-07
Tor1b	1.37e-06	-0.10414	0.025	0.147	0.026929		Igtp	4.47e-11	-0.14025	0.037	0.247	8.8e-07
Sgsh	1.38e-06	-0.29346	0.012	0.12	0.027215		Sh3bp2	4.5e-11	-0.15915	0.057	0.285	8.86e-07
Ifngr1	1.39e-06	-0.16972	0.127	0.331	0.027262		Mepce	4.53e-11	-0.14311	0.033	0.236	8.91e-07
Gpbp1l1	1.4e-06	-0.21355	0.016	0.127	0.027489		Mxd1	4.65e-11	-0.26975	0.029	0.228	9.14e-07
Crebrf	1.41e-06	-0.19346	0.053	0.195	0.02767		Rnf2	4.72e-11	-0.15024	0.029	0.232	9.29e-07
Larp1	1.42e-06	-0.18464	0.082	0.247	0.027919		Dennd4a	4.74e-11	-0.44527	0.041	0.251	9.33e-07
Snx10	1.43e-06	0.040236	0.152	0.375	0.028115		Actr2	4.76e-11	-0.07551	0.246	0.659	9.37e-07
Tpra1	1.44e-06	-0.18433	0.029	0.155	0.028247		Lpp	4.81e-11	0.05036	0.061	0.3	9.46e-07
Casc3	1.44e-06	-0.15287	0.02	0.139	0.028404		Smagp	4.84e-11	0.071314	0.123	0.419	9.52e-07
2610507B	1.45e-06	0.048758	0.086	0.263	0.02852		Rnf111	4.89e-11	-0.15808	0.045	0.262	9.62e-07
Usp47	1.46e-06	-0.26242	0.045	0.183	0.028643		Thrap3	4.89e-11	-0.02365	0.094	0.363	9.62e-07
Sft2d1	1.47e-06	-0.18534	0.082	0.251	0.028864		Pank3	4.96e-11	-0.07169	0.041	0.258	9.75e-07
Ing4	1.48e-06	-0.22488	0.033	0.159	0.029101		Lman1	5.02e-11	-0.18346	0.045	0.262	9.87e-07
Btbd7	1.52e-06	-0.1846	0.025	0.147	0.029856		Fermt3	5.07e-11	0.089649	0.16	0.491	9.97e-07
Zufsp	1.53e-06	-0.22655	0.033	0.159	0.030007		Slc50a1	5.09e-11	-0.13856	0.049	0.27	1e-06
Ogfr	1.54e-06	-0.30541	0.057	0.199	0.030197		Cnp	5.12e-11	-0.29311	0.029	0.228	1.01e-06
Paox	1.55e-06	-0.1479	0.033	0.163	0.030477		Mettl9	5.15e-11	-0.03779	0.045	0.266	1.01e-06
Gsto1	1.56e-06	0.096337	0.107	0.303	0.030692		Hsd17b11	5.15e-11	-0.19727	0.057	0.285	1.01e-06
Ap1b1	1.58e-06	-0.15394	0.061	0.215	0.031		Sgpp1	5.15e-11	-0.08026	0.057	0.292	1.01e-06
Npepl1	1.59e-06	-0.11091	0.057	0.207	0.031274		Top1	5.16e-11	0.059944	0.18	0.517	1.01e-06
Xpo6	1.63e-06	-0.24762	0.029	0.151	0.032095		Mgea5	5.26e-11	-0.14357	0.066	0.296	1.03e-06
Plod1	1.64e-06	-0.19616	0.045	0.179	0.032199		Ggt5	5.31e-11	-0.17525	0.012	0.191	1.04e-06
Suz12	1.64e-06	-0.27496	0.074	0.231	0.032353		Ptpa	5.31e-11	-0.01363	0.094	0.352	1.04e-06
Ip6k1	1.65e-06	-0.22458	0.02	0.135	0.032412		R3hdm4	5.39e-11	-0.12089	0.074	0.318	1.06e-06
Stk40	1.67e-06	-0.17888	0.041	0.179	0.032898		Glud1	5.42e-11	-0.00268	0.184	0.536	1.07e-06
Arpc1b	1.69e-06	0.746506	0.607	0.673	0.03326		Vopp1	5.43e-11	-0.18083	0.012	0.191	1.07e-06
Lrrc58	1.69e-06	-0.25151	0.053	0.195	0.033318		Gsr	5.48e-11	0.010995	0.139	0.449	1.08e-06
Fam3c	1.71e-06	-0.29851	0.029	0.151	0.033537		Tgs1	5.56e-11	0.090163	0.053	0.285	1.09e-06
Ctla2a	1.73e-06	-0.26387	0.033	0.163	0.033982		Rb1	5.63e-11	0.073482	0.082	0.341	1.11e-06
Pip5k1a	1.73e-06	-0.11937	0.012	0.12	0.034089		Ufl1	5.72e-11	-0.23508	0.029	0.225	1.13e-06
Ubn2	1.75e-06	-0.17324	0.053	0.191	0.034358		Rhbdf2	5.72e-11	-0.16489	0.025	0.221	1.13e-06
Atg2a	1.76e-06	-0.17517	0.016	0.127	0.034603		Polr2m	5.73e-11	-0.17322	0.045	0.266	1.13e-06
Fbrsl1	1.77e-06	-0.33311	0.037	0.163	0.03478		Mrfap1	5.73e-11	0.031949	0.193	0.554	1.13e-06
Asrgl1	1.78e-06	-0.39507	0.029	0.151	0.035042		Irf7	5.74e-11	-0.2548	0.057	0.285	1.13e-06
Stk4	1.79e-06	-0.09512	0.078	0.243	0.03523		Relt	5.83e-11	-0.18965	0.016	0.199	1.15e-06
Fam53b	1.8e-06	-0.07365	0.053	0.203	0.035479		Cntrl	5.84e-11	-0.09944	0.045	0.262	1.15e-06
Gga1	1.81e-06	-0.2968	0.066	0.211	0.035579		Metap2	6.02e-11	-0.20572	0.18	0.509	1.18e-06
Mast3	1.81e-06	-0.14607	0.025	0.143	0.035596		Smg1	6.02e-11	-0.06747	0.053	0.277	1.18e-06
Hectd4	1.84e-06	-0.21937	0.012	0.12	0.036117		Aph1c	6.23e-11	-0.17916	0.016	0.199	1.23e-06
Irs2	1.85e-06	-0.22054	0.025	0.143	0.036292		Esrra	6.27e-11	-0.1827	0.016	0.202	1.23e-06
Fnip2	1.85e-06	-0.00444	0.025	0.147	0.03642		St6galnac	6.37e-11	-0.28259	0	0.161	1.25e-06
Trim10	1.87e-06	-0.13168	0.008	0.112	0.036795		Rnf213	6.37e-11	-0.20155	0.053	0.27	1.25e-06
Dnajc1	1.91e-06	-0.21946	0.025	0.143	0.037482		Tomm34	6.48e-11	-0.04798	0.057	0.285	1.27e-06
Ralbp1	1.93e-06	-0.10423	0.09	0.259	0.037949		Ier3ip1	6.53e-11	0.157731	0.127	0.423	1.28e-06
Snx30	1.94e-06	-0.07789	0.041	0.175	0.03808		Sat1	6.57e-11	-0.3255	0.34	0.772	1.29e-06
Mllt6	1.94e-06	-0.13395	0.049	0.191	0.038205		Tnpo3	6.57e-11	-0.05768	0.049	0.27	1.29e-06
Prpf18	1.95e-06	-0.24319	0.02	0.135	0.03831		Dync1li1	6.67e-11	-0.03975	0.041	0.255	1.31e-06
Apobr	1.98e-06	-0.14576	0.041	0.175	0.038966		Me2	6.68e-11	-0.00229	0.07	0.311	1.31e-06
Snrnp200	1.98e-06	-0.16307	0.029	0.151	0.038972		Uba2	6.79e-11	-0.11468	0.074	0.318	1.34e-06
Elf2	1.99e-06	-0.0893	0.049	0.191	0.039054		Dock7	6.85e-11	-0.22445	0.02	0.206	1.35e-06
Myo18a	1.99e-06	-0.26282	0.012	0.12	0.039097		Morf4l1	6.87e-11	-0.15841	0.283	0.712	1.35e-06
Dpy19l1	2.03e-06	-0.26465	0.025	0.143	0.039975		Sdc4	6.87e-11	-0.1393	0.082	0.341	1.35e-06
Dhx15	2.04e-06	-0.10617	0.078	0.239	0.040222		Tbc1d4	6.88e-11	-0.09317	0.02	0.21	1.35e-06
Pafah1b1	2.05e-06	0.03995	0.16	0.386	0.040353		Ddost	6.92e-11	-0.12965	0.107	0.378	1.36e-06
Ripk1	2.05e-06	-0.03418	0.082	0.251	0.040408		Clip1	7.02e-11	-0.04296	0.041	0.255	1.38e-06
Taf1	2.06e-06	-0.21022	0.033	0.159	0.040433		H2-Ke6	7.11e-11	-0.13994	0.041	0.255	1.4e-06
Trio	2.14e-06	-0.1895	0.008	0.108	0.042046		Usp33	7.13e-11	-0.1724	0.02	0.21	1.4e-06
Pan3	2.14e-06	-0.24797	0.041	0.171	0.042049		Gclc	7.13e-11	-0.05074	0.029	0.232	1.4e-06
Irf9	2.16e-06	-0.17801	0.041	0.175	0.042469		Prrc2c	7.24e-11	0.044044	0.119	0.404	1.42e-06
Yy1	2.2e-06	0.090143	0.111	0.303	0.04326		Dnajb2	7.28e-11	-0.09805	0.012	0.191	1.43e-06
Gclc	2.23e-06	-0.13558	0.029	0.155	0.043873		Ubap2l	7.29e-11	0.133168	0.135	0.446	1.43e-06
Rpl21	2.25e-06	0.322247	0.857	0.916	0.044254		Mtpn	7.35e-11	-0.0189	0.143	0.449	1.45e-06
Oasl2	2.25e-06	-0.20536	0.033	0.159	0.044267		Mob1b	7.36e-11	-0.05717	0.045	0.266	1.45e-06
Mprip	2.27e-06	-0.1663	0.025	0.143	0.044583		Isg20	7.39e-11	-0.2407	0.025	0.221	1.45e-06
Rnf11	2.27e-06	-0.06877	0.041	0.175	0.044714		Idh3g	7.46e-11	-0.07677	0.115	0.393	1.47e-06
Ifi27	2.3e-06	-0.08656	0.127	0.327	0.045152		Zdhhc20	7.54e-11	-0.13967	0.041	0.251	1.48e-06
Mtch1	2.31e-06	-0.01523	0.111	0.299	0.045342		Ykt6	7.59e-11	-0.26934	0.041	0.251	1.49e-06
Pnpla2	2.31e-06	-0.16635	0.07	0.223	0.045389		Uhrf2	7.59e-11	-0.10676	0.049	0.266	1.49e-06
2021-03-02	2.31e-06	-0.03301	0.102	0.287	0.045466		Tnpo1	7.62e-11	0.043716	0.061	0.292	1.5e-06
Gatad2a	2.32e-06	-0.09681	0.057	0.203	0.045687		Fundc2	7.67e-11	-0.20088	0.094	0.356	1.51e-06
Mta2	2.33e-06	-0.04983	0.041	0.175	0.045748		Ccrl2	7.74e-11	-0.16758	0.029	0.228	1.52e-06
Ptpn23	2.33e-06	-0.2875	0.012	0.116	0.045845		Cpox	7.79e-11	-0.38993	0.074	0.318	1.53e-06
Ugp2	2.33e-06	-0.183	0.053	0.195	0.045846		Psen2	7.87e-11	-0.13221	0.041	0.251	1.55e-06
Slc7a1	2.34e-06	-0.17626	0.008	0.108	0.046065		Nlk	7.98e-11	-0.20944	0.008	0.18	1.57e-06
Bag1	2.36e-06	0.206696	0.18	0.422	0.0464		Mxd4	8.02e-11	-0.19252	0.07	0.307	1.58e-06
Trpc4ap	2.37e-06	-0.1554	0.078	0.235	0.046573		Zfp148	8.19e-11	-0.18391	0.049	0.262	1.61e-06
Atp7a	2.37e-06	-0.28905	0.02	0.131	0.0467		Ngly1	8.23e-11	-0.21898	0.016	0.199	1.62e-06
Hebp1	2.45e-06	0.029183	0.209	0.482	0.048153		Fzr1	8.26e-11	-0.01559	0.037	0.247	1.62e-06
Slc25a44	2.45e-06	-0.21427	0.016	0.127	0.048184		Zfp706	8.27e-11	0.018039	0.201	0.554	1.63e-06
Akirin1	2.49e-06	-0.09102	0.082	0.243	0.048916		Isca1	8.27e-11	-0.06221	0.053	0.277	1.63e-06
Zfc3h1	2.51e-06	-0.08574	0.025	0.143	0.049383		Anks1	8.35e-11	-0.12295	0.016	0.199	1.64e-06
							Ap2s1	8.54e-11	-0.07487	0.201	0.562	1.68e-06
							Bmpr2	8.76e-11	-0.16287	0.037	0.236	1.72e-06
							Dap3	8.84e-11	-0.08622	0.053	0.273	1.74e-06
							Slc30a5	8.88e-11	-0.03086	0.057	0.277	1.75e-06
							D830025C	9.04e-11	-0.21029	0.004	0.169	1.78e-06
							Mfap3	9.1e-11	-0.10224	0.008	0.18	1.79e-06
							Atp11b	9.16e-11	-0.14158	0.045	0.255	1.8e-06
							Fpr2	9.36e-11	-0.15016	0.07	0.315	1.84e-06
							Ulk1	9.36e-11	-0.22041	0.012	0.187	1.84e-06
							Spta1	9.38e-11	-0.35136	0.016	0.199	1.84e-06
							Trappc6b	9.59e-11	-0.25997	0.074	0.315	1.89e-06
							Chfr	9.74e-11	-0.09466	0.02	0.21	1.91e-06
							Mocs2	9.88e-11	-0.1538	0.025	0.217	1.94e-06
							Furin	9.92e-11	-0.11889	0.033	0.232	1.95e-06
							Ncoa7	1.01e-10	-0.19475	0.037	0.236	1.99e-06
							Zfp281	1.03e-10	-0.19328	0.041	0.243	2.03e-06
							Uba1	1.05e-10	0.008038	0.086	0.341	2.06e-06
							Tox4	1.06e-10	-0.02523	0.074	0.311	2.09e-06
							Suco	1.06e-10	-0.25016	0.012	0.187	2.09e-06
							Rps6ka1	1.07e-10	0.086688	0.045	0.258	2.11e-06
							Creb1	1.08e-10	-0.04107	0.057	0.281	2.12e-06
							Psmd1	1.09e-10	0.104164	0.098	0.363	2.15e-06
							Mef2a	1.12e-10	0.147506	0.111	0.397	2.19e-06
							Tcf4	1.12e-10	-0.10834	0.074	0.311	2.2e-06
							Dync1i2	1.13e-10	0.218332	0.131	0.431	2.22e-06
							Mettl7a1	1.14e-10	-0.27316	0.012	0.187	2.24e-06
							Tmem229	1.16e-10	-0.25108	0.004	0.169	2.28e-06
							Gatd1	1.16e-10	-0.239	0.045	0.258	2.29e-06
							Csf2rb	1.17e-10	-0.14745	0.041	0.247	2.31e-06
							Klf4	1.18e-10	-0.38832	0.102	0.371	2.32e-06
							Hltf	1.22e-10	-0.20277	0.041	0.247	2.4e-06
							Hccs	1.24e-10	-0.11609	0.049	0.262	2.44e-06
							Gak	1.25e-10	-0.13838	0.045	0.251	2.46e-06
							Dhx30	1.25e-10	-0.10128	0.012	0.187	2.47e-06
							Rictor	1.27e-10	-0.16659	0.02	0.202	2.49e-06
							Tmem86a	1.27e-10	-0.28123	0.066	0.3	2.49e-06
							Ezh1	1.28e-10	-0.19606	0.02	0.202	2.52e-06
							Cep350	1.31e-10	-0.16529	0.045	0.251	2.57e-06
							Stk3	1.31e-10	-0.08039	0.016	0.199	2.57e-06
							Abhd17c	1.32e-10	-0.25479	0.045	0.251	2.6e-06
							Nedd9	1.33e-10	-0.21936	0.025	0.213	2.61e-06
							BC004004	1.33e-10	-0.192	0.045	0.258	2.61e-06
							Bud31	1.33e-10	0.085782	0.111	0.382	2.62e-06
							Gpaa1	1.35e-10	-0.08587	0.029	0.225	2.65e-06
							2010107	1.36e-10	0.061532	0.209	0.584	2.68e-06
							Rapgef6	1.4e-10	-0.04792	0.037	0.24	2.75e-06
							Zdhhc21	1.45e-10	-0.18911	0.012	0.184	2.85e-06
							Srrm2	1.46e-10	-0.00319	0.172	0.509	2.88e-06
							Ddb1	1.46e-10	0.158834	0.086	0.341	2.88e-06
							Ndfip1	1.49e-10	-0.00833	0.074	0.315	2.93e-06
							Usp4	1.5e-10	-0.17073	0.033	0.228	2.95e-06
							Cpne3	1.5e-10	0.04859	0.098	0.36	2.96e-06
							Hnrnpl	1.51e-10	-0.01695	0.082	0.326	2.96e-06
							Ppp6r1	1.51e-10	0.11197	0.078	0.322	2.98e-06
							Klhl24	1.52e-10	-0.01661	0.07	0.296	3e-06
							Cd24a	1.54e-10	-0.63331	0.115	0.378	3.03e-06
							Snrk	1.55e-10	-0.21664	0.004	0.165	3.05e-06
							Arhgap39	1.59e-10	-0.15566	0.029	0.221	3.13e-06
							Fem1c	1.59e-10	-0.02958	0.037	0.24	3.13e-06
							Cnot4	1.61e-10	-0.14877	0.016	0.195	3.16e-06
							Cbfb	1.61e-10	0.09528	0.07	0.311	3.17e-06
							Pnpla7	1.62e-10	-0.26291	0.033	0.225	3.18e-06
							Ifi27	1.62e-10	-0.26451	0.127	0.408	3.2e-06
							Dnajb13	1.64e-10	-0.25536	0.008	0.176	3.24e-06
							Ddi2	1.65e-10	0.071867	0.074	0.315	3.25e-06
							Ets2	1.69e-10	-0.23307	0.025	0.21	3.31e-06
							Il16	1.69e-10	-0.08858	0.074	0.307	3.33e-06
							Copz1	1.71e-10	0.173092	0.135	0.427	3.36e-06
							2021-03-05	1.72e-10	-0.02832	0.102	0.363	3.38e-06
							Ggh	1.72e-10	-0.24009	0.057	0.273	3.39e-06
							Washc4	1.73e-10	-0.03056	0.033	0.232	3.39e-06
							Rps6kc1	1.74e-10	-0.11559	0.012	0.184	3.41e-06
							Kansl2	1.74e-10	-0.19191	0.012	0.184	3.41e-06
							Mecp2	1.74e-10	-0.05052	0.033	0.228	3.41e-06
							Ccdc88a	1.78e-10	0.099856	0.094	0.352	3.51e-06
							R3hdm1	1.79e-10	-0.11993	0.049	0.258	3.52e-06
							Riok3	1.79e-10	-0.01877	0.102	0.36	3.53e-06
							Txndc16	1.8e-10	-0.19596	0.012	0.184	3.54e-06
							Nudt4	1.81e-10	0.009426	0.066	0.296	3.55e-06
							Tpp2	1.83e-10	0.004765	0.066	0.296	3.6e-06
							Lrp5	1.84e-10	-0.14127	0.012	0.184	3.62e-06
							Leprotl1	1.89e-10	-0.00324	0.078	0.318	3.71e-06
							Tiparp	1.89e-10	-0.30455	0.045	0.251	3.72e-06
							Arl4c	1.9e-10	-0.22092	0.066	0.296	3.74e-06
							Lrmp	1.91e-10	-0.02861	0.053	0.27	3.76e-06
							Col14a1	1.91e-10	-0.34574	0	0.154	3.76e-06
							Hyou1	1.92e-10	-0.12692	0.029	0.217	3.77e-06
							Pex13	1.92e-10	-0.22498	0.008	0.176	3.77e-06
							Dirc2	1.93e-10	-0.12436	0.012	0.184	3.79e-06
							Hist1h2bc	1.94e-10	-0.04491	0.168	0.491	3.82e-06
							Tex264	1.96e-10	-0.29967	0.033	0.225	3.86e-06
							Adgrg6	1.97e-10	-0.1816	0.012	0.184	3.88e-06
							Gigyf1	2.01e-10	-0.1994	0.016	0.191	3.96e-06
							Arl8a	2.02e-10	0.063246	0.098	0.356	3.97e-06
							Sptlc1	2.03e-10	-0.18796	0.029	0.213	3.99e-06
							Yeats4	2.03e-10	-0.14926	0.049	0.262	3.99e-06
							Atp6v0a2	2.03e-10	-0.08242	0.02	0.202	4e-06
							Med15	2.04e-10	-0.09291	0.045	0.251	4.01e-06
							Hp1bp3	2.12e-10	0.217989	0.107	0.386	4.17e-06
							Ccnl2	2.12e-10	-0.02701	0.066	0.288	4.17e-06
							Tomm70a	2.13e-10	-0.0461	0.057	0.277	4.19e-06
							Larp4	2.13e-10	-0.02021	0.078	0.318	4.19e-06
							Hipk3	2.13e-10	-0.00249	0.07	0.303	4.2e-06
							Mafk	2.18e-10	-0.12851	0.02	0.202	4.29e-06
							Lrrc58	2.18e-10	-0.17228	0.053	0.266	4.29e-06
							Parp14	2.18e-10	-0.10985	0.049	0.262	4.29e-06
							Trip12	2.18e-10	0.145339	0.135	0.427	4.3e-06
							Maf1	2.19e-10	-0.10151	0.053	0.27	4.32e-06
							Ppp4c	2.2e-10	0.036562	0.086	0.337	4.33e-06
							Zc3hav1	2.23e-10	0.074874	0.078	0.318	4.38e-06
							Rspry1	2.24e-10	-0.18828	0.025	0.206	4.41e-06
							Etfb	2.26e-10	-0.07375	0.238	0.614	4.44e-06
							Ifi47	2.28e-10	-0.24279	0.078	0.318	4.48e-06
							Tmem33	2.29e-10	0.090368	0.066	0.296	4.5e-06
							Ttc39b	2.33e-10	-0.23053	0.02	0.199	4.58e-06
							Crebrf	2.36e-10	-0.0996	0.053	0.262	4.64e-06
							Acbd3	2.36e-10	-0.14238	0.053	0.262	4.64e-06
							Stk40	2.37e-10	-0.04104	0.041	0.247	4.67e-06
							Gab2	2.38e-10	-0.10748	0.041	0.243	4.68e-06
							Pnpla2	2.4e-10	-0.11822	0.07	0.3	4.72e-06
							Dhx36	2.43e-10	-0.00265	0.037	0.236	4.78e-06
							Atp6v1g1	2.46e-10	-0.12126	0.262	0.655	4.85e-06
							Clpx	2.47e-10	-0.25673	0.016	0.191	4.85e-06
							Cyfip1	2.47e-10	0.078806	0.127	0.419	4.86e-06
							Nr3c1	2.5e-10	-0.02896	0.115	0.382	4.92e-06
							Psme2b	2.51e-10	-0.1211	0.008	0.172	4.93e-06
							Kdm2a	2.52e-10	0.074628	0.082	0.326	4.96e-06
							Il1a	2.53e-10	-0.27228	0.004	0.161	4.98e-06
							Arpc4	2.54e-10	-0.22351	0.32	0.745	5e-06
							Rap2c	2.57e-10	0.168581	0.074	0.311	5.06e-06
							Aars	2.57e-10	-0.18826	0.045	0.243	5.06e-06
							Zc3h15	2.58e-10	-0.17741	0.07	0.296	5.08e-06
							Stt3a	2.58e-10	-0.18999	0.053	0.266	5.08e-06
							Atp11c	2.62e-10	-0.18724	0.012	0.18	5.16e-06
							Acox1	2.63e-10	-0.28521	0.02	0.199	5.17e-06
							Prr13	2.64e-10	0.066401	0.225	0.596	5.2e-06
							Prpsap2	2.65e-10	-0.16019	0.029	0.217	5.21e-06
							Trmt1l	2.65e-10	-0.23036	0.016	0.187	5.21e-06
							Sh3pxd2a	2.65e-10	-0.20685	0.016	0.191	5.21e-06
							Phc3	2.7e-10	-0.19146	0.025	0.206	5.32e-06
							Vamp2	2.75e-10	-0.20986	0.008	0.172	5.41e-06
							Trim44	2.79e-10	-0.00665	0.057	0.273	5.49e-06
							Idnk	2.82e-10	-0.17241	0.053	0.27	5.55e-06
							Ptpre	2.82e-10	-0.0266	0.057	0.273	5.55e-06
							Csf3r	2.83e-10	-0.07099	0.041	0.247	5.56e-06
							Hadhb	2.84e-10	0.135103	0.107	0.378	5.58e-06
							Mical3	2.85e-10	-0.07397	0.012	0.184	5.61e-06
							Atp6v1d	2.87e-10	0.173183	0.115	0.397	5.65e-06
							Rbm38	2.88e-10	-0.22896	0.025	0.213	5.66e-06
							Hagh	3.01e-10	-0.10736	0.066	0.296	5.92e-06
							Rbbp4	3.02e-10	0.041006	0.094	0.348	5.93e-06
							Arl4a	3.02e-10	-0.22847	0.041	0.243	5.95e-06
							Tanc2	3.06e-10	-0.15041	0.008	0.172	6.02e-06
							Rexo2	3.12e-10	-0.02561	0.18	0.506	6.14e-06
							Psmd13	3.14e-10	0.123971	0.127	0.416	6.18e-06
							Ccdc88b	3.15e-10	-0.1294	0.016	0.187	6.2e-06
							Tulp4	3.16e-10	-0.21594	0.045	0.243	6.22e-06
							Mark3	3.17e-10	-0.04704	0.053	0.266	6.23e-06
							Ammecr1l	3.18e-10	-0.13239	0.012	0.18	6.26e-06
							2610001J0	3.2e-10	-0.19126	0.09	0.333	6.29e-06
							Fam111a	3.2e-10	0.145284	0.098	0.356	6.3e-06
							Tbc1d5	3.21e-10	-0.13697	0.033	0.221	6.3e-06
							Rbm47	3.29e-10	-0.11685	0.045	0.247	6.47e-06
							Dysf	3.3e-10	-0.14378	0	0.15	6.5e-06
							Rras2	3.3e-10	-0.29762	0	0.15	6.5e-06
							5430401H	3.3e-10	-0.3151	0	0.15	6.5e-06
							Uso1	3.32e-10	0.010561	0.061	0.281	6.54e-06
							Prkar1b	3.35e-10	-0.18795	0.008	0.172	6.59e-06
							Nek9	3.37e-10	-0.01722	0.045	0.251	6.63e-06
							Sbno1	3.41e-10	0.185023	0.094	0.345	6.71e-06
							Ptpn12	3.42e-10	0.002826	0.053	0.266	6.73e-06
							Gga1	3.47e-10	-0.05146	0.066	0.285	6.82e-06
							Nbr1	3.47e-10	-0.06243	0.037	0.232	6.83e-06
							Osgin1	3.48e-10	-0.2454	0.008	0.169	6.84e-06
							Kitl	3.48e-10	-0.1828	0.004	0.161	6.85e-06
							Trim59	3.48e-10	-0.27054	0.004	0.161	6.85e-06
							Srp54a	3.5e-10	-0.2038	0.029	0.213	6.89e-06
							Zcchc7	3.55e-10	-0.22007	0.037	0.225	6.99e-06
							Fmr1	3.57e-10	-0.05014	0.037	0.236	7.02e-06
							Yipf5	3.6e-10	-0.13184	0.029	0.213	7.07e-06
							Epb41l1	3.62e-10	-0.17768	0.02	0.195	7.11e-06
							Ywhag	3.66e-10	0.075544	0.115	0.386	7.2e-06
							Trir	3.66e-10	0.182362	0.164	0.483	7.2e-06
							Cul1	3.69e-10	-0.08165	0.074	0.303	7.25e-06
							Mfsd5	3.72e-10	-0.09892	0.029	0.217	7.32e-06
							Aup1	3.76e-10	-0.01155	0.082	0.322	7.4e-06
							Emp3	3.78e-10	1.42991	0.27	0.079	7.43e-06
							Lgals8	3.8e-10	-0.0135	0.066	0.292	7.47e-06
							Fbxo3	3.8e-10	-0.26915	0.033	0.221	7.48e-06
							Chmp1a	3.81e-10	0.027427	0.082	0.322	7.5e-06
							Rasa1	3.85e-10	0.033284	0.037	0.232	7.57e-06
							Sertad2	3.86e-10	-0.10027	0.041	0.236	7.58e-06
							Anxa7	3.86e-10	0.013313	0.074	0.303	7.58e-06
							Csnk1d	3.89e-10	-0.21045	0.049	0.251	7.64e-06
							Srebf1	3.89e-10	-0.13479	0.025	0.206	7.65e-06
							Fyttd1	3.94e-10	-0.07529	0.025	0.206	7.75e-06
							Itpkb	3.95e-10	-0.10991	0.029	0.213	7.77e-06
							Psmd4	3.98e-10	0.110143	0.189	0.536	7.82e-06
							Rnf114	3.98e-10	-0.07229	0.061	0.277	7.83e-06
							Nsd1	4e-10	-0.12173	0.061	0.281	7.87e-06
							Eif2s3y	4.03e-10	0.127545	0.053	0.27	7.93e-06
							Vps4b	4.07e-10	0.031122	0.098	0.345	8.01e-06
							Dera	4.08e-10	-0.21155	0.041	0.236	8.03e-06
							Uxs1	4.1e-10	-0.26464	0.012	0.18	8.06e-06
							Rc3h2	4.1e-10	-0.11578	0.037	0.232	8.07e-06
							Abtb1	4.1e-10	-0.19706	0.02	0.195	8.07e-06
							Gm15987	4.14e-10	-0.18194	0.033	0.225	8.15e-06
							Setd1b	4.15e-10	-0.127	0.037	0.228	8.15e-06
							Mtmr6	4.15e-10	0.072525	0.053	0.27	8.17e-06
							Ermap	4.25e-10	-0.3551	0.016	0.191	8.37e-06
							Snta1	4.27e-10	-0.16747	0.016	0.187	8.4e-06
							Cast	4.29e-10	0.045432	0.107	0.363	8.45e-06
							Tcp11l2	4.33e-10	-0.33659	0.029	0.21	8.51e-06
							Oxct1	4.34e-10	0.133261	0.156	0.461	8.53e-06
							Ctdsp1	4.37e-10	0.015106	0.045	0.247	8.6e-06
							Ube2g2	4.45e-10	-0.15409	0.07	0.288	8.76e-06
							Tubb2a	4.46e-10	-0.20353	0.074	0.296	8.76e-06
							Mff	4.47e-10	-0.01901	0.094	0.341	8.79e-06
							Bhlhe40	4.51e-10	-0.18778	0.029	0.213	8.88e-06
							Notch2	4.53e-10	-0.2156	0.045	0.24	8.9e-06
							Bfar	4.6e-10	-0.11348	0.033	0.225	9.04e-06
							Ptk2b	4.6e-10	0.121311	0.086	0.33	9.05e-06
							Ccdc12	4.62e-10	-0.00232	0.152	0.457	9.08e-06
							Zfhx3	4.62e-10	-0.16176	0.049	0.255	9.09e-06
							Khdrbs1	4.63e-10	0.107001	0.172	0.479	9.1e-06
							Ddrgk1	4.73e-10	-0.01924	0.115	0.382	9.31e-06
							Eif4g1	4.75e-10	0.151186	0.111	0.375	9.34e-06
							Mllt3	4.82e-10	-0.2005	0.016	0.187	9.49e-06
							3830406C	4.87e-10	-0.13742	0.037	0.232	9.59e-06
							Bet1	4.95e-10	-0.15934	0.045	0.247	9.73e-06
							Ptpn9	4.95e-10	-0.22436	0.012	0.176	9.74e-06
							Tyk2	4.96e-10	-0.17456	0.025	0.202	9.76e-06
							Nadk	5e-10	0.102851	0.127	0.404	9.83e-06
							Rhag	5.04e-10	-0.37395	0.016	0.187	9.9e-06
							Tnfrsf1a	5.05e-10	0.056604	0.098	0.352	9.93e-06
							Cyba	5.09e-10	-0.44374	0.463	0.873	1e-05
							Metrnl	5.1e-10	0.018332	0.066	0.296	1e-05
							Taf1	5.1e-10	-0.10392	0.033	0.221	1e-05
							Ier5	5.12e-10	-0.0163	0.102	0.363	1.01e-05
							Rnf181	5.16e-10	-0.09944	0.049	0.258	1.01e-05
							Fads1	5.26e-10	-0.28202	0.012	0.176	1.03e-05
							Kcnk13	5.26e-10	-0.26293	0.02	0.191	1.03e-05
							Mtm1	5.31e-10	-0.21121	0.025	0.202	1.04e-05
							Setd3	5.35e-10	-0.12149	0.057	0.27	1.05e-05
							Dnajb1	5.38e-10	-0.1688	0.061	0.273	1.06e-05
							Far1	5.39e-10	-0.05711	0.053	0.262	1.06e-05
							Vim	5.42e-10	1.33928	0.516	0.393	1.07e-05
							Neurl3	5.43e-10	-0.09829	0.066	0.288	1.07e-05
							Dctn1	5.47e-10	0.012263	0.07	0.292	1.08e-05
							Cmas	5.48e-10	-0.00911	0.066	0.285	1.08e-05
							BC017643	5.49e-10	-0.0804	0.045	0.247	1.08e-05
							Tlk1	5.51e-10	0.126868	0.082	0.322	1.08e-05
							Rab1b	5.6e-10	-0.09759	0.078	0.307	1.1e-05
							Ube2f	5.61e-10	-0.02282	0.102	0.36	1.1e-05
							Yme1l1	5.67e-10	0.071888	0.057	0.273	1.12e-05
							Degs1	5.72e-10	0.018374	0.066	0.281	1.12e-05
							Rpl4	5.73e-10	0.863151	0.668	0.682	1.13e-05
							Usp16	5.75e-10	-0.32074	0.041	0.236	1.13e-05
							Ganc	5.85e-10	-0.05337	0.008	0.169	1.15e-05
							Ap2m1	5.88e-10	-0.03664	0.189	0.517	1.16e-05
							Nemf	5.91e-10	0.018115	0.041	0.236	1.16e-05
							0610012G	5.93e-10	0.049758	0.176	0.498	1.17e-05
							Gba	5.93e-10	-0.0373	0.057	0.266	1.17e-05
							Srsf1	5.94e-10	0.066121	0.111	0.378	1.17e-05
							Erp29	5.99e-10	0.078286	0.25	0.663	1.18e-05
							Impad1	6.05e-10	-0.26243	0.02	0.191	1.19e-05
							Cd180	6.08e-10	-0.13536	0.033	0.221	1.2e-05
							Baz1a	6.15e-10	0.046521	0.078	0.307	1.21e-05
							Mfsd11	6.19e-10	-0.13216	0.033	0.217	1.22e-05
							Zmiz1	6.21e-10	-0.0206	0.086	0.326	1.22e-05
							Pja2	6.21e-10	-0.0099	0.029	0.213	1.22e-05
							Apc	6.24e-10	-0.09528	0.033	0.221	1.23e-05
							Parvb	6.24e-10	-0.16853	0.033	0.221	1.23e-05
							Arih1	6.29e-10	0.043744	0.049	0.255	1.24e-05
							Msantd4	6.37e-10	-0.01771	0.016	0.187	1.25e-05
							Phf20l1	6.4e-10	-0.02508	0.074	0.296	1.26e-05
							Cspp1	6.42e-10	-0.14465	0.02	0.195	1.26e-05
							Rpe	6.44e-10	-0.03031	0.049	0.255	1.27e-05
							Derl2	6.44e-10	-0.06677	0.057	0.266	1.27e-05
							Vav1	6.45e-10	0.026448	0.111	0.375	1.27e-05
							Cpd	6.49e-10	-0.0098	0.033	0.221	1.28e-05
							Brox	6.55e-10	-0.14483	0.029	0.21	1.29e-05
							Vps13d	6.55e-10	-0.12055	0.02	0.195	1.29e-05
							Ifi209	6.57e-10	-0.01704	0.037	0.232	1.29e-05
							Vamp3	6.58e-10	-0.02445	0.07	0.288	1.29e-05
							Prkar1a	6.58e-10	0.070905	0.139	0.427	1.29e-05
							Kdm5a	6.62e-10	0.168446	0.061	0.277	1.3e-05
							Ifit2	6.68e-10	-0.54433	0.012	0.172	1.31e-05
							Stradb	6.91e-10	-0.05084	0.012	0.176	1.36e-05
							Dhx15	6.93e-10	0.038905	0.078	0.307	1.36e-05
							Cdk11b	6.95e-10	0.230503	0.102	0.356	1.37e-05
[truncated: 1,723 more rows]
